# Supplementary material for: Conformational dynamics of the Beta and Kappa SARS-CoV-2 spike proteins and their complexes with ACE2 receptor revealed by cryo-EM
Source: Nat Commun. 2021 Dec 20;12:7345. doi: 10.1038/s41467-021-27350-0 (PMC8688474; doi:10.1038/s41467-021-27350-0)
Supplement: Supplementary file 10 — Source Data [file 41467_2021_27350_MOESM10_ESM.xlsx]

## Sheet: Fig.1A
	ACE2 to WT S											ACE2 to G614 S													ACE2 to Kappa S											ACE2 to Beta S
	Raw data					Fit date						Raw data						Fit date							Raw data					Fit date						Raw data					Fit date
Time (s)	200 nM	66.7 nM	22.2 nM	7.41 nM	2.47 nM	200 nM	66.7 nM	22.2 nM	7.41 nM	2.47 nM		1800 nM	600 nM	200 nM	66.7 nM	22.2 nM	7.41 nM	1800 nM	600 nM	200 nM	66.7 nM	22.2 nM	7.41 nM		200 nM	66.7 nM	22.2 nM	7.41 nM	0.823 nM	200 nM	66.7 nM	22.2 nM	7.41 nM	0.823 nM		200 nM	66.7 nM	22.2 nM	7.41 nM	0.823 nM	200 nM	66.7 nM	22.2 nM	7.41 nM	0.823 nM
0	-0.001	0	-0.005	0.002	-0.006	0	0	0	0	0		0.006	0.004	0.004	0.001	0.002	-0.003	0	0	0	0	0	0		0	-0.002	-0.002	-0.008	0	0	0	0	0	0		0.004	0.007	-0.003	0.004	0.002	0	0	0	0	0
0.2	0	0	-0.005	0.002	-0.006	0.001	0	0	0	0		0.009	0.005	0.005	0.001	0.002	-0.003	0.003	0.001	0	0	0	0		0	-0.002	-0.002	-0.008	0	0.001	0	0	0	0		0.004	0.007	-0.002	0.004	0.002	0	0	0	0	0
0.4	0.002	0.001	-0.004	0.003	-0.006	0.001	0.001	0	0	0		0.011	0.006	0.005	0.002	0.002	-0.003	0.005	0.002	0.001	0	0	0		0.001	-0.002	-0.002	-0.007	0	0.001	0	0	0	0		0.005	0.007	-0.002	0.004	0.002	0.001	0	0	0	0
0.6	0.003	0.001	-0.004	0.004	-0.005	0.002	0.001	0	0	0		0.014	0.007	0.006	0.002	0.002	-0.003	0.007	0.002	0.001	0	0	0		0.001	-0.002	-0.001	-0.007	0	0.002	0.001	0	0	0		0.006	0.007	-0.002	0.004	0.002	0.001	0	0	0	0
0.8	0.004	0.001	-0.003	0.005	-0.005	0.003	0.001	0	0	0		0.016	0.009	0.006	0.003	0.001	-0.003	0.01	0.003	0.001	0	0	0		0.002	-0.001	0	-0.006	0.001	0.002	0.001	0	0	0		0.007	0.008	-0.002	0.003	0.003	0.002	0.001	0	0	0
1	0.005	0.001	-0.003	0.005	-0.005	0.004	0.001	0	0	0		0.02	0.01	0.007	0.003	0.002	-0.003	0.012	0.004	0.001	0.001	0	0		0.003	0	0	-0.005	0.001	0.003	0.001	0	0	0		0.008	0.008	-0.001	0.003	0.003	0.002	0.001	0	0	0
1.2	0.007	0.001	-0.003	0.006	-0.004	0.004	0.002	0.001	0	0		0.023	0.011	0.008	0.003	0.001	-0.003	0.015	0.005	0.002	0.001	0	0		0.004	0	0.001	-0.004	0.002	0.004	0.001	0	0	0		0.008	0.009	-0.001	0.002	0.002	0.003	0.001	0	0	0
1.4	0.008	0.001	-0.002	0.006	-0.004	0.005	0.002	0.001	0	0		0.026	0.012	0.009	0.004	0.001	-0.003	0.017	0.005	0.002	0.001	0	0		0.005	0.001	0.002	-0.003	0.002	0.004	0.001	0.001	0	0		0.009	0.009	-0.001	0.002	0.002	0.003	0.001	0	0	0
1.6	0.009	0.002	-0.002	0.006	-0.004	0.006	0.002	0.001	0	0		0.029	0.013	0.009	0.004	0	-0.003	0.019	0.006	0.002	0.001	0	0		0.007	0.002	0.003	-0.003	0.003	0.005	0.002	0.001	0	0		0.01	0.009	-0.001	0.002	0.003	0.003	0.001	0	0	0
1.8	0.009	0.002	-0.002	0.006	-0.004	0.007	0.002	0.001	0	0		0.032	0.014	0.009	0.004	0	-0.003	0.021	0.007	0.003	0.001	0	0		0.007	0.002	0.003	-0.002	0.003	0.005	0.002	0.001	0	0		0.01	0.009	-0.001	0.002	0.002	0.004	0.001	0	0	0
2	0.01	0.002	-0.002	0.006	-0.004	0.007	0.003	0.001	0	0		0.035	0.015	0.009	0.003	0	-0.003	0.023	0.008	0.003	0.001	0	0		0.008	0.003	0.004	-0.002	0.003	0.006	0.002	0.001	0	0		0.011	0.009	-0.001	0.002	0.003	0.004	0.002	0	0	0
2.2	0.01	0.002	-0.002	0.005	-0.004	0.008	0.003	0.001	0	0		0.037	0.016	0.009	0.003	0	-0.003	0.026	0.008	0.003	0.001	0	0		0.009	0.003	0.004	-0.002	0.003	0.006	0.002	0.001	0	0		0.011	0.009	-0.001	0.002	0.002	0.005	0.002	0.001	0	0
2.4	0.01	0.003	-0.002	0.005	-0.004	0.009	0.003	0.001	0.001	0		0.04	0.018	0.01	0.003	0	-0.003	0.028	0.009	0.003	0.001	0	0		0.01	0.003	0.005	-0.001	0.003	0.007	0.002	0.001	0	0		0.011	0.009	-0.001	0.001	0.001	0.005	0.002	0.001	0	0
2.6	0.011	0.003	-0.002	0.005	-0.003	0.009	0.003	0.001	0.001	0		0.042	0.019	0.01	0.003	-0.001	-0.003	0.03	0.01	0.004	0.001	0	0		0.011	0.004	0.006	-0.001	0.003	0.007	0.003	0.001	0	0		0.011	0.01	-0.001	0.002	0.002	0.006	0.002	0.001	0	0
2.8	0.012	0.003	-0.002	0.005	-0.003	0.01	0.003	0.001	0.001	0		0.044	0.02	0.01	0.003	-0.001	-0.003	0.032	0.011	0.004	0.001	0	0		0.012	0.005	0.007	0	0.004	0.008	0.003	0.001	0	0		0.012	0.01	-0.001	0.002	0.002	0.006	0.002	0.001	0	0
3	0.012	0.003	-0.001	0.004	-0.003	0.011	0.004	0.001	0.001	0		0.046	0.021	0.011	0.003	-0.001	-0.003	0.034	0.011	0.004	0.002	0.001	0		0.013	0.005	0.007	0	0.004	0.009	0.003	0.001	0	0		0.012	0.01	-0.001	0.002	0.002	0.006	0.002	0.001	0	0
3.2	0.013	0.002	-0.002	0.004	-0.004	0.011	0.004	0.001	0.001	0		0.048	0.022	0.011	0.003	-0.001	-0.003	0.036	0.012	0.004	0.002	0.001	0		0.013	0.006	0.007	0	0.003	0.009	0.003	0.001	0	0		0.013	0.01	0	0.002	0.002	0.007	0.002	0.001	0	0
3.4	0.013	0.002	-0.002	0.004	-0.004	0.012	0.004	0.001	0.001	0		0.049	0.023	0.011	0.003	-0.001	-0.003	0.038	0.013	0.005	0.002	0.001	0		0.013	0.005	0.006	-0.001	0.003	0.01	0.003	0.001	0	0		0.013	0.011	0.001	0.003	0.002	0.007	0.003	0.001	0	0
3.6	0.013	0.003	-0.002	0.004	-0.004	0.013	0.004	0.002	0.001	0		0.051	0.024	0.011	0.003	-0.001	-0.003	0.04	0.013	0.005	0.002	0.001	0		0.013	0.006	0.006	0	0.003	0.01	0.004	0.001	0	0		0.013	0.011	0.001	0.003	0.002	0.008	0.003	0.001	0	0
3.8	0.014	0.003	-0.002	0.004	-0.004	0.013	0.005	0.002	0.001	0		0.053	0.025	0.012	0.003	-0.001	-0.004	0.042	0.014	0.005	0.002	0.001	0		0.013	0.006	0.006	0	0.003	0.011	0.004	0.001	0	0		0.013	0.011	0.001	0.003	0.002	0.008	0.003	0.001	0	0
4	0.014	0.003	-0.002	0.004	-0.004	0.014	0.005	0.002	0.001	0		0.055	0.026	0.012	0.002	-0.001	-0.004	0.044	0.015	0.006	0.002	0.001	0		0.013	0.005	0.005	-0.001	0.002	0.011	0.004	0.002	0	0		0.013	0.011	0.001	0.004	0.002	0.008	0.003	0.001	0	0
4.2	0.015	0.003	-0.002	0.003	-0.005	0.015	0.005	0.002	0.001	0		0.057	0.027	0.012	0.002	-0.001	-0.004	0.045	0.015	0.006	0.002	0.001	0		0.013	0.005	0.005	-0.001	0.002	0.012	0.004	0.002	0	0		0.013	0.011	0.001	0.004	0.001	0.009	0.003	0.001	0	0
4.4	0.016	0.003	-0.002	0.003	-0.005	0.015	0.005	0.002	0.001	0		0.059	0.028	0.012	0.002	-0.001	-0.004	0.047	0.016	0.006	0.002	0.001	0		0.014	0.006	0.005	-0.001	0.002	0.012	0.004	0.002	0.001	0		0.013	0.011	0.001	0.004	0.002	0.009	0.003	0.001	0	0
4.6	0.017	0.003	-0.003	0.004	-0.005	0.016	0.006	0.002	0.001	0		0.06	0.029	0.012	0.003	-0.001	-0.004	0.049	0.017	0.006	0.002	0.001	0		0.015	0.005	0.004	-0.001	0.001	0.013	0.005	0.002	0.001	0		0.013	0.012	0.001	0.004	0.002	0.009	0.003	0.001	0	0
4.8	0.018	0.003	-0.002	0.004	-0.005	0.017	0.006	0.002	0.001	0		0.063	0.029	0.013	0.003	-0.001	-0.004	0.051	0.017	0.007	0.002	0.001	0		0.015	0.006	0.004	-0.001	0.002	0.013	0.005	0.002	0.001	0		0.014	0.012	0.002	0.004	0.002	0.01	0.004	0.001	0	0
5	0.019	0.003	-0.002	0.003	-0.005	0.017	0.006	0.002	0.001	0		0.064	0.029	0.013	0.003	-0.001	-0.004	0.053	0.018	0.007	0.003	0.001	0		0.016	0.005	0.003	-0.002	0.002	0.014	0.005	0.002	0.001	0		0.014	0.013	0.002	0.004	0.002	0.01	0.004	0.001	0	0
5.2	0.02	0.004	-0.002	0.003	-0.005	0.018	0.006	0.002	0.001	0		0.065	0.029	0.014	0.003	-0.002	-0.005	0.054	0.019	0.007	0.003	0.001	0		0.017	0.006	0.003	-0.002	0.002	0.014	0.005	0.002	0.001	0		0.015	0.013	0.002	0.005	0.002	0.011	0.004	0.001	0.001	0
5.4	0.02	0.004	-0.002	0.003	-0.005	0.019	0.007	0.002	0.001	0		0.068	0.03	0.014	0.004	-0.002	-0.005	0.056	0.019	0.007	0.003	0.001	0		0.018	0.006	0.004	-0.001	0.002	0.015	0.005	0.002	0.001	0		0.015	0.013	0.002	0.005	0.002	0.011	0.004	0.001	0.001	0
5.6	0.021	0.005	-0.002	0.003	-0.005	0.019	0.007	0.002	0.001	0		0.07	0.031	0.015	0.004	-0.001	-0.005	0.058	0.02	0.008	0.003	0.001	0		0.018	0.007	0.004	-0.002	0.002	0.015	0.006	0.002	0.001	0		0.015	0.013	0.002	0.005	0.002	0.011	0.004	0.001	0.001	0
5.8	0.022	0.005	-0.002	0.004	-0.005	0.02	0.007	0.002	0.001	0		0.071	0.032	0.015	0.004	-0.001	-0.004	0.059	0.021	0.008	0.003	0.001	0		0.019	0.007	0.003	-0.002	0.002	0.016	0.006	0.002	0.001	0		0.016	0.012	0.002	0.005	0.002	0.012	0.004	0.001	0.001	0
6	0.022	0.006	-0.002	0.004	-0.005	0.02	0.007	0.003	0.001	0		0.073	0.032	0.015	0.005	-0.001	-0.004	0.061	0.021	0.008	0.003	0.001	0		0.02	0.007	0.004	-0.002	0.002	0.016	0.006	0.002	0.001	0		0.017	0.012	0.002	0.006	0.003	0.012	0.004	0.001	0.001	0
6.2	0.023	0.006	-0.002	0.004	-0.005	0.021	0.007	0.003	0.001	0		0.075	0.034	0.016	0.005	-0.001	-0.004	0.062	0.022	0.008	0.003	0.001	0		0.021	0.007	0.004	-0.002	0.002	0.017	0.006	0.002	0.001	0		0.017	0.012	0.002	0.005	0.003	0.012	0.005	0.001	0.001	0
6.4	0.024	0.007	-0.001	0.004	-0.005	0.022	0.008	0.003	0.001	0		0.076	0.034	0.016	0.005	-0.001	-0.004	0.064	0.023	0.009	0.003	0.001	0		0.021	0.008	0.005	-0.002	0.002	0.017	0.006	0.002	0.001	0		0.018	0.012	0.002	0.006	0.003	0.013	0.005	0.001	0.001	0
6.6	0.025	0.007	-0.002	0.005	-0.005	0.022	0.008	0.003	0.001	0		0.076	0.035	0.016	0.005	-0.002	-0.005	0.066	0.023	0.009	0.003	0.001	0		0.022	0.009	0.006	-0.002	0.003	0.018	0.006	0.002	0.001	0		0.019	0.013	0.002	0.006	0.003	0.013	0.005	0.001	0.001	0
6.8	0.026	0.008	-0.001	0.005	-0.005	0.023	0.008	0.003	0.001	0		0.077	0.035	0.017	0.005	-0.001	-0.004	0.067	0.024	0.009	0.003	0.001	0		0.023	0.009	0.005	-0.002	0.003	0.018	0.007	0.003	0.001	0		0.019	0.013	0.002	0.006	0.004	0.014	0.005	0.002	0.001	0
7	0.026	0.007	0	0.005	-0.005	0.023	0.008	0.003	0.002	0		0.079	0.037	0.017	0.005	-0.001	-0.004	0.069	0.025	0.009	0.004	0.001	0		0.023	0.01	0.006	-0.002	0.003	0.019	0.007	0.003	0.001	0		0.02	0.013	0.002	0.006	0.004	0.014	0.005	0.002	0.001	0
7.2	0.027	0.008	0	0.005	-0.005	0.024	0.009	0.003	0.002	0		0.08	0.038	0.018	0.005	0	-0.003	0.07	0.025	0.01	0.004	0.001	0		0.024	0.01	0.006	-0.003	0.003	0.019	0.007	0.003	0.001	0		0.021	0.014	0.003	0.006	0.004	0.014	0.005	0.002	0.001	0
7.4	0.028	0.008	0	0.005	-0.004	0.025	0.009	0.003	0.002	0		0.08	0.038	0.017	0.005	-0.001	-0.003	0.072	0.026	0.01	0.004	0.001	0		0.025	0.011	0.007	-0.001	0.003	0.02	0.007	0.003	0.001	0		0.021	0.014	0.003	0.007	0.004	0.015	0.005	0.002	0.001	0
7.6	0.028	0.009	0.001	0.006	-0.004	0.025	0.009	0.003	0.002	0		0.081	0.038	0.017	0.005	-0.002	-0.004	0.073	0.026	0.01	0.004	0.001	0		0.026	0.011	0.007	-0.001	0.004	0.02	0.007	0.003	0.001	0		0.021	0.014	0.003	0.007	0.004	0.015	0.006	0.002	0.001	0
7.8	0.029	0.009	0.001	0.006	-0.004	0.026	0.009	0.003	0.002	0		0.082	0.039	0.017	0.005	-0.001	-0.003	0.074	0.027	0.01	0.004	0.001	0		0.026	0.011	0.006	-0.002	0.004	0.021	0.008	0.003	0.001	0		0.021	0.015	0.002	0.007	0.004	0.015	0.006	0.002	0.001	0
8	0.03	0.009	0.001	0.006	-0.004	0.026	0.01	0.003	0.002	0		0.083	0.041	0.017	0.005	-0.001	-0.003	0.076	0.028	0.011	0.004	0.001	0		0.026	0.01	0.006	-0.002	0.003	0.021	0.008	0.003	0.001	0		0.022	0.016	0.002	0.006	0.004	0.016	0.006	0.002	0.001	0
8.2	0.03	0.009	0.001	0.006	-0.003	0.027	0.01	0.003	0.002	0		0.084	0.042	0.018	0.006	0	-0.003	0.077	0.028	0.011	0.004	0.001	0		0.027	0.011	0.005	-0.002	0.003	0.022	0.008	0.003	0.001	0		0.022	0.016	0.002	0.006	0.004	0.016	0.006	0.002	0.001	0
8.4	0.031	0.009	0.001	0.005	-0.003	0.027	0.01	0.003	0.002	0		0.085	0.042	0.018	0.006	0	-0.003	0.078	0.029	0.011	0.004	0.001	0		0.027	0.01	0.005	-0.003	0.003	0.022	0.008	0.003	0.001	0		0.022	0.015	0.002	0.006	0.004	0.016	0.006	0.002	0.001	0
8.6	0.032	0.01	0.002	0.005	-0.002	0.028	0.01	0.004	0.002	0		0.085	0.043	0.019	0.006	0	-0.003	0.08	0.029	0.011	0.004	0.001	0		0.027	0.01	0.005	-0.002	0.003	0.022	0.008	0.003	0.001	0		0.022	0.016	0.002	0.006	0.004	0.017	0.006	0.002	0.001	0
8.8	0.032	0.01	0.002	0.005	-0.002	0.029	0.01	0.004	0.002	0		0.086	0.043	0.019	0.006	0	-0.003	0.081	0.03	0.012	0.004	0.001	0		0.028	0.01	0.005	-0.002	0.003	0.023	0.008	0.003	0.001	0		0.023	0.016	0.002	0.007	0.003	0.017	0.006	0.002	0.001	0
9	0.033	0.01	0.002	0.006	-0.002	0.029	0.011	0.004	0.002	0		0.087	0.044	0.02	0.006	0	-0.003	0.082	0.031	0.012	0.004	0.002	0		0.029	0.011	0.005	-0.003	0.003	0.023	0.009	0.003	0.001	0		0.023	0.016	0.002	0.007	0.003	0.017	0.007	0.002	0.001	0
9.2	0.033	0.01	0.002	0.005	-0.002	0.03	0.011	0.004	0.002	0		0.088	0.045	0.02	0.006	0	-0.004	0.084	0.031	0.012	0.005	0.002	0		0.03	0.011	0.006	-0.002	0.003	0.024	0.009	0.003	0.001	0		0.024	0.015	0.002	0.007	0.003	0.018	0.007	0.002	0.001	0
9.4	0.034	0.01	0.001	0.005	-0.003	0.03	0.011	0.004	0.002	0		0.089	0.046	0.021	0.007	0.001	-0.004	0.085	0.032	0.012	0.005	0.002	0		0.03	0.011	0.006	-0.001	0.003	0.024	0.009	0.003	0.001	0		0.023	0.014	0.001	0.006	0.002	0.018	0.007	0.002	0.001	0
9.6	0.034	0.011	0.002	0.006	-0.003	0.031	0.011	0.004	0.002	0		0.09	0.046	0.021	0.007	0.001	-0.004	0.086	0.032	0.013	0.005	0.002	0		0.031	0.012	0.007	-0.001	0.003	0.025	0.009	0.004	0.001	0		0.023	0.013	0.001	0.006	0.002	0.018	0.007	0.002	0.001	0
9.8	0.035	0.011	0.002	0.006	-0.003	0.031	0.011	0.004	0.002	0		0.091	0.047	0.021	0.008	0.001	-0.004	0.087	0.033	0.013	0.005	0.002	0		0.031	0.012	0.007	-0.001	0.003	0.025	0.009	0.004	0.001	0		0.024	0.013	0.001	0.006	0.002	0.019	0.007	0.002	0.001	0
10	0.035	0.011	0.002	0.006	-0.004	0.032	0.012	0.004	0.002	0		0.092	0.048	0.022	0.008	0.001	-0.004	0.089	0.033	0.013	0.005	0.002	0		0.032	0.013	0.008	0	0.004	0.026	0.01	0.004	0.001	0		0.024	0.013	0.001	0.005	0.001	0.019	0.007	0.002	0.001	0
10.2	0.036	0.012	0.002	0.006	-0.004	0.032	0.012	0.004	0.002	0		0.093	0.048	0.022	0.008	0.001	-0.004	0.09	0.034	0.013	0.005	0.002	0		0.032	0.014	0.01	0	0.004	0.026	0.01	0.004	0.001	0.001		0.024	0.013	0.001	0.005	0.001	0.019	0.007	0.002	0.001	0
10.4	0.036	0.013	0.002	0.006	-0.004	0.033	0.012	0.004	0.002	0		0.094	0.049	0.022	0.008	0.001	-0.004	0.091	0.035	0.014	0.005	0.002	0		0.033	0.015	0.01	0.001	0.004	0.026	0.01	0.004	0.001	0.001		0.024	0.012	0.001	0.004	0	0.02	0.007	0.002	0.001	0
10.6	0.037	0.013	0.002	0.006	-0.004	0.033	0.012	0.004	0.002	0		0.094	0.048	0.021	0.008	0.001	-0.004	0.092	0.035	0.014	0.005	0.002	0		0.034	0.016	0.01	0.001	0.005	0.027	0.01	0.004	0.001	0.001		0.024	0.012	0.001	0.004	0	0.02	0.008	0.002	0.001	0
10.8	0.038	0.014	0.002	0.006	-0.004	0.034	0.012	0.004	0.002	0		0.095	0.049	0.022	0.008	0.001	-0.004	0.093	0.036	0.014	0.005	0.002	0		0.034	0.016	0.01	0.001	0.005	0.027	0.01	0.004	0.001	0.001		0.024	0.012	0.001	0.004	0	0.02	0.008	0.002	0.001	0
11	0.039	0.014	0.002	0.006	-0.004	0.034	0.013	0.004	0.002	0		0.096	0.05	0.022	0.008	0.001	-0.004	0.094	0.036	0.014	0.005	0.002	0		0.035	0.017	0.011	0.002	0.006	0.028	0.01	0.004	0.001	0.001		0.024	0.013	0.001	0.004	0	0.02	0.008	0.002	0.001	0
11.2	0.04	0.014	0.002	0.006	-0.003	0.035	0.013	0.005	0.002	0		0.096	0.05	0.022	0.008	0.001	-0.004	0.095	0.037	0.015	0.005	0.002	0		0.035	0.017	0.011	0.002	0.005	0.028	0.011	0.004	0.001	0.001		0.025	0.013	0.001	0.004	0	0.021	0.008	0.002	0.001	0
11.4	0.04	0.015	0.002	0.006	-0.003	0.035	0.013	0.005	0.002	0		0.097	0.051	0.022	0.008	0.001	-0.005	0.096	0.037	0.015	0.006	0.002	0		0.035	0.017	0.011	0.002	0.005	0.029	0.011	0.004	0.001	0.001		0.025	0.013	0.001	0.004	0	0.021	0.008	0.002	0.001	0
11.6	0.04	0.015	0.001	0.006	-0.003	0.036	0.013	0.005	0.002	0		0.098	0.052	0.022	0.008	0.001	-0.005	0.097	0.038	0.015	0.006	0.002	0		0.035	0.017	0.01	0.002	0.004	0.029	0.011	0.004	0.001	0.001		0.025	0.014	0	0.003	0	0.021	0.008	0.003	0.001	0
11.8	0.041	0.016	0.002	0.006	-0.003	0.036	0.014	0.005	0.003	0		0.099	0.053	0.023	0.008	0.002	-0.005	0.098	0.038	0.015	0.006	0.002	0		0.034	0.017	0.01	0.002	0.004	0.029	0.011	0.004	0.001	0.001		0.025	0.015	0.001	0.003	0.001	0.022	0.008	0.003	0.001	0
12	0.041	0.016	0.001	0.006	-0.002	0.037	0.014	0.005	0.003	0		0.1	0.054	0.024	0.009	0.002	-0.005	0.099	0.039	0.015	0.006	0.002	0		0.035	0.016	0.009	0.001	0.003	0.03	0.011	0.004	0.001	0.001		0.025	0.015	0.001	0.003	0.001	0.022	0.008	0.003	0.001	0
12.2	0.042	0.016	0.002	0.006	-0.002	0.037	0.014	0.005	0.003	0		0.1	0.055	0.024	0.009	0.002	-0.005	0.1	0.039	0.016	0.006	0.002	0		0.035	0.016	0.009	0.001	0.003	0.03	0.011	0.004	0.001	0.001		0.025	0.015	0.001	0.003	0.001	0.022	0.009	0.003	0.001	0
12.4	0.042	0.016	0.002	0.006	-0.002	0.038	0.014	0.005	0.003	0		0.1	0.055	0.024	0.009	0.002	-0.005	0.101	0.04	0.016	0.006	0.002	0		0.035	0.015	0.009	0.001	0.003	0.031	0.012	0.005	0.001	0.001		0.025	0.016	0.001	0.004	0.002	0.023	0.009	0.003	0.001	0
12.6	0.043	0.016	0.002	0.006	-0.002	0.038	0.014	0.005	0.003	0		0.101	0.056	0.025	0.009	0.003	-0.005	0.102	0.04	0.016	0.006	0.002	0		0.035	0.015	0.008	0	0.002	0.031	0.012	0.005	0.001	0.001		0.024	0.016	0.001	0.004	0.001	0.023	0.009	0.003	0.001	0
12.8	0.043	0.016	0.003	0.006	-0.002	0.039	0.015	0.005	0.003	0		0.101	0.057	0.026	0.009	0.003	-0.005	0.103	0.041	0.016	0.006	0.002	0		0.036	0.015	0.008	0	0.003	0.031	0.012	0.005	0.001	0.001		0.025	0.016	0.002	0.004	0.002	0.023	0.009	0.003	0.001	0
13	0.043	0.016	0.003	0.006	-0.003	0.039	0.015	0.005	0.003	0		0.102	0.057	0.026	0.008	0.003	-0.005	0.104	0.041	0.017	0.006	0.002	0		0.037	0.015	0.008	0	0.003	0.032	0.012	0.005	0.001	0.001		0.025	0.015	0.002	0.004	0.002	0.023	0.009	0.003	0.001	0
13.2	0.044	0.016	0.003	0.006	-0.003	0.04	0.015	0.005	0.003	0		0.103	0.058	0.027	0.008	0.003	-0.005	0.105	0.042	0.017	0.006	0.002	0		0.037	0.015	0.008	0	0.003	0.032	0.012	0.005	0.001	0.001		0.026	0.015	0.002	0.004	0.002	0.024	0.009	0.003	0.001	0
13.4	0.044	0.016	0.003	0.006	-0.003	0.04	0.015	0.005	0.003	0		0.104	0.059	0.028	0.009	0.003	-0.004	0.106	0.042	0.017	0.006	0.002	0		0.038	0.016	0.009	0	0.004	0.033	0.012	0.005	0.001	0.001		0.026	0.016	0.002	0.004	0.002	0.024	0.009	0.003	0.001	0
13.6	0.045	0.017	0.004	0.007	-0.003	0.041	0.015	0.005	0.003	0		0.104	0.058	0.028	0.009	0.003	-0.004	0.107	0.043	0.017	0.007	0.002	0		0.038	0.017	0.008	0	0.004	0.033	0.013	0.005	0.001	0.001		0.027	0.016	0.002	0.004	0.003	0.024	0.009	0.003	0.001	0
13.8	0.045	0.017	0.004	0.007	-0.003	0.041	0.016	0.005	0.003	0		0.105	0.059	0.028	0.009	0.003	-0.004	0.108	0.043	0.017	0.007	0.002	0		0.038	0.017	0.008	-0.001	0.004	0.033	0.013	0.005	0.002	0.001		0.027	0.016	0.003	0.004	0.003	0.025	0.01	0.003	0.001	0
14	0.046	0.017	0.004	0.006	-0.004	0.042	0.016	0.006	0.003	0		0.106	0.059	0.028	0.009	0.003	-0.003	0.109	0.044	0.018	0.007	0.002	0		0.039	0.017	0.009	-0.001	0.005	0.034	0.013	0.005	0.002	0.001		0.028	0.016	0.002	0.004	0.003	0.025	0.01	0.003	0.001	0
14.2	0.046	0.018	0.004	0.006	-0.004	0.042	0.016	0.006	0.003	0		0.106	0.059	0.028	0.009	0.003	-0.003	0.11	0.044	0.018	0.007	0.002	0		0.04	0.018	0.009	0	0.006	0.034	0.013	0.005	0.002	0.001		0.028	0.016	0.002	0.004	0.002	0.025	0.01	0.003	0.001	0
14.4	0.047	0.018	0.004	0.006	-0.003	0.043	0.016	0.006	0.003	0		0.107	0.06	0.028	0.009	0.003	-0.003	0.111	0.045	0.018	0.007	0.002	0		0.04	0.019	0.009	0	0.006	0.034	0.013	0.005	0.002	0.001		0.028	0.016	0.002	0.004	0.003	0.025	0.01	0.003	0.001	0
14.6	0.047	0.019	0.004	0.006	-0.003	0.043	0.016	0.006	0.003	0		0.107	0.059	0.028	0.009	0.003	-0.004	0.111	0.045	0.018	0.007	0.002	0		0.041	0.019	0.009	0	0.006	0.035	0.013	0.005	0.002	0.001		0.028	0.016	0.003	0.005	0.003	0.026	0.01	0.003	0.001	0
14.8	0.048	0.019	0.004	0.006	-0.003	0.044	0.016	0.006	0.003	0		0.107	0.06	0.028	0.009	0.002	-0.004	0.112	0.046	0.019	0.007	0.002	0		0.041	0.02	0.009	0	0.007	0.035	0.014	0.005	0.002	0.001		0.028	0.016	0.002	0.005	0.003	0.026	0.01	0.003	0.001	0
15	0.048	0.019	0.003	0.004	-0.003	0.044	0.017	0.006	0.003	0.001		0.108	0.06	0.028	0.009	0.002	-0.004	0.113	0.046	0.019	0.007	0.002	0		0.041	0.021	0.01	0	0.007	0.036	0.014	0.005	0.002	0.001		0.029	0.016	0.002	0.005	0.002	0.026	0.01	0.003	0.001	0
15.2	0.048	0.019	0.004	0.004	-0.003	0.044	0.017	0.006	0.003	0.001		0.108	0.06	0.028	0.008	0.001	-0.004	0.114	0.047	0.019	0.007	0.002	0		0.041	0.021	0.01	-0.001	0.006	0.036	0.014	0.005	0.002	0.001		0.029	0.016	0.001	0.004	0.003	0.026	0.01	0.003	0.001	0
15.4	0.048	0.019	0.003	0.004	-0.003	0.045	0.017	0.006	0.003	0.001		0.109	0.061	0.028	0.009	0.001	-0.004	0.115	0.047	0.019	0.007	0.002	0		0.041	0.021	0.01	-0.001	0.005	0.036	0.014	0.006	0.002	0.001		0.029	0.016	0.001	0.004	0.002	0.027	0.011	0.003	0.001	0
15.6	0.049	0.019	0.003	0.004	-0.003	0.045	0.017	0.006	0.003	0.001		0.11	0.061	0.029	0.009	0.001	-0.004	0.115	0.048	0.019	0.007	0.003	0		0.041	0.021	0.01	0	0.005	0.037	0.014	0.006	0.002	0.001		0.029	0.016	0.001	0.004	0.002	0.027	0.011	0.003	0.001	0
15.8	0.049	0.019	0.003	0.005	-0.003	0.046	0.017	0.006	0.003	0.001		0.11	0.062	0.029	0.009	0.002	-0.004	0.116	0.048	0.02	0.008	0.003	0		0.041	0.02	0.009	0	0.005	0.037	0.014	0.006	0.002	0.001		0.029	0.016	0.001	0.004	0.003	0.027	0.011	0.003	0.001	0
16	0.05	0.019	0.003	0.004	-0.003	0.046	0.018	0.006	0.003	0.001		0.111	0.063	0.03	0.009	0.002	-0.003	0.117	0.049	0.02	0.008	0.003	0		0.041	0.02	0.009	0	0.004	0.037	0.014	0.006	0.002	0.001		0.029	0.016	0.001	0.004	0.002	0.027	0.011	0.003	0.001	0
16.2	0.05	0.019	0.003	0.004	-0.003	0.047	0.018	0.006	0.003	0.001		0.112	0.064	0.03	0.01	0.002	-0.003	0.118	0.049	0.02	0.008	0.003	0		0.041	0.02	0.008	0	0.003	0.038	0.015	0.006	0.002	0.001		0.029	0.016	0.001	0.004	0.002	0.028	0.011	0.003	0.001	0
16.4	0.05	0.02	0.003	0.004	-0.003	0.047	0.018	0.006	0.003	0.001		0.113	0.065	0.03	0.01	0.002	-0.003	0.118	0.05	0.02	0.008	0.003	0		0.041	0.02	0.008	0	0.003	0.038	0.015	0.006	0.002	0.001		0.028	0.016	0.001	0.004	0.001	0.028	0.011	0.003	0.002	0
16.6	0.05	0.02	0.003	0.005	-0.003	0.047	0.018	0.006	0.003	0.001		0.112	0.066	0.031	0.01	0.002	-0.003	0.119	0.05	0.02	0.008	0.003	0		0.041	0.02	0.008	0	0.003	0.039	0.015	0.006	0.002	0.001		0.028	0.016	0.001	0.004	0	0.028	0.011	0.004	0.002	0
16.8	0.051	0.021	0.003	0.005	-0.003	0.048	0.018	0.007	0.003	0.001		0.113	0.066	0.031	0.01	0.002	-0.003	0.12	0.05	0.021	0.008	0.003	0		0.042	0.02	0.008	0.001	0.003	0.039	0.015	0.006	0.002	0.001		0.029	0.016	0.001	0.004	0.001	0.029	0.011	0.004	0.002	0
17	0.051	0.021	0.003	0.005	-0.003	0.048	0.019	0.007	0.004	0.001		0.114	0.066	0.031	0.01	0.002	-0.003	0.121	0.051	0.021	0.008	0.003	0		0.042	0.02	0.008	0.002	0.003	0.039	0.015	0.006	0.002	0.001		0.03	0.017	0.002	0.005	0.001	0.029	0.012	0.004	0.002	0
17.2	0.052	0.021	0.003	0.006	-0.003	0.049	0.019	0.007	0.004	0.001		0.114	0.067	0.031	0.011	0.002	-0.003	0.121	0.051	0.021	0.008	0.003	0		0.042	0.02	0.008	0.002	0.003	0.04	0.015	0.006	0.002	0.001		0.03	0.018	0.002	0.004	0.001	0.029	0.012	0.004	0.002	0
17.4	0.052	0.02	0.004	0.006	-0.003	0.049	0.019	0.007	0.004	0.001		0.115	0.068	0.032	0.012	0.003	-0.003	0.122	0.052	0.021	0.008	0.003	0		0.043	0.021	0.009	0.002	0.003	0.04	0.016	0.006	0.002	0.001		0.031	0.018	0.002	0.004	0.002	0.029	0.012	0.004	0.002	0
17.6	0.053	0.021	0.004	0.006	-0.003	0.049	0.019	0.007	0.004	0.001		0.116	0.068	0.032	0.012	0.002	-0.003	0.123	0.052	0.021	0.008	0.003	0		0.043	0.02	0.008	0.002	0.003	0.04	0.016	0.006	0.002	0.001		0.032	0.019	0.003	0.004	0.002	0.03	0.012	0.004	0.002	0
17.8	0.054	0.021	0.005	0.006	-0.003	0.05	0.019	0.007	0.004	0.001		0.117	0.069	0.033	0.013	0.002	-0.002	0.123	0.053	0.022	0.008	0.003	0		0.044	0.02	0.009	0.003	0.003	0.041	0.016	0.006	0.002	0.001		0.032	0.019	0.003	0.003	0.002	0.03	0.012	0.004	0.002	0
18	0.054	0.021	0.005	0.006	-0.003	0.05	0.019	0.007	0.004	0.001		0.118	0.07	0.034	0.013	0.003	-0.002	0.124	0.053	0.022	0.008	0.003	0		0.044	0.02	0.009	0.003	0.004	0.041	0.016	0.006	0.002	0.001		0.032	0.02	0.003	0.003	0.003	0.03	0.012	0.004	0.002	0
18.2	0.055	0.021	0.005	0.006	-0.003	0.051	0.02	0.007	0.004	0.001		0.118	0.071	0.034	0.013	0.003	-0.003	0.125	0.053	0.022	0.008	0.003	0		0.044	0.021	0.01	0.003	0.004	0.041	0.016	0.006	0.002	0.001		0.033	0.021	0.004	0.003	0.002	0.03	0.012	0.004	0.002	0
18.4	0.055	0.021	0.005	0.006	-0.003	0.051	0.02	0.007	0.004	0.001		0.118	0.071	0.034	0.014	0.003	-0.002	0.125	0.054	0.022	0.009	0.003	0		0.045	0.021	0.01	0.003	0.004	0.042	0.016	0.006	0.002	0.001		0.033	0.021	0.004	0.004	0.002	0.03	0.012	0.004	0.002	0
18.6	0.055	0.02	0.004	0.005	-0.003	0.051	0.02	0.007	0.004	0.001		0.118	0.071	0.033	0.014	0.003	-0.003	0.126	0.054	0.022	0.009	0.003	0		0.045	0.021	0.01	0.002	0.004	0.042	0.016	0.007	0.002	0.001		0.033	0.021	0.005	0.004	0.003	0.031	0.012	0.004	0.002	0
18.8	0.055	0.02	0.004	0.005	-0.003	0.052	0.02	0.007	0.004	0.001		0.119	0.07	0.033	0.013	0.003	-0.003	0.126	0.055	0.023	0.009	0.003	0		0.045	0.021	0.01	0.002	0.004	0.042	0.017	0.007	0.002	0.001		0.033	0.021	0.005	0.003	0.003	0.031	0.013	0.004	0.002	0
19	0.054	0.02	0.004	0.005	-0.003	0.052	0.02	0.007	0.004	0.001		0.119	0.07	0.034	0.013	0.003	-0.004	0.127	0.055	0.023	0.009	0.003	0		0.045	0.021	0.01	0.002	0.004	0.043	0.017	0.007	0.002	0.001		0.034	0.022	0.005	0.003	0.003	0.031	0.013	0.004	0.002	0
19.2	0.055	0.02	0.004	0.005	-0.003	0.053	0.021	0.007	0.004	0.001		0.12	0.07	0.033	0.013	0.003	-0.004	0.128	0.056	0.023	0.009	0.003	0		0.045	0.021	0.01	0.002	0.004	0.043	0.017	0.007	0.002	0.001		0.034	0.022	0.006	0.004	0.004	0.031	0.013	0.004	0.002	0
19.4	0.055	0.02	0.004	0.005	-0.003	0.053	0.021	0.007	0.004	0.001		0.12	0.07	0.033	0.013	0.004	-0.003	0.128	0.056	0.023	0.009	0.003	0		0.045	0.021	0.01	0.002	0.004	0.043	0.017	0.007	0.002	0.001		0.035	0.023	0.006	0.004	0.004	0.032	0.013	0.004	0.002	0
19.6	0.055	0.02	0.004	0.005	-0.004	0.053	0.021	0.007	0.004	0.001		0.12	0.07	0.034	0.013	0.004	-0.003	0.129	0.056	0.023	0.009	0.003	0		0.046	0.021	0.01	0.002	0.004	0.044	0.017	0.007	0.002	0.001		0.035	0.023	0.007	0.005	0.004	0.032	0.013	0.004	0.002	0
19.8	0.055	0.02	0.003	0.005	-0.004	0.054	0.021	0.008	0.004	0.001		0.121	0.071	0.034	0.013	0.005	-0.002	0.129	0.057	0.024	0.009	0.003	0		0.046	0.021	0.01	0.001	0.004	0.044	0.017	0.007	0.002	0.001		0.035	0.023	0.007	0.005	0.004	0.032	0.013	0.004	0.002	0
20	0.056	0.02	0.003	0.005	-0.004	0.054	0.021	0.008	0.004	0.001		0.121	0.071	0.034	0.013	0.005	-0.003	0.13	0.057	0.024	0.009	0.003	0		0.046	0.021	0.009	0.001	0.003	0.044	0.018	0.007	0.002	0.001		0.035	0.023	0.007	0.005	0.004	0.032	0.013	0.004	0.002	0
20.2	0.056	0.021	0.004	0.005	-0.004	0.055	0.021	0.008	0.004	0.001		0.121	0.071	0.034	0.013	0.005	-0.002	0.13	0.058	0.024	0.009	0.003	0.001		0.046	0.022	0.009	0.001	0.004	0.045	0.018	0.007	0.002	0.001		0.035	0.023	0.007	0.006	0.004	0.033	0.013	0.004	0.002	0
20.4	0.057	0.022	0.004	0.006	-0.004	0.055	0.022	0.008	0.004	0.001		0.121	0.071	0.034	0.013	0.004	-0.003	0.131	0.058	0.024	0.009	0.003	0.001		0.047	0.022	0.009	0.001	0.004	0.045	0.018	0.007	0.002	0.001		0.036	0.022	0.007	0.006	0.003	0.033	0.013	0.004	0.002	0
20.6	0.058	0.022	0.005	0.007	-0.003	0.055	0.022	0.008	0.004	0.001		0.121	0.071	0.034	0.013	0.004	-0.003	0.131	0.058	0.024	0.009	0.003	0.001		0.047	0.022	0.009	0.001	0.004	0.045	0.018	0.007	0.002	0.001		0.036	0.023	0.007	0.007	0.004	0.033	0.014	0.004	0.002	0
20.8	0.058	0.022	0.005	0.007	-0.003	0.056	0.022	0.008	0.004	0.001		0.121	0.071	0.034	0.012	0.003	-0.004	0.132	0.059	0.025	0.01	0.003	0.001		0.047	0.022	0.01	0.001	0.004	0.045	0.018	0.007	0.002	0.001		0.036	0.023	0.006	0.007	0.003	0.033	0.014	0.004	0.002	0
21	0.059	0.023	0.005	0.007	-0.003	0.056	0.022	0.008	0.004	0.001		0.121	0.071	0.034	0.012	0.003	-0.004	0.133	0.059	0.025	0.01	0.003	0.001		0.048	0.023	0.01	0.001	0.004	0.046	0.018	0.007	0.002	0.001		0.036	0.022	0.006	0.007	0.003	0.033	0.014	0.004	0.002	0
21.2	0.06	0.023	0.006	0.008	-0.002	0.056	0.022	0.008	0.004	0.001		0.121	0.072	0.034	0.012	0.003	-0.004	0.133	0.06	0.025	0.01	0.003	0.001		0.048	0.023	0.009	0.001	0.003	0.046	0.018	0.007	0.002	0.001		0.036	0.022	0.006	0.007	0.003	0.034	0.014	0.004	0.002	0
21.4	0.06	0.024	0.007	0.008	-0.002	0.057	0.022	0.008	0.004	0.001		0.123	0.073	0.035	0.013	0.004	-0.003	0.134	0.06	0.025	0.01	0.003	0.001		0.049	0.023	0.01	0.001	0.004	0.046	0.019	0.007	0.002	0.001		0.036	0.022	0.005	0.007	0.003	0.034	0.014	0.004	0.002	0
21.6	0.061	0.025	0.007	0.008	-0.001	0.057	0.023	0.008	0.004	0.001		0.123	0.073	0.035	0.013	0.003	-0.003	0.134	0.06	0.025	0.01	0.003	0.001		0.049	0.023	0.01	0.001	0.004	0.047	0.019	0.007	0.002	0.001		0.037	0.022	0.005	0.006	0.004	0.034	0.014	0.004	0.002	0
21.8	0.061	0.025	0.007	0.008	-0.001	0.057	0.023	0.008	0.004	0.001		0.124	0.074	0.036	0.013	0.003	-0.002	0.135	0.061	0.026	0.01	0.003	0.001		0.049	0.023	0.01	0.002	0.004	0.047	0.019	0.008	0.002	0.001		0.037	0.023	0.005	0.006	0.004	0.034	0.014	0.004	0.002	0
22	0.061	0.025	0.007	0.008	-0.001	0.058	0.023	0.008	0.004	0.001		0.125	0.075	0.037	0.013	0.004	-0.002	0.135	0.061	0.026	0.01	0.003	0.001		0.049	0.023	0.011	0.001	0.005	0.047	0.019	0.008	0.002	0.001		0.037	0.023	0.005	0.006	0.004	0.034	0.014	0.005	0.002	0
22.2	0.062	0.025	0.007	0.008	-0.001	0.058	0.023	0.008	0.004	0.001		0.125	0.076	0.037	0.013	0.003	-0.002	0.135	0.061	0.026	0.01	0.003	0.001		0.049	0.023	0.011	0.001	0.004	0.048	0.019	0.008	0.002	0.001		0.036	0.023	0.005	0.005	0.004	0.035	0.014	0.005	0.002	0
22.4	0.062	0.025	0.007	0.007	-0.001	0.058	0.023	0.008	0.004	0.001		0.125	0.075	0.036	0.013	0.003	-0.003	0.136	0.062	0.026	0.01	0.003	0.001		0.05	0.023	0.011	0.001	0.004	0.048	0.019	0.008	0.002	0.001		0.036	0.022	0.005	0.005	0.003	0.035	0.015	0.005	0.002	0
22.6	0.061	0.025	0.007	0.007	-0.001	0.059	0.023	0.008	0.004	0.001		0.126	0.075	0.036	0.013	0.003	-0.003	0.136	0.062	0.026	0.01	0.003	0.001		0.05	0.023	0.011	0.001	0.005	0.048	0.019	0.008	0.002	0.001		0.036	0.022	0.004	0.004	0.003	0.035	0.015	0.005	0.002	0
22.8	0.061	0.026	0.006	0.007	-0.001	0.059	0.024	0.008	0.005	0.001		0.127	0.076	0.037	0.013	0.004	-0.003	0.137	0.063	0.027	0.01	0.004	0.001		0.05	0.023	0.011	0.001	0.005	0.048	0.02	0.008	0.002	0.001		0.036	0.022	0.004	0.005	0.003	0.035	0.015	0.005	0.002	0
23	0.061	0.026	0.006	0.008	-0.001	0.059	0.024	0.009	0.005	0.001		0.127	0.075	0.037	0.013	0.004	-0.003	0.137	0.063	0.027	0.01	0.004	0.001		0.05	0.023	0.012	0.002	0.005	0.049	0.02	0.008	0.002	0.001		0.036	0.022	0.005	0.004	0.003	0.036	0.015	0.005	0.002	0
23.2	0.061	0.027	0.006	0.007	-0.002	0.06	0.024	0.009	0.005	0.001		0.127	0.075	0.037	0.014	0.004	-0.002	0.138	0.063	0.027	0.01	0.004	0.001		0.05	0.023	0.012	0.002	0.005	0.049	0.02	0.008	0.002	0.001		0.037	0.022	0.005	0.005	0.004	0.036	0.015	0.005	0.002	0
23.4	0.062	0.027	0.006	0.007	-0.002	0.06	0.024	0.009	0.005	0.001		0.128	0.076	0.037	0.014	0.004	-0.002	0.138	0.064	0.027	0.011	0.004	0.001		0.051	0.022	0.012	0.002	0.005	0.049	0.02	0.008	0.002	0.001		0.037	0.022	0.005	0.005	0.003	0.036	0.015	0.005	0.002	0
23.6	0.062	0.027	0.006	0.007	-0.002	0.06	0.024	0.009	0.005	0.001		0.129	0.077	0.038	0.015	0.005	0	0.139	0.064	0.027	0.011	0.004	0.001		0.051	0.022	0.012	0.001	0.005	0.05	0.02	0.008	0.002	0.001		0.037	0.022	0.005	0.005	0.003	0.036	0.015	0.005	0.002	0
23.8	0.062	0.027	0.006	0.007	-0.002	0.061	0.024	0.009	0.005	0.001		0.13	0.077	0.039	0.015	0.005	0	0.139	0.064	0.027	0.011	0.004	0.001		0.051	0.022	0.011	0.001	0.005	0.05	0.02	0.008	0.002	0.001		0.037	0.022	0.005	0.006	0.003	0.036	0.015	0.005	0.002	0
24	0.063	0.028	0.007	0.008	-0.002	0.061	0.025	0.009	0.005	0.001		0.13	0.077	0.039	0.015	0.005	0	0.139	0.065	0.028	0.011	0.004	0.001		0.05	0.023	0.011	0.002	0.005	0.05	0.02	0.008	0.003	0.001		0.037	0.022	0.005	0.005	0.003	0.037	0.015	0.005	0.002	0
24.2	0.064	0.029	0.007	0.008	-0.002	0.061	0.025	0.009	0.005	0.001		0.13	0.077	0.039	0.016	0.005	0	0.14	0.065	0.028	0.011	0.004	0.001		0.051	0.023	0.012	0.003	0.005	0.05	0.021	0.008	0.003	0.001		0.037	0.022	0.004	0.005	0.003	0.037	0.015	0.005	0.002	0
24.4	0.065	0.029	0.007	0.009	-0.002	0.062	0.025	0.009	0.005	0.001		0.13	0.077	0.039	0.016	0.004	-0.001	0.14	0.065	0.028	0.011	0.004	0.001		0.051	0.024	0.012	0.003	0.005	0.051	0.021	0.008	0.003	0.001		0.038	0.022	0.004	0.006	0.002	0.037	0.016	0.005	0.002	0
24.6	0.064	0.029	0.007	0.008	-0.002	0.062	0.025	0.009	0.005	0.001		0.13	0.076	0.038	0.016	0.004	-0.001	0.141	0.066	0.028	0.011	0.004	0.001		0.051	0.025	0.012	0.003	0.005	0.051	0.021	0.008	0.003	0.001		0.037	0.022	0.004	0.006	0.002	0.037	0.016	0.005	0.002	0
24.8	0.064	0.029	0.006	0.008	-0.003	0.062	0.025	0.009	0.005	0.001		0.129	0.076	0.038	0.015	0.004	-0.002	0.141	0.066	0.028	0.011	0.004	0.001		0.051	0.025	0.012	0.003	0.005	0.051	0.021	0.008	0.003	0.001		0.037	0.021	0.004	0.006	0.002	0.037	0.016	0.005	0.002	0
25	0.064	0.029	0.006	0.008	-0.004	0.063	0.025	0.009	0.005	0.001		0.129	0.076	0.038	0.015	0.004	-0.001	0.141	0.066	0.028	0.011	0.004	0.001		0.052	0.026	0.012	0.003	0.005	0.052	0.021	0.008	0.003	0.001		0.037	0.021	0.004	0.006	0.002	0.037	0.016	0.005	0.002	0
25.2	0.065	0.028	0.006	0.009	-0.004	0.063	0.025	0.009	0.005	0.001		0.129	0.076	0.038	0.015	0.004	-0.001	0.142	0.067	0.029	0.011	0.004	0.001		0.052	0.026	0.012	0.003	0.005	0.052	0.021	0.009	0.003	0.001		0.038	0.022	0.005	0.006	0.003	0.038	0.016	0.005	0.002	0
25.4	0.065	0.029	0.006	0.009	-0.003	0.063	0.026	0.009	0.005	0.001		0.129	0.077	0.038	0.015	0.004	-0.002	0.142	0.067	0.029	0.011	0.004	0.001		0.052	0.027	0.012	0.004	0.005	0.052	0.021	0.009	0.003	0.001		0.038	0.022	0.005	0.006	0.003	0.038	0.016	0.005	0.002	0
25.6	0.066	0.029	0.006	0.009	-0.003	0.064	0.026	0.009	0.005	0.001		0.129	0.078	0.039	0.014	0.004	-0.002	0.142	0.067	0.029	0.011	0.004	0.001		0.053	0.027	0.013	0.004	0.005	0.052	0.021	0.009	0.003	0.001		0.039	0.022	0.005	0.006	0.003	0.038	0.016	0.005	0.002	0
25.8	0.066	0.029	0.006	0.009	-0.003	0.064	0.026	0.009	0.005	0.001		0.129	0.078	0.039	0.014	0.003	-0.002	0.143	0.068	0.029	0.011	0.004	0.001		0.054	0.027	0.013	0.004	0.006	0.053	0.022	0.009	0.003	0.001		0.039	0.022	0.005	0.006	0.003	0.038	0.016	0.005	0.002	0
26	0.067	0.029	0.007	0.009	-0.003	0.064	0.026	0.009	0.005	0.001		0.129	0.079	0.04	0.014	0.003	-0.002	0.143	0.068	0.029	0.011	0.004	0.001		0.054	0.027	0.014	0.004	0.006	0.053	0.022	0.009	0.003	0.001		0.039	0.022	0.005	0.006	0.003	0.038	0.016	0.005	0.002	0
26.2	0.068	0.029	0.007	0.009	-0.002	0.065	0.026	0.01	0.005	0.001		0.129	0.08	0.04	0.014	0.003	-0.002	0.144	0.068	0.03	0.012	0.004	0.001		0.055	0.027	0.014	0.004	0.005	0.053	0.022	0.009	0.003	0.001		0.039	0.021	0.005	0.005	0.002	0.039	0.016	0.005	0.002	0
26.4	0.068	0.029	0.007	0.008	-0.002	0.065	0.026	0.01	0.005	0.001		0.129	0.08	0.04	0.014	0.004	-0.002	0.144	0.069	0.03	0.012	0.004	0.001		0.056	0.028	0.015	0.005	0.006	0.053	0.022	0.009	0.003	0.001		0.039	0.021	0.004	0.006	0.002	0.039	0.017	0.005	0.002	0
26.6	0.068	0.029	0.007	0.008	-0.002	0.065	0.027	0.01	0.005	0.001		0.13	0.081	0.04	0.014	0.004	-0.002	0.144	0.069	0.03	0.012	0.004	0.001		0.057	0.028	0.015	0.005	0.006	0.054	0.022	0.009	0.003	0.001		0.039	0.022	0.004	0.005	0.002	0.039	0.017	0.005	0.002	0
26.8	0.069	0.029	0.008	0.008	-0.001	0.065	0.027	0.01	0.005	0.001		0.13	0.082	0.042	0.015	0.005	-0.002	0.145	0.069	0.03	0.012	0.004	0.001		0.058	0.028	0.016	0.006	0.006	0.054	0.022	0.009	0.003	0.001		0.04	0.022	0.004	0.006	0.003	0.039	0.017	0.005	0.002	0
27	0.069	0.03	0.008	0.008	-0.001	0.066	0.027	0.01	0.005	0.001		0.131	0.082	0.042	0.015	0.005	-0.001	0.145	0.07	0.03	0.012	0.004	0.001		0.057	0.028	0.016	0.005	0.006	0.054	0.022	0.009	0.003	0.001		0.04	0.022	0.004	0.006	0.003	0.039	0.017	0.005	0.002	0
27.2	0.069	0.029	0.008	0.008	-0.001	0.066	0.027	0.01	0.005	0.001		0.132	0.083	0.043	0.016	0.006	0	0.145	0.07	0.03	0.012	0.004	0.001		0.058	0.028	0.015	0.006	0.006	0.054	0.023	0.009	0.003	0.001		0.04	0.023	0.004	0.006	0.003	0.039	0.017	0.005	0.002	0
27.4	0.07	0.03	0.008	0.008	0	0.066	0.027	0.01	0.005	0.001		0.132	0.084	0.043	0.016	0.006	0	0.145	0.07	0.031	0.012	0.004	0.001		0.059	0.028	0.015	0.006	0.006	0.055	0.023	0.009	0.003	0.001		0.039	0.023	0.004	0.006	0.003	0.04	0.017	0.005	0.002	0
27.6	0.07	0.03	0.009	0.008	0	0.067	0.027	0.01	0.005	0.001		0.133	0.084	0.044	0.018	0.006	0.001	0.146	0.071	0.031	0.012	0.004	0.001		0.059	0.028	0.015	0.005	0.007	0.055	0.023	0.009	0.003	0.001		0.04	0.023	0.004	0.006	0.003	0.04	0.017	0.005	0.002	0
27.8	0.07	0.03	0.008	0.008	0	0.067	0.027	0.01	0.005	0.001		0.133	0.084	0.044	0.018	0.006	0.001	0.146	0.071	0.031	0.012	0.004	0.001		0.059	0.029	0.015	0.006	0.006	0.055	0.023	0.009	0.003	0.001		0.04	0.024	0.004	0.006	0.004	0.04	0.017	0.006	0.002	0
28	0.07	0.03	0.009	0.008	0	0.067	0.028	0.01	0.005	0.001		0.132	0.083	0.043	0.018	0.006	0	0.146	0.071	0.031	0.012	0.004	0.001		0.059	0.03	0.015	0.006	0.007	0.055	0.023	0.009	0.003	0.001		0.039	0.024	0.004	0.006	0.004	0.04	0.017	0.006	0.002	0
28.2	0.07	0.03	0.008	0.008	0	0.067	0.028	0.01	0.005	0.001		0.133	0.083	0.043	0.018	0.006	0	0.147	0.072	0.031	0.012	0.004	0.001		0.059	0.029	0.015	0.006	0.007	0.056	0.023	0.009	0.003	0.001		0.039	0.024	0.004	0.006	0.003	0.04	0.017	0.006	0.002	0
28.4	0.068	0.03	0.007	0.007	-0.001	0.068	0.028	0.01	0.005	0.001		0.133	0.083	0.042	0.018	0.006	0	0.147	0.072	0.031	0.012	0.004	0.001		0.059	0.03	0.015	0.005	0.007	0.056	0.023	0.009	0.003	0.001		0.039	0.024	0.004	0.005	0.003	0.041	0.017	0.006	0.002	0
28.6	0.067	0.029	0.007	0.007	-0.002	0.068	0.028	0.01	0.005	0.001		0.132	0.082	0.042	0.017	0.006	-0.001	0.147	0.072	0.032	0.012	0.004	0.001		0.059	0.03	0.014	0.005	0.006	0.056	0.023	0.01	0.003	0.001		0.039	0.024	0.005	0.005	0.003	0.041	0.018	0.006	0.002	0
28.8	0.068	0.029	0.007	0.008	-0.002	0.068	0.028	0.01	0.006	0.001		0.133	0.082	0.042	0.017	0.006	-0.001	0.148	0.072	0.032	0.012	0.004	0.001		0.058	0.03	0.013	0.004	0.006	0.056	0.024	0.01	0.003	0.001		0.039	0.025	0.005	0.006	0.004	0.041	0.018	0.006	0.002	0
29	0.068	0.029	0.007	0.008	-0.002	0.069	0.028	0.01	0.006	0.001		0.133	0.082	0.042	0.017	0.006	-0.001	0.148	0.073	0.032	0.013	0.004	0.001		0.059	0.029	0.013	0.004	0.006	0.057	0.024	0.01	0.003	0.001		0.039	0.025	0.005	0.006	0.004	0.041	0.018	0.006	0.002	0
29.2	0.067	0.029	0.006	0.008	-0.003	0.069	0.028	0.01	0.006	0.001		0.133	0.081	0.042	0.017	0.005	-0.002	0.148	0.073	0.032	0.013	0.004	0.001		0.058	0.029	0.012	0.003	0.005	0.057	0.024	0.01	0.003	0.001		0.039	0.024	0.006	0.007	0.003	0.041	0.018	0.006	0.003	0
29.4	0.067	0.029	0.006	0.009	-0.003	0.069	0.029	0.01	0.006	0.001		0.134	0.082	0.042	0.017	0.005	-0.002	0.148	0.073	0.032	0.013	0.004	0.001		0.058	0.028	0.012	0.002	0.005	0.057	0.024	0.01	0.003	0.001		0.04	0.024	0.005	0.006	0.003	0.041	0.018	0.006	0.003	0
29.6	0.068	0.029	0.006	0.009	-0.003	0.069	0.029	0.01	0.006	0.001		0.134	0.082	0.042	0.017	0.005	-0.002	0.149	0.074	0.032	0.013	0.004	0.001		0.058	0.028	0.012	0.001	0.004	0.057	0.024	0.01	0.003	0.001		0.04	0.023	0.005	0.006	0.003	0.042	0.018	0.006	0.003	0
29.8	0.068	0.029	0.006	0.008	-0.004	0.07	0.029	0.011	0.006	0.001		0.134	0.082	0.042	0.017	0.004	-0.002	0.149	0.074	0.033	0.013	0.004	0.001		0.057	0.028	0.012	0.001	0.004	0.058	0.024	0.01	0.003	0.001		0.04	0.023	0.005	0.006	0.003	0.042	0.018	0.006	0.003	0
30	0.068	0.03	0.007	0.008	-0.004	0.07	0.029	0.011	0.006	0.001		0.135	0.082	0.042	0.016	0.004	-0.002	0.149	0.074	0.033	0.013	0.004	0.001		0.058	0.028	0.012	0.001	0.004	0.058	0.024	0.01	0.003	0.001		0.04	0.024	0.006	0.006	0.003	0.042	0.018	0.006	0.003	0
30.2	0.069	0.03	0.007	0.008	-0.003	0.07	0.029	0.011	0.006	0.001		0.135	0.082	0.043	0.016	0.004	-0.002	0.149	0.074	0.033	0.013	0.004	0.001		0.057	0.028	0.012	0.001	0.003	0.058	0.024	0.01	0.003	0.001		0.041	0.024	0.006	0.006	0.003	0.042	0.018	0.006	0.003	0
30.4	0.069	0.031	0.007	0.008	-0.004	0.07	0.029	0.011	0.006	0.001		0.136	0.083	0.043	0.016	0.004	-0.002	0.15	0.075	0.033	0.013	0.004	0.001		0.058	0.029	0.013	0.001	0.004	0.058	0.025	0.01	0.003	0.001		0.042	0.024	0.006	0.007	0.003	0.042	0.018	0.006	0.003	0
30.6	0.07	0.031	0.008	0.007	-0.003	0.071	0.029	0.011	0.006	0.001		0.136	0.083	0.043	0.016	0.004	-0.001	0.15	0.075	0.033	0.013	0.004	0.001		0.059	0.029	0.013	0.001	0.004	0.058	0.025	0.01	0.003	0.001		0.042	0.024	0.007	0.006	0.003	0.042	0.019	0.006	0.003	0
30.8	0.071	0.031	0.008	0.007	-0.003	0.071	0.03	0.011	0.006	0.001		0.137	0.084	0.044	0.016	0.004	-0.001	0.15	0.075	0.033	0.013	0.005	0.001		0.059	0.029	0.014	0.002	0.004	0.059	0.025	0.01	0.003	0.001		0.043	0.025	0.007	0.006	0.003	0.042	0.019	0.006	0.003	0
31	0.071	0.031	0.008	0.007	-0.003	0.071	0.03	0.011	0.006	0.001		0.137	0.084	0.044	0.016	0.004	-0.001	0.15	0.076	0.033	0.013	0.005	0.001		0.059	0.03	0.014	0.002	0.004	0.059	0.025	0.01	0.003	0.001		0.043	0.025	0.007	0.007	0.003	0.043	0.019	0.006	0.003	0
31.2	0.072	0.031	0.008	0.007	-0.003	0.071	0.03	0.011	0.006	0.001		0.137	0.084	0.044	0.016	0.004	-0.001	0.151	0.076	0.034	0.013	0.005	0.001		0.06	0.03	0.015	0.003	0.004	0.059	0.025	0.01	0.003	0.001		0.043	0.025	0.007	0.006	0.003	0.043	0.019	0.006	0.003	0
31.4	0.072	0.032	0.008	0.006	-0.002	0.072	0.03	0.011	0.006	0.001		0.138	0.084	0.044	0.016	0.004	-0.001	0.151	0.076	0.034	0.013	0.005	0.001		0.061	0.031	0.016	0.003	0.004	0.059	0.025	0.01	0.003	0.001		0.043	0.025	0.007	0.006	0.003	0.043	0.019	0.006	0.003	0
31.6	0.072	0.032	0.008	0.006	-0.002	0.072	0.03	0.011	0.006	0.001		0.138	0.084	0.044	0.017	0.005	-0.001	0.151	0.076	0.034	0.013	0.005	0.001		0.061	0.03	0.016	0.003	0.004	0.06	0.025	0.01	0.003	0.001		0.044	0.026	0.007	0.007	0.003	0.043	0.019	0.006	0.003	0
31.8	0.073	0.032	0.007	0.006	-0.002	0.072	0.03	0.011	0.006	0.001		0.138	0.084	0.044	0.017	0.005	-0.001	0.151	0.077	0.034	0.013	0.005	0.001		0.061	0.031	0.016	0.003	0.004	0.06	0.025	0.01	0.003	0.001		0.044	0.027	0.007	0.007	0.004	0.043	0.019	0.006	0.003	0
32	0.073	0.033	0.008	0.005	-0.002	0.072	0.03	0.011	0.006	0.001		0.138	0.084	0.044	0.017	0.005	-0.002	0.152	0.077	0.034	0.014	0.005	0.001		0.061	0.03	0.015	0.003	0.004	0.06	0.026	0.01	0.003	0.001		0.043	0.026	0.007	0.007	0.003	0.043	0.019	0.006	0.003	0
32.2	0.074	0.033	0.008	0.005	-0.002	0.073	0.031	0.011	0.006	0.001		0.138	0.084	0.044	0.017	0.006	-0.002	0.152	0.077	0.034	0.014	0.005	0.001		0.061	0.03	0.015	0.003	0.004	0.06	0.026	0.011	0.003	0.001		0.043	0.026	0.007	0.007	0.003	0.044	0.019	0.006	0.003	0
32.4	0.074	0.033	0.008	0.006	-0.001	0.073	0.031	0.011	0.006	0.001		0.138	0.084	0.043	0.017	0.005	-0.003	0.152	0.077	0.035	0.014	0.005	0.001		0.061	0.03	0.016	0.003	0.004	0.06	0.026	0.011	0.003	0.001		0.043	0.026	0.007	0.007	0.004	0.044	0.019	0.006	0.003	0
32.6	0.075	0.033	0.008	0.007	-0.001	0.073	0.031	0.011	0.006	0.001		0.137	0.085	0.044	0.017	0.006	-0.003	0.152	0.078	0.035	0.014	0.005	0.001		0.061	0.03	0.016	0.003	0.004	0.061	0.026	0.011	0.003	0.001		0.042	0.026	0.007	0.007	0.004	0.044	0.019	0.006	0.003	0
32.8	0.075	0.033	0.008	0.008	-0.001	0.073	0.031	0.011	0.006	0.001		0.138	0.085	0.044	0.017	0.006	-0.003	0.152	0.078	0.035	0.014	0.005	0.001		0.061	0.03	0.016	0.003	0.004	0.061	0.026	0.011	0.003	0.001		0.042	0.026	0.007	0.008	0.004	0.044	0.019	0.006	0.003	0
33	0.075	0.033	0.008	0.008	-0.001	0.074	0.031	0.011	0.006	0.001		0.138	0.086	0.045	0.018	0.006	-0.003	0.153	0.078	0.035	0.014	0.005	0.001		0.061	0.03	0.015	0.003	0.004	0.061	0.026	0.011	0.003	0.001		0.042	0.026	0.008	0.008	0.005	0.044	0.02	0.006	0.003	0
33.2	0.076	0.034	0.008	0.009	-0.001	0.074	0.031	0.011	0.006	0.001		0.138	0.085	0.045	0.018	0.006	-0.003	0.153	0.078	0.035	0.014	0.005	0.001		0.061	0.03	0.015	0.003	0.004	0.061	0.026	0.011	0.003	0.001		0.042	0.025	0.007	0.008	0.004	0.044	0.02	0.006	0.003	0
33.4	0.076	0.034	0.008	0.009	-0.001	0.074	0.031	0.012	0.006	0.001		0.138	0.086	0.045	0.018	0.006	-0.003	0.153	0.079	0.035	0.014	0.005	0.001		0.061	0.029	0.015	0.002	0.004	0.062	0.026	0.011	0.003	0.001		0.041	0.025	0.006	0.007	0.004	0.044	0.02	0.006	0.003	0
33.6	0.076	0.034	0.008	0.009	-0.002	0.074	0.032	0.012	0.006	0.001		0.138	0.086	0.045	0.018	0.005	-0.003	0.153	0.079	0.035	0.014	0.005	0.001		0.061	0.029	0.015	0.003	0.004	0.062	0.027	0.011	0.003	0.001		0.041	0.024	0.006	0.007	0.003	0.045	0.02	0.006	0.003	0
33.8	0.076	0.034	0.009	0.009	-0.002	0.075	0.032	0.012	0.006	0.001		0.137	0.086	0.045	0.017	0.005	-0.003	0.153	0.079	0.036	0.014	0.005	0.001		0.061	0.029	0.015	0.002	0.003	0.062	0.027	0.011	0.003	0.002		0.042	0.025	0.007	0.008	0.004	0.045	0.02	0.006	0.003	0
34	0.076	0.035	0.009	0.009	-0.002	0.075	0.032	0.012	0.006	0.001		0.138	0.086	0.045	0.017	0.005	-0.003	0.154	0.079	0.036	0.014	0.005	0.001		0.061	0.029	0.014	0.002	0.003	0.062	0.027	0.011	0.003	0.002		0.042	0.025	0.007	0.008	0.003	0.045	0.02	0.006	0.003	0
34.2	0.077	0.035	0.009	0.009	-0.002	0.075	0.032	0.012	0.006	0.001		0.138	0.086	0.045	0.017	0.005	-0.002	0.154	0.08	0.036	0.014	0.005	0.001		0.062	0.029	0.014	0.002	0.003	0.062	0.027	0.011	0.003	0.002		0.042	0.025	0.006	0.008	0.003	0.045	0.02	0.007	0.003	0
34.4	0.077	0.035	0.01	0.009	-0.002	0.075	0.032	0.012	0.006	0.001		0.138	0.087	0.045	0.017	0.005	-0.002	0.154	0.08	0.036	0.014	0.005	0.001		0.063	0.03	0.015	0.003	0.003	0.063	0.027	0.011	0.003	0.002		0.042	0.025	0.006	0.007	0.003	0.045	0.02	0.007	0.003	0
34.6	0.077	0.035	0.01	0.009	-0.002	0.075	0.032	0.012	0.006	0.001		0.138	0.087	0.046	0.018	0.006	-0.002	0.154	0.08	0.036	0.014	0.005	0.001		0.063	0.03	0.015	0.003	0.003	0.063	0.027	0.011	0.003	0.002		0.042	0.025	0.006	0.006	0.002	0.045	0.02	0.007	0.003	0
34.8	0.077	0.035	0.01	0.009	-0.003	0.076	0.032	0.012	0.006	0.001		0.138	0.087	0.045	0.018	0.006	-0.001	0.154	0.08	0.036	0.014	0.005	0.001		0.063	0.03	0.015	0.003	0.004	0.063	0.027	0.011	0.003	0.002		0.043	0.025	0.006	0.006	0.002	0.045	0.02	0.007	0.003	0
35	0.077	0.035	0.01	0.009	-0.002	0.076	0.032	0.012	0.006	0.001		0.139	0.087	0.046	0.018	0.006	-0.001	0.155	0.081	0.036	0.014	0.005	0.001		0.063	0.031	0.015	0.004	0.004	0.063	0.027	0.011	0.003	0.002		0.043	0.025	0.005	0.006	0.001	0.046	0.02	0.007	0.003	0.001
35.2	0.077	0.036	0.011	0.009	-0.002	0.076	0.033	0.012	0.006	0.001		0.139	0.087	0.046	0.018	0.006	-0.001	0.155	0.081	0.037	0.015	0.005	0.001		0.064	0.031	0.016	0.004	0.004	0.063	0.027	0.011	0.003	0.002		0.044	0.025	0.005	0.005	0.002	0.046	0.021	0.007	0.003	0.001
35.4	0.078	0.036	0.011	0.009	-0.001	0.076	0.033	0.012	0.007	0.001		0.14	0.087	0.046	0.018	0.006	-0.001	0.155	0.081	0.037	0.015	0.005	0.001		0.064	0.031	0.016	0.004	0.004	0.064	0.028	0.011	0.003	0.002		0.044	0.025	0.006	0.005	0.002	0.046	0.021	0.007	0.003	0.001
35.6	0.078	0.036	0.011	0.009	-0.001	0.077	0.033	0.012	0.007	0.001		0.14	0.087	0.046	0.019	0.006	-0.002	0.155	0.081	0.037	0.015	0.005	0.001		0.064	0.031	0.015	0.003	0.004	0.064	0.028	0.011	0.004	0.002		0.045	0.026	0.006	0.005	0.002	0.046	0.021	0.007	0.003	0.001
35.8	0.079	0.037	0.011	0.009	-0.001	0.077	0.033	0.012	0.007	0.001		0.14	0.087	0.046	0.019	0.006	-0.002	0.155	0.082	0.037	0.015	0.005	0.001		0.064	0.031	0.016	0.003	0.004	0.064	0.028	0.011	0.004	0.002		0.045	0.026	0.006	0.005	0.003	0.046	0.021	0.007	0.003	0.001
36	0.079	0.037	0.012	0.01	0	0.077	0.033	0.012	0.007	0.001		0.14	0.087	0.046	0.019	0.005	-0.002	0.155	0.082	0.037	0.015	0.005	0.001		0.064	0.031	0.016	0.003	0.004	0.064	0.028	0.011	0.004	0.002		0.045	0.026	0.007	0.005	0.003	0.046	0.021	0.007	0.003	0.001
36.2	0.08	0.037	0.012	0.01	0	0.077	0.033	0.012	0.007	0.001		0.14	0.087	0.046	0.018	0.005	-0.002	0.156	0.082	0.037	0.015	0.005	0.001		0.063	0.032	0.015	0.003	0.004	0.064	0.028	0.012	0.004	0.002		0.045	0.027	0.007	0.005	0.003	0.046	0.021	0.007	0.003	0.001
36.4	0.08	0.037	0.012	0.01	0.001	0.077	0.033	0.012	0.007	0.001		0.139	0.086	0.046	0.017	0.004	-0.003	0.156	0.082	0.037	0.015	0.005	0.001		0.063	0.032	0.016	0.002	0.004	0.065	0.028	0.012	0.004	0.002		0.045	0.027	0.007	0.005	0.003	0.046	0.021	0.007	0.003	0.001
36.6	0.08	0.037	0.012	0.01	0	0.078	0.033	0.012	0.007	0.001		0.14	0.086	0.046	0.018	0.005	-0.002	0.156	0.083	0.038	0.015	0.005	0.001		0.063	0.033	0.016	0.003	0.004	0.065	0.028	0.012	0.004	0.002		0.045	0.026	0.008	0.005	0.003	0.047	0.021	0.007	0.003	0.001
36.8	0.08	0.036	0.012	0.01	0	0.078	0.034	0.012	0.007	0.001		0.14	0.087	0.047	0.018	0.004	-0.002	0.156	0.083	0.038	0.015	0.005	0.001		0.063	0.033	0.015	0.002	0.004	0.065	0.028	0.012	0.004	0.002		0.046	0.027	0.008	0.006	0.003	0.047	0.021	0.007	0.003	0.001
37	0.08	0.036	0.011	0.01	0	0.078	0.034	0.012	0.007	0.001		0.14	0.086	0.047	0.018	0.004	-0.002	0.156	0.083	0.038	0.015	0.005	0.001		0.063	0.032	0.015	0.001	0.004	0.065	0.028	0.012	0.004	0.002		0.046	0.027	0.009	0.006	0.004	0.047	0.021	0.007	0.003	0.001
37.2	0.081	0.037	0.011	0.009	0.001	0.078	0.034	0.013	0.007	0.001		0.14	0.086	0.046	0.018	0.003	-0.002	0.156	0.083	0.038	0.015	0.005	0.001		0.064	0.033	0.015	0.002	0.005	0.065	0.029	0.012	0.004	0.002		0.045	0.027	0.008	0.006	0.003	0.047	0.021	0.007	0.003	0.001
37.4	0.081	0.036	0.01	0.009	0	0.078	0.034	0.013	0.007	0.001		0.14	0.087	0.046	0.018	0.003	-0.002	0.156	0.083	0.038	0.015	0.005	0.001		0.064	0.032	0.015	0.001	0.004	0.065	0.029	0.012	0.004	0.002		0.045	0.027	0.007	0.006	0.002	0.047	0.021	0.007	0.003	0.001
37.6	0.081	0.036	0.01	0.009	0	0.079	0.034	0.013	0.007	0.001		0.14	0.088	0.047	0.017	0.004	-0.002	0.157	0.084	0.038	0.015	0.005	0.001		0.064	0.032	0.015	0.001	0.005	0.066	0.029	0.012	0.004	0.002		0.044	0.027	0.007	0.006	0.001	0.047	0.021	0.007	0.003	0.001
37.8	0.08	0.036	0.01	0.008	-0.001	0.079	0.034	0.013	0.007	0.001		0.141	0.088	0.047	0.018	0.004	-0.001	0.157	0.084	0.038	0.015	0.005	0.001		0.064	0.032	0.014	0.001	0.004	0.066	0.029	0.012	0.004	0.002		0.045	0.027	0.007	0.006	0.001	0.047	0.022	0.007	0.003	0.001
38	0.081	0.037	0.01	0.008	-0.001	0.079	0.034	0.013	0.007	0.001		0.142	0.089	0.048	0.019	0.005	0	0.157	0.084	0.039	0.015	0.005	0.001		0.064	0.032	0.015	0.001	0.004	0.066	0.029	0.012	0.004	0.002		0.044	0.027	0.006	0.006	0.001	0.047	0.022	0.007	0.003	0.001
38.2	0.081	0.037	0.009	0.008	-0.001	0.079	0.034	0.013	0.007	0.001		0.142	0.09	0.048	0.019	0.005	0	0.157	0.084	0.039	0.015	0.005	0.001		0.065	0.033	0.016	0.002	0.005	0.066	0.029	0.012	0.004	0.002		0.044	0.027	0.006	0.006	0	0.048	0.022	0.007	0.003	0.001
38.4	0.081	0.037	0.01	0.008	-0.001	0.079	0.035	0.013	0.007	0.001		0.142	0.09	0.048	0.019	0.006	-0.001	0.157	0.085	0.039	0.016	0.005	0.001		0.066	0.033	0.016	0.003	0.005	0.066	0.029	0.012	0.004	0.002		0.045	0.026	0.005	0.006	0	0.048	0.022	0.007	0.003	0.001
38.6	0.08	0.037	0.009	0.008	-0.002	0.08	0.035	0.013	0.007	0.001		0.142	0.09	0.049	0.02	0.006	0	0.157	0.085	0.039	0.016	0.005	0.001		0.066	0.034	0.016	0.004	0.005	0.067	0.029	0.012	0.004	0.002		0.045	0.025	0.005	0.006	0	0.048	0.022	0.007	0.003	0.001
38.8	0.08	0.036	0.009	0.008	-0.002	0.08	0.035	0.013	0.007	0.001		0.143	0.09	0.049	0.02	0.006	0	0.157	0.085	0.039	0.016	0.005	0.001		0.067	0.034	0.017	0.005	0.006	0.067	0.029	0.012	0.004	0.002		0.045	0.025	0.005	0.006	0	0.048	0.022	0.007	0.003	0.001
39	0.08	0.037	0.009	0.008	-0.002	0.08	0.035	0.013	0.007	0.001		0.143	0.09	0.049	0.02	0.006	0	0.158	0.085	0.039	0.016	0.005	0.001		0.067	0.034	0.017	0.005	0.005	0.067	0.03	0.012	0.004	0.002		0.046	0.026	0.006	0.006	0.001	0.048	0.022	0.007	0.003	0.001
39.2	0.08	0.037	0.01	0.008	-0.002	0.08	0.035	0.013	0.007	0.001		0.144	0.09	0.048	0.02	0.006	-0.001	0.158	0.085	0.039	0.016	0.005	0.001		0.067	0.034	0.017	0.005	0.006	0.067	0.03	0.012	0.004	0.002		0.047	0.026	0.007	0.006	0.001	0.048	0.022	0.007	0.003	0.001
39.4	0.08	0.037	0.01	0.008	-0.002	0.08	0.035	0.013	0.007	0.001		0.144	0.09	0.048	0.02	0.006	-0.001	0.158	0.086	0.04	0.016	0.005	0.001		0.067	0.034	0.018	0.006	0.006	0.067	0.03	0.012	0.004	0.002		0.047	0.026	0.007	0.006	0.002	0.048	0.022	0.007	0.003	0.001
39.6	0.08	0.037	0.01	0.009	-0.002	0.081	0.035	0.013	0.007	0.001		0.144	0.09	0.048	0.02	0.006	-0.001	0.158	0.086	0.04	0.016	0.005	0.001		0.067	0.034	0.017	0.005	0.005	0.067	0.03	0.012	0.004	0.002		0.047	0.027	0.007	0.007	0.003	0.048	0.022	0.007	0.003	0.001
39.8	0.08	0.038	0.011	0.009	-0.002	0.081	0.035	0.013	0.007	0.001		0.144	0.09	0.048	0.02	0.006	-0.001	0.158	0.086	0.04	0.016	0.006	0.001		0.066	0.034	0.018	0.006	0.005	0.068	0.03	0.012	0.004	0.002		0.048	0.027	0.008	0.007	0.003	0.049	0.022	0.007	0.003	0.001
40	0.081	0.038	0.012	0.009	-0.002	0.081	0.036	0.013	0.007	0.001		0.144	0.091	0.048	0.02	0.006	-0.001	0.158	0.086	0.04	0.016	0.006	0.001		0.066	0.034	0.018	0.005	0.005	0.068	0.03	0.013	0.004	0.002		0.048	0.027	0.009	0.007	0.003	0.049	0.022	0.007	0.003	0.001
40.2	0.081	0.038	0.012	0.009	-0.002	0.081	0.036	0.013	0.007	0.001		0.143	0.09	0.048	0.019	0.006	-0.002	0.158	0.086	0.04	0.016	0.006	0.001		0.066	0.034	0.018	0.005	0.005	0.068	0.03	0.013	0.004	0.002		0.048	0.027	0.009	0.007	0.003	0.049	0.022	0.007	0.003	0.001
40.4	0.081	0.039	0.012	0.009	-0.002	0.081	0.036	0.013	0.007	0.001		0.143	0.09	0.049	0.02	0.006	-0.001	0.158	0.087	0.04	0.016	0.006	0.001		0.067	0.035	0.018	0.006	0.005	0.068	0.03	0.013	0.004	0.002		0.048	0.027	0.009	0.007	0.004	0.049	0.023	0.007	0.003	0.001
40.6	0.081	0.039	0.013	0.009	-0.002	0.081	0.036	0.013	0.007	0.001		0.144	0.09	0.049	0.019	0.005	-0.001	0.159	0.087	0.04	0.016	0.006	0.001		0.067	0.035	0.018	0.006	0.005	0.068	0.03	0.013	0.004	0.002		0.048	0.027	0.009	0.007	0.004	0.049	0.023	0.007	0.003	0.001
40.8	0.081	0.039	0.013	0.009	-0.002	0.082	0.036	0.013	0.007	0.001		0.143	0.09	0.049	0.019	0.005	-0.002	0.159	0.087	0.04	0.016	0.006	0.001		0.067	0.035	0.019	0.005	0.005	0.068	0.031	0.013	0.004	0.002		0.048	0.027	0.009	0.007	0.005	0.049	0.023	0.007	0.003	0.001
41	0.081	0.038	0.012	0.008	-0.002	0.082	0.036	0.013	0.007	0.001		0.143	0.09	0.049	0.019	0.005	-0.002	0.159	0.087	0.041	0.016	0.006	0.001		0.067	0.035	0.019	0.005	0.005	0.069	0.031	0.013	0.004	0.002		0.047	0.027	0.009	0.007	0.004	0.049	0.023	0.008	0.003	0.001
41.2	0.082	0.038	0.013	0.008	-0.001	0.082	0.036	0.014	0.007	0.001		0.142	0.09	0.049	0.019	0.004	-0.002	0.159	0.087	0.041	0.016	0.006	0.001		0.067	0.036	0.02	0.005	0.006	0.069	0.031	0.013	0.004	0.002		0.047	0.027	0.009	0.007	0.005	0.049	0.023	0.008	0.003	0.001
41.4	0.081	0.038	0.013	0.009	-0.002	0.082	0.036	0.014	0.007	0.001		0.142	0.091	0.05	0.019	0.004	-0.002	0.159	0.088	0.041	0.016	0.006	0.001		0.067	0.036	0.02	0.005	0.006	0.069	0.031	0.013	0.004	0.002		0.047	0.027	0.009	0.007	0.004	0.049	0.023	0.008	0.003	0.001
41.6	0.082	0.039	0.014	0.009	-0.002	0.082	0.036	0.014	0.007	0.001		0.143	0.091	0.05	0.019	0.005	-0.002	0.159	0.088	0.041	0.016	0.006	0.001		0.066	0.036	0.019	0.005	0.006	0.069	0.031	0.013	0.004	0.002		0.047	0.028	0.009	0.007	0.004	0.05	0.023	0.008	0.003	0.001
41.8	0.081	0.039	0.013	0.009	-0.002	0.083	0.037	0.014	0.007	0.001		0.143	0.092	0.051	0.02	0.006	-0.001	0.159	0.088	0.041	0.017	0.006	0.001		0.066	0.035	0.019	0.005	0.005	0.069	0.031	0.013	0.004	0.002		0.047	0.028	0.009	0.007	0.004	0.05	0.023	0.008	0.003	0.001
42	0.082	0.039	0.014	0.009	-0.002	0.083	0.037	0.014	0.007	0.001		0.144	0.093	0.052	0.02	0.007	-0.001	0.159	0.088	0.041	0.017	0.006	0.001		0.066	0.035	0.019	0.005	0.005	0.069	0.031	0.013	0.004	0.002		0.047	0.028	0.009	0.007	0.004	0.05	0.023	0.008	0.003	0.001
42.2	0.081	0.039	0.013	0.009	-0.002	0.083	0.037	0.014	0.007	0.001		0.144	0.092	0.051	0.02	0.006	-0.002	0.159	0.088	0.041	0.017	0.006	0.001		0.067	0.036	0.019	0.005	0.006	0.07	0.031	0.013	0.004	0.002		0.048	0.028	0.009	0.007	0.004	0.05	0.023	0.008	0.003	0.001
42.4	0.082	0.038	0.013	0.009	-0.002	0.083	0.037	0.014	0.007	0.001		0.144	0.092	0.05	0.02	0.006	-0.002	0.16	0.089	0.041	0.017	0.006	0.001		0.067	0.035	0.018	0.005	0.005	0.07	0.031	0.013	0.004	0.002		0.048	0.028	0.009	0.007	0.004	0.05	0.023	0.008	0.003	0.001
42.6	0.081	0.038	0.013	0.009	-0.002	0.083	0.037	0.014	0.008	0.001		0.144	0.092	0.05	0.02	0.006	-0.002	0.16	0.089	0.042	0.017	0.006	0.001		0.067	0.036	0.018	0.006	0.005	0.07	0.031	0.013	0.004	0.002		0.048	0.028	0.008	0.007	0.003	0.05	0.023	0.008	0.003	0.001
42.8	0.081	0.038	0.013	0.01	-0.002	0.083	0.037	0.014	0.008	0.001		0.145	0.092	0.05	0.02	0.006	-0.001	0.16	0.089	0.042	0.017	0.006	0.001		0.067	0.036	0.018	0.005	0.005	0.07	0.032	0.013	0.004	0.002		0.048	0.029	0.008	0.007	0.004	0.05	0.023	0.008	0.003	0.001
43	0.082	0.038	0.013	0.01	-0.001	0.084	0.037	0.014	0.008	0.001		0.145	0.093	0.05	0.021	0.006	-0.001	0.16	0.089	0.042	0.017	0.006	0.001		0.067	0.035	0.017	0.005	0.005	0.07	0.032	0.013	0.004	0.002		0.049	0.03	0.009	0.008	0.004	0.05	0.024	0.008	0.003	0.001
43.2	0.082	0.039	0.013	0.01	-0.001	0.084	0.037	0.014	0.008	0.001		0.145	0.093	0.05	0.021	0.007	-0.001	0.16	0.089	0.042	0.017	0.006	0.001		0.067	0.035	0.018	0.006	0.006	0.07	0.032	0.013	0.004	0.002		0.049	0.029	0.008	0.007	0.004	0.05	0.024	0.008	0.003	0.001
43.4	0.082	0.038	0.013	0.01	-0.001	0.084	0.037	0.014	0.008	0.001		0.146	0.094	0.05	0.021	0.007	-0.001	0.16	0.089	0.042	0.017	0.006	0.001		0.067	0.035	0.018	0.006	0.006	0.07	0.032	0.013	0.004	0.002		0.05	0.029	0.008	0.008	0.004	0.05	0.024	0.008	0.003	0.001
43.6	0.083	0.039	0.014	0.01	-0.001	0.084	0.038	0.014	0.008	0.001		0.146	0.094	0.05	0.022	0.006	-0.001	0.16	0.09	0.042	0.017	0.006	0.001		0.067	0.035	0.017	0.006	0.005	0.071	0.032	0.013	0.004	0.002		0.05	0.03	0.008	0.008	0.004	0.051	0.024	0.008	0.003	0.001
43.8	0.082	0.039	0.014	0.01	0	0.084	0.038	0.014	0.008	0.001		0.146	0.094	0.05	0.022	0.006	0	0.16	0.09	0.042	0.017	0.006	0.001		0.068	0.035	0.018	0.006	0.005	0.071	0.032	0.013	0.004	0.002		0.05	0.03	0.007	0.008	0.004	0.051	0.024	0.008	0.003	0.001
44	0.083	0.04	0.014	0.01	0	0.084	0.038	0.014	0.008	0.001		0.146	0.095	0.049	0.022	0.006	0	0.16	0.09	0.042	0.017	0.006	0.001		0.068	0.036	0.018	0.006	0.005	0.071	0.032	0.013	0.004	0.002		0.05	0.03	0.007	0.008	0.003	0.051	0.024	0.008	0.004	0.001
44.2	0.083	0.04	0.014	0.01	0	0.085	0.038	0.014	0.008	0.001		0.147	0.094	0.05	0.022	0.006	0	0.16	0.09	0.043	0.017	0.006	0.001		0.068	0.036	0.018	0.007	0.005	0.071	0.032	0.014	0.004	0.002		0.049	0.03	0.007	0.008	0.003	0.051	0.024	0.008	0.004	0.001
44.4	0.084	0.04	0.014	0.011	0.001	0.085	0.038	0.014	0.008	0.001		0.147	0.094	0.049	0.023	0.006	0	0.16	0.09	0.043	0.017	0.006	0.001		0.069	0.037	0.019	0.007	0.006	0.071	0.032	0.014	0.004	0.002		0.05	0.03	0.008	0.009	0.004	0.051	0.024	0.008	0.004	0.001
44.6	0.084	0.041	0.014	0.011	0.001	0.085	0.038	0.014	0.008	0.001		0.147	0.094	0.049	0.023	0.007	0	0.161	0.091	0.043	0.017	0.006	0.001		0.069	0.037	0.019	0.007	0.006	0.071	0.032	0.014	0.004	0.002		0.05	0.03	0.008	0.009	0.003	0.051	0.024	0.008	0.004	0.001
44.8	0.084	0.041	0.014	0.011	0.001	0.085	0.038	0.014	0.008	0.001		0.146	0.094	0.049	0.023	0.007	0	0.161	0.091	0.043	0.017	0.006	0.001		0.07	0.037	0.019	0.007	0.006	0.072	0.033	0.014	0.004	0.002		0.05	0.03	0.009	0.009	0.003	0.051	0.024	0.008	0.004	0.001
45	0.084	0.041	0.014	0.011	0.002	0.085	0.038	0.014	0.008	0.001		0.147	0.094	0.05	0.023	0.008	0	0.161	0.091	0.043	0.017	0.006	0.001		0.071	0.038	0.019	0.007	0.007	0.072	0.033	0.014	0.004	0.002		0.05	0.03	0.01	0.009	0.003	0.051	0.024	0.008	0.004	0.001
45.2	0.084	0.041	0.014	0.011	0.001	0.085	0.038	0.014	0.008	0.001		0.147	0.094	0.051	0.023	0.008	0	0.161	0.091	0.043	0.017	0.006	0.001		0.071	0.038	0.019	0.007	0.007	0.072	0.033	0.014	0.004	0.002		0.05	0.03	0.01	0.009	0.002	0.051	0.024	0.008	0.004	0.001
45.4	0.085	0.041	0.015	0.011	0.001	0.085	0.038	0.014	0.008	0.001		0.147	0.095	0.051	0.023	0.008	0	0.161	0.091	0.043	0.018	0.006	0.001		0.072	0.038	0.019	0.007	0.007	0.072	0.033	0.014	0.004	0.002		0.05	0.031	0.01	0.01	0.002	0.051	0.024	0.008	0.004	0.001
45.6	0.085	0.042	0.015	0.011	0.001	0.086	0.039	0.015	0.008	0.001		0.148	0.095	0.05	0.023	0.009	0	0.161	0.091	0.043	0.018	0.006	0.001		0.071	0.038	0.019	0.007	0.006	0.072	0.033	0.014	0.004	0.002		0.05	0.031	0.011	0.01	0.003	0.052	0.024	0.008	0.004	0.001
45.8	0.085	0.042	0.014	0.011	0.001	0.086	0.039	0.015	0.008	0.001		0.148	0.095	0.051	0.023	0.008	0	0.161	0.092	0.043	0.018	0.006	0.001		0.072	0.038	0.019	0.006	0.007	0.072	0.033	0.014	0.004	0.002		0.05	0.031	0.011	0.01	0.003	0.052	0.025	0.008	0.004	0.001
46	0.085	0.042	0.014	0.011	0.001	0.086	0.039	0.015	0.008	0.001		0.147	0.094	0.051	0.022	0.008	0	0.161	0.092	0.044	0.018	0.006	0.001		0.071	0.038	0.018	0.006	0.006	0.072	0.033	0.014	0.004	0.002		0.051	0.031	0.011	0.01	0.003	0.052	0.025	0.008	0.004	0.001
46.2	0.086	0.041	0.014	0.011	0.001	0.086	0.039	0.015	0.008	0.001		0.147	0.095	0.051	0.022	0.008	0	0.161	0.092	0.044	0.018	0.006	0.001		0.071	0.038	0.019	0.006	0.007	0.072	0.033	0.014	0.004	0.002		0.05	0.03	0.01	0.009	0.002	0.052	0.025	0.008	0.004	0.001
46.4	0.085	0.041	0.013	0.011	0.001	0.086	0.039	0.015	0.008	0.001		0.147	0.095	0.051	0.021	0.007	0	0.161	0.092	0.044	0.018	0.006	0.001		0.071	0.039	0.018	0.006	0.006	0.073	0.033	0.014	0.004	0.002		0.049	0.03	0.01	0.008	0.001	0.052	0.025	0.008	0.004	0.001
46.6	0.085	0.041	0.013	0.011	0.001	0.086	0.039	0.015	0.008	0.001		0.147	0.095	0.051	0.021	0.007	0	0.161	0.092	0.044	0.018	0.006	0.001		0.071	0.039	0.018	0.006	0.006	0.073	0.033	0.014	0.004	0.002		0.049	0.03	0.01	0.008	0.002	0.052	0.025	0.008	0.004	0.001
46.8	0.085	0.042	0.013	0.01	0.001	0.087	0.039	0.015	0.008	0.001		0.147	0.095	0.051	0.02	0.007	0	0.161	0.092	0.044	0.018	0.006	0.001		0.071	0.039	0.018	0.006	0.007	0.073	0.033	0.014	0.004	0.002		0.05	0.03	0.01	0.007	0.002	0.052	0.025	0.008	0.004	0.001
47	0.084	0.041	0.013	0.01	0.001	0.087	0.039	0.015	0.008	0.001		0.147	0.096	0.052	0.021	0.006	-0.001	0.161	0.093	0.044	0.018	0.006	0.001		0.071	0.039	0.018	0.006	0.006	0.073	0.034	0.014	0.004	0.002		0.05	0.03	0.009	0.008	0.002	0.052	0.025	0.008	0.004	0.001
47.2	0.085	0.041	0.013	0.01	0.001	0.087	0.039	0.015	0.008	0.001		0.146	0.095	0.051	0.021	0.006	-0.001	0.162	0.093	0.044	0.018	0.006	0.001		0.071	0.039	0.018	0.006	0.006	0.073	0.034	0.014	0.004	0.002		0.049	0.029	0.009	0.007	0.002	0.052	0.025	0.008	0.004	0.001
47.4	0.084	0.041	0.013	0.009	0.001	0.087	0.04	0.015	0.008	0.001		0.147	0.095	0.051	0.021	0.006	-0.001	0.162	0.093	0.044	0.018	0.006	0.001		0.071	0.039	0.018	0.006	0.005	0.073	0.034	0.014	0.004	0.002		0.05	0.03	0.008	0.007	0.002	0.052	0.025	0.008	0.004	0.001
47.6	0.084	0.042	0.013	0.009	0.002	0.087	0.04	0.015	0.008	0.001		0.147	0.096	0.051	0.021	0.006	-0.001	0.162	0.093	0.045	0.018	0.006	0.001		0.071	0.04	0.018	0.006	0.005	0.073	0.034	0.014	0.004	0.002		0.05	0.03	0.008	0.007	0.002	0.052	0.025	0.008	0.004	0.001
47.8	0.084	0.042	0.013	0.009	0.001	0.087	0.04	0.015	0.008	0.001		0.148	0.096	0.051	0.022	0.006	0	0.162	0.093	0.045	0.018	0.006	0.001		0.071	0.04	0.019	0.006	0.006	0.074	0.034	0.014	0.004	0.002		0.049	0.029	0.007	0.007	0.002	0.053	0.025	0.008	0.004	0.001
48	0.084	0.042	0.012	0.01	0.001	0.087	0.04	0.015	0.008	0.001		0.149	0.097	0.052	0.022	0.006	0	0.162	0.093	0.045	0.018	0.006	0.001		0.071	0.04	0.019	0.005	0.006	0.074	0.034	0.014	0.004	0.002		0.049	0.029	0.007	0.007	0.002	0.053	0.025	0.008	0.004	0.001
48.2	0.084	0.042	0.013	0.01	0.001	0.088	0.04	0.015	0.008	0.001		0.149	0.096	0.053	0.023	0.007	0	0.162	0.093	0.045	0.018	0.006	0.001		0.071	0.041	0.019	0.006	0.006	0.074	0.034	0.014	0.004	0.002		0.05	0.029	0.008	0.008	0.002	0.053	0.025	0.008	0.004	0.001
48.4	0.085	0.042	0.013	0.01	0.001	0.088	0.04	0.015	0.008	0.001		0.15	0.097	0.054	0.023	0.007	0.001	0.162	0.094	0.045	0.018	0.006	0.001		0.071	0.041	0.02	0.006	0.006	0.074	0.034	0.014	0.004	0.002		0.05	0.029	0.008	0.007	0.002	0.053	0.025	0.008	0.004	0.001
48.6	0.084	0.043	0.013	0.01	0	0.088	0.04	0.015	0.008	0.001		0.15	0.098	0.054	0.024	0.009	0.001	0.162	0.094	0.045	0.018	0.006	0.001		0.072	0.041	0.019	0.006	0.006	0.074	0.034	0.015	0.005	0.002		0.05	0.029	0.008	0.007	0.002	0.053	0.025	0.009	0.004	0.001
48.8	0.085	0.043	0.013	0.01	0.001	0.088	0.04	0.015	0.008	0.001		0.151	0.098	0.054	0.024	0.009	0.002	0.162	0.094	0.045	0.018	0.006	0.001		0.072	0.041	0.02	0.006	0.007	0.074	0.034	0.015	0.005	0.002		0.05	0.029	0.008	0.008	0.003	0.053	0.026	0.009	0.004	0.001
49	0.085	0.042	0.014	0.01	0	0.088	0.04	0.015	0.008	0.001		0.152	0.098	0.055	0.024	0.009	0.001	0.162	0.094	0.045	0.018	0.006	0.001		0.073	0.041	0.02	0.006	0.006	0.074	0.035	0.015	0.005	0.002		0.05	0.029	0.008	0.008	0.002	0.053	0.026	0.009	0.004	0.001
49.2	0.085	0.042	0.013	0.009	-0.001	0.088	0.04	0.015	0.008	0.001		0.152	0.098	0.055	0.024	0.009	0.001	0.162	0.094	0.045	0.019	0.006	0.001		0.074	0.041	0.02	0.005	0.006	0.074	0.035	0.015	0.005	0.002		0.05	0.029	0.008	0.008	0.002	0.053	0.026	0.009	0.004	0.001
49.4	0.085	0.042	0.013	0.01	-0.001	0.088	0.041	0.015	0.008	0.001		0.151	0.098	0.055	0.024	0.009	0.001	0.162	0.094	0.045	0.019	0.006	0.001		0.074	0.04	0.02	0.005	0.006	0.075	0.035	0.015	0.005	0.002		0.05	0.03	0.008	0.008	0.003	0.053	0.026	0.009	0.004	0.001
49.6	0.085	0.042	0.013	0.01	-0.001	0.088	0.041	0.015	0.008	0.001		0.151	0.098	0.055	0.024	0.009	0.001	0.162	0.095	0.046	0.019	0.006	0.001		0.074	0.04	0.021	0.005	0.006	0.075	0.035	0.015	0.005	0.002		0.05	0.029	0.008	0.008	0.003	0.053	0.026	0.009	0.004	0.001
49.8	0.085	0.043	0.013	0.011	-0.001	0.089	0.041	0.015	0.008	0.001		0.151	0.099	0.055	0.023	0.009	0.001	0.162	0.095	0.046	0.019	0.006	0.001		0.074	0.04	0.021	0.005	0.006	0.075	0.035	0.015	0.005	0.002		0.05	0.029	0.008	0.008	0.003	0.053	0.026	0.009	0.004	0.001
50	0.086	0.042	0.013	0.01	-0.001	0.089	0.041	0.015	0.008	0.001		0.151	0.1	0.055	0.024	0.009	0.002	0.162	0.095	0.046	0.019	0.006	0.001		0.074	0.04	0.021	0.006	0.006	0.075	0.035	0.015	0.005	0.002		0.051	0.029	0.008	0.007	0.003	0.053	0.026	0.009	0.004	0.001
50.2	0.086	0.042	0.013	0.011	-0.001	0.089	0.041	0.016	0.008	0.001		0.151	0.1	0.056	0.023	0.009	0.003	0.162	0.095	0.046	0.019	0.007	0.001		0.075	0.04	0.021	0.007	0.006	0.075	0.035	0.015	0.005	0.002		0.05	0.029	0.008	0.007	0.002	0.054	0.026	0.009	0.004	0.001
50.4	0.085	0.043	0.014	0.01	-0.001	0.089	0.041	0.016	0.008	0.001		0.15	0.099	0.055	0.023	0.008	0.003	0.163	0.095	0.046	0.019	0.007	0.001		0.075	0.04	0.021	0.006	0.007	0.075	0.035	0.015	0.005	0.002		0.051	0.03	0.009	0.008	0.003	0.054	0.026	0.009	0.004	0.001
50.6	0.086	0.042	0.014	0.011	-0.001	0.089	0.041	0.016	0.009	0.001		0.15	0.099	0.054	0.022	0.008	0.003	0.163	0.095	0.046	0.019	0.007	0.001		0.075	0.039	0.02	0.006	0.006	0.075	0.035	0.015	0.005	0.002		0.051	0.03	0.01	0.008	0.003	0.054	0.026	0.009	0.004	0.001
50.8	0.087	0.043	0.015	0.011	0	0.089	0.041	0.016	0.009	0.001		0.149	0.099	0.054	0.022	0.007	0.002	0.163	0.095	0.046	0.019	0.007	0.001		0.075	0.039	0.02	0.006	0.006	0.075	0.035	0.015	0.005	0.002		0.051	0.03	0.01	0.008	0.003	0.054	0.026	0.009	0.004	0.001
51	0.087	0.042	0.015	0.011	0	0.089	0.041	0.016	0.009	0.001		0.149	0.098	0.053	0.022	0.007	0.002	0.163	0.096	0.046	0.019	0.007	0.001		0.073	0.039	0.02	0.006	0.005	0.076	0.035	0.015	0.005	0.002		0.051	0.03	0.009	0.008	0.003	0.054	0.026	0.009	0.004	0.001
51.2	0.087	0.042	0.015	0.011	0	0.089	0.041	0.016	0.009	0.001		0.149	0.097	0.053	0.022	0.007	0.001	0.163	0.096	0.046	0.019	0.007	0.001		0.073	0.039	0.019	0.006	0.005	0.076	0.035	0.015	0.005	0.002		0.051	0.03	0.01	0.008	0.003	0.054	0.026	0.009	0.004	0.001
51.4	0.087	0.042	0.014	0.011	0	0.09	0.041	0.016	0.009	0.001		0.149	0.097	0.053	0.022	0.007	0.001	0.163	0.096	0.047	0.019	0.007	0.001		0.073	0.04	0.019	0.007	0.006	0.076	0.036	0.015	0.005	0.002		0.051	0.031	0.009	0.008	0.003	0.054	0.026	0.009	0.004	0.001
51.6	0.087	0.042	0.015	0.011	0.001	0.09	0.042	0.016	0.009	0.001		0.15	0.097	0.053	0.022	0.007	0.001	0.163	0.096	0.047	0.019	0.007	0.001		0.073	0.04	0.019	0.007	0.006	0.076	0.036	0.015	0.005	0.002		0.051	0.03	0.009	0.009	0.003	0.054	0.026	0.009	0.004	0.001
51.8	0.087	0.042	0.015	0.011	0	0.09	0.042	0.016	0.009	0.001		0.15	0.097	0.054	0.022	0.007	0.001	0.163	0.096	0.047	0.019	0.007	0.001		0.072	0.04	0.019	0.007	0.006	0.076	0.036	0.015	0.005	0.002		0.051	0.03	0.009	0.008	0.002	0.054	0.026	0.009	0.004	0.001
52	0.087	0.041	0.015	0.011	-0.001	0.09	0.042	0.016	0.009	0.001		0.151	0.097	0.054	0.023	0.007	0.001	0.163	0.096	0.047	0.019	0.007	0.001		0.072	0.04	0.019	0.007	0.006	0.076	0.036	0.015	0.005	0.002		0.051	0.03	0.01	0.008	0.002	0.054	0.027	0.009	0.004	0.001
52.2	0.087	0.042	0.015	0.011	0	0.09	0.042	0.016	0.009	0.001		0.151	0.096	0.054	0.023	0.007	0.001	0.163	0.096	0.047	0.019	0.007	0.001		0.071	0.04	0.019	0.007	0.006	0.076	0.036	0.015	0.005	0.002		0.051	0.031	0.009	0.008	0.002	0.054	0.027	0.009	0.004	0.001
52.4	0.087	0.041	0.015	0.011	0	0.09	0.042	0.016	0.009	0.001		0.151	0.096	0.054	0.023	0.007	0.001	0.163	0.096	0.047	0.019	0.007	0.001		0.072	0.04	0.018	0.006	0.006	0.076	0.036	0.015	0.005	0.002		0.051	0.03	0.009	0.008	0.002	0.054	0.027	0.009	0.004	0.001
52.6	0.087	0.041	0.014	0.011	0	0.09	0.042	0.016	0.009	0.001		0.151	0.096	0.053	0.023	0.007	0	0.163	0.097	0.047	0.019	0.007	0.001		0.072	0.04	0.019	0.006	0.006	0.077	0.036	0.015	0.005	0.002		0.05	0.03	0.009	0.008	0.002	0.054	0.027	0.009	0.004	0.001
52.8	0.088	0.041	0.015	0.011	0	0.09	0.042	0.016	0.009	0.001		0.151	0.096	0.053	0.022	0.007	0	0.163	0.097	0.047	0.019	0.007	0.001		0.072	0.04	0.019	0.006	0.006	0.077	0.036	0.015	0.005	0.002		0.05	0.03	0.009	0.008	0.003	0.055	0.027	0.009	0.004	0.001
53	0.088	0.042	0.015	0.011	0	0.091	0.042	0.016	0.009	0.001		0.152	0.096	0.054	0.023	0.008	-0.001	0.163	0.097	0.047	0.019	0.007	0.001		0.072	0.04	0.019	0.006	0.006	0.077	0.036	0.015	0.005	0.002		0.05	0.03	0.008	0.007	0.003	0.055	0.027	0.009	0.004	0.001
53.2	0.088	0.042	0.014	0.011	-0.001	0.091	0.042	0.016	0.009	0.001		0.151	0.096	0.053	0.022	0.007	-0.001	0.163	0.097	0.047	0.019	0.007	0.001		0.072	0.04	0.019	0.006	0.006	0.077	0.036	0.015	0.005	0.002		0.049	0.03	0.007	0.007	0.003	0.055	0.027	0.009	0.004	0.001
53.4	0.088	0.042	0.014	0.011	-0.001	0.091	0.042	0.016	0.009	0.001		0.151	0.097	0.054	0.022	0.008	0	0.163	0.097	0.048	0.02	0.007	0.001		0.072	0.04	0.019	0.006	0.006	0.077	0.036	0.016	0.005	0.002		0.049	0.03	0.007	0.006	0.003	0.055	0.027	0.009	0.004	0.001
53.6	0.088	0.043	0.014	0.011	-0.001	0.091	0.042	0.016	0.009	0.001		0.152	0.097	0.054	0.023	0.009	0	0.163	0.097	0.048	0.02	0.007	0.001		0.073	0.04	0.02	0.006	0.006	0.077	0.037	0.016	0.005	0.002		0.049	0.03	0.007	0.006	0.002	0.055	0.027	0.009	0.004	0.001
53.8	0.088	0.044	0.014	0.011	-0.002	0.091	0.043	0.016	0.009	0.001		0.152	0.098	0.055	0.023	0.009	0	0.163	0.097	0.048	0.02	0.007	0.001		0.073	0.039	0.019	0.006	0.006	0.077	0.037	0.016	0.005	0.002		0.048	0.03	0.007	0.006	0.003	0.055	0.027	0.009	0.004	0.001
54	0.088	0.044	0.014	0.011	-0.002	0.091	0.043	0.016	0.009	0.001		0.153	0.098	0.055	0.023	0.009	0	0.163	0.098	0.048	0.02	0.007	0.001		0.073	0.039	0.02	0.006	0.007	0.077	0.037	0.016	0.005	0.002		0.05	0.03	0.007	0.006	0.003	0.055	0.027	0.009	0.004	0.001
54.2	0.089	0.045	0.014	0.012	-0.001	0.091	0.043	0.016	0.009	0.001		0.153	0.098	0.055	0.023	0.009	0	0.163	0.098	0.048	0.02	0.007	0.001		0.073	0.039	0.02	0.006	0.007	0.077	0.037	0.016	0.005	0.002		0.05	0.031	0.008	0.006	0.003	0.055	0.027	0.009	0.004	0.001
54.4	0.089	0.045	0.015	0.012	-0.001	0.091	0.043	0.016	0.009	0.001		0.152	0.098	0.055	0.023	0.009	0	0.163	0.098	0.048	0.02	0.007	0.001		0.073	0.039	0.019	0.006	0.007	0.078	0.037	0.016	0.005	0.002		0.05	0.031	0.008	0.007	0.003	0.055	0.027	0.009	0.004	0.001
54.6	0.09	0.046	0.015	0.012	-0.001	0.091	0.043	0.016	0.009	0.001		0.152	0.098	0.055	0.023	0.008	0	0.164	0.098	0.048	0.02	0.007	0.001		0.073	0.039	0.02	0.006	0.006	0.078	0.037	0.016	0.005	0.002		0.05	0.03	0.009	0.006	0.003	0.055	0.027	0.009	0.004	0.001
54.8	0.091	0.046	0.015	0.011	0	0.092	0.043	0.016	0.009	0.001		0.152	0.098	0.055	0.023	0.008	-0.001	0.164	0.098	0.048	0.02	0.007	0.001		0.073	0.04	0.02	0.006	0.006	0.078	0.037	0.016	0.005	0.002		0.05	0.03	0.009	0.006	0.002	0.055	0.027	0.009	0.004	0.001
55	0.091	0.046	0.016	0.011	0	0.092	0.043	0.016	0.009	0.001		0.153	0.099	0.056	0.023	0.009	0	0.164	0.098	0.048	0.02	0.007	0.001		0.073	0.04	0.021	0.006	0.006	0.078	0.037	0.016	0.005	0.002		0.051	0.03	0.009	0.006	0.002	0.055	0.027	0.009	0.004	0.001
55.2	0.091	0.046	0.016	0.011	0.001	0.092	0.043	0.017	0.009	0.001		0.153	0.099	0.056	0.023	0.009	-0.001	0.164	0.098	0.048	0.02	0.007	0.001		0.074	0.041	0.021	0.007	0.007	0.078	0.037	0.016	0.005	0.002		0.051	0.03	0.009	0.007	0.002	0.055	0.027	0.009	0.004	0.001
55.4	0.091	0.046	0.016	0.011	0.001	0.092	0.043	0.017	0.009	0.001		0.153	0.1	0.056	0.024	0.009	-0.001	0.164	0.098	0.049	0.02	0.007	0.001		0.074	0.042	0.021	0.007	0.007	0.078	0.037	0.016	0.005	0.002		0.051	0.03	0.009	0.007	0.001	0.055	0.028	0.009	0.004	0.001
55.6	0.091	0.046	0.016	0.011	0.001	0.092	0.043	0.017	0.009	0.001		0.154	0.1	0.056	0.024	0.008	-0.001	0.164	0.099	0.049	0.02	0.007	0.001		0.074	0.042	0.021	0.007	0.007	0.078	0.037	0.016	0.005	0.002		0.051	0.03	0.009	0.007	0.001	0.055	0.028	0.009	0.004	0.001
55.8	0.09	0.046	0.016	0.01	0.001	0.092	0.043	0.017	0.009	0.001		0.153	0.1	0.056	0.024	0.008	-0.001	0.164	0.099	0.049	0.02	0.007	0.001		0.075	0.043	0.021	0.006	0.007	0.078	0.037	0.016	0.005	0.002		0.052	0.03	0.009	0.006	0.001	0.056	0.028	0.009	0.004	0.001
56	0.09	0.046	0.016	0.011	0.001	0.092	0.043	0.017	0.009	0.001		0.154	0.1	0.056	0.024	0.008	0	0.164	0.099	0.049	0.02	0.007	0.001		0.075	0.043	0.021	0.006	0.008	0.078	0.038	0.016	0.005	0.002		0.052	0.03	0.01	0.007	0.001	0.056	0.028	0.009	0.004	0.001
56.2	0.091	0.046	0.016	0.01	0.002	0.092	0.044	0.017	0.009	0.001		0.154	0.101	0.057	0.024	0.008	0	0.164	0.099	0.049	0.02	0.007	0.001		0.075	0.043	0.02	0.006	0.007	0.078	0.038	0.016	0.005	0.002		0.052	0.031	0.01	0.007	0.002	0.056	0.028	0.009	0.004	0.001
56.4	0.091	0.046	0.016	0.011	0.002	0.092	0.044	0.017	0.009	0.001		0.154	0.101	0.057	0.024	0.008	0	0.164	0.099	0.049	0.02	0.007	0.001		0.075	0.043	0.021	0.006	0.008	0.079	0.038	0.016	0.005	0.002		0.052	0.031	0.01	0.008	0.002	0.056	0.028	0.009	0.004	0.001
56.6	0.091	0.046	0.016	0.011	0.002	0.093	0.044	0.017	0.009	0.002		0.153	0.101	0.056	0.024	0.007	0	0.164	0.099	0.049	0.02	0.007	0.001		0.075	0.044	0.021	0.007	0.008	0.079	0.038	0.016	0.005	0.002		0.052	0.031	0.01	0.007	0.002	0.056	0.028	0.009	0.004	0.001
56.8	0.091	0.046	0.016	0.011	0.002	0.093	0.044	0.017	0.009	0.002		0.153	0.101	0.056	0.024	0.008	0	0.164	0.099	0.049	0.02	0.007	0.001		0.075	0.044	0.021	0.007	0.008	0.079	0.038	0.016	0.005	0.002		0.052	0.031	0.009	0.007	0.002	0.056	0.028	0.01	0.004	0.001
57	0.09	0.047	0.016	0.011	0.001	0.093	0.044	0.017	0.009	0.002		0.153	0.102	0.056	0.024	0.008	0	0.164	0.099	0.049	0.02	0.007	0.001		0.076	0.044	0.021	0.007	0.008	0.079	0.038	0.016	0.005	0.002		0.052	0.031	0.009	0.007	0.002	0.056	0.028	0.01	0.004	0.001
57.2	0.09	0.047	0.016	0.011	0.001	0.093	0.044	0.017	0.009	0.002		0.153	0.101	0.056	0.024	0.008	0	0.164	0.099	0.049	0.02	0.007	0.001		0.075	0.044	0.02	0.007	0.007	0.079	0.038	0.016	0.005	0.002		0.051	0.031	0.009	0.007	0.002	0.056	0.028	0.01	0.004	0.001
57.4	0.091	0.047	0.016	0.011	0.001	0.093	0.044	0.017	0.009	0.002		0.153	0.101	0.056	0.024	0.009	0	0.164	0.1	0.05	0.02	0.007	0.001		0.075	0.043	0.02	0.006	0.007	0.079	0.038	0.016	0.005	0.002		0.051	0.031	0.009	0.006	0.002	0.056	0.028	0.01	0.004	0.001
57.6	0.09	0.047	0.016	0.011	0.001	0.093	0.044	0.017	0.009	0.002		0.153	0.101	0.056	0.025	0.009	0	0.164	0.1	0.05	0.021	0.007	0.001		0.075	0.043	0.02	0.007	0.007	0.079	0.038	0.016	0.005	0.002		0.051	0.032	0.009	0.006	0.002	0.056	0.028	0.01	0.004	0.001
57.8	0.09	0.047	0.016	0.011	0.001	0.093	0.044	0.017	0.009	0.002		0.153	0.101	0.056	0.025	0.009	0	0.164	0.1	0.05	0.021	0.007	0.001		0.075	0.042	0.02	0.006	0.006	0.079	0.038	0.016	0.005	0.002		0.051	0.032	0.01	0.007	0.003	0.056	0.028	0.01	0.004	0.001
58	0.09	0.047	0.015	0.011	0.001	0.093	0.044	0.017	0.009	0.002		0.153	0.1	0.055	0.024	0.008	-0.001	0.164	0.1	0.05	0.021	0.007	0.001		0.075	0.042	0.02	0.007	0.006	0.079	0.038	0.016	0.005	0.002		0.052	0.032	0.01	0.006	0.003	0.056	0.028	0.01	0.004	0.001
58.2	0.091	0.047	0.016	0.011	0.001	0.093	0.044	0.017	0.009	0.002		0.153	0.1	0.055	0.024	0.008	0	0.164	0.1	0.05	0.021	0.007	0.001		0.076	0.042	0.021	0.007	0.007	0.079	0.038	0.017	0.005	0.002		0.051	0.033	0.01	0.007	0.002	0.056	0.028	0.01	0.004	0.001
58.4	0.091	0.047	0.016	0.011	0.001	0.093	0.044	0.017	0.009	0.002		0.153	0.099	0.055	0.023	0.007	-0.001	0.164	0.1	0.05	0.021	0.007	0.001		0.076	0.042	0.021	0.008	0.007	0.08	0.038	0.017	0.005	0.002		0.051	0.032	0.009	0.006	0.002	0.056	0.028	0.01	0.004	0.001
58.6	0.092	0.047	0.016	0.012	0.001	0.094	0.045	0.017	0.009	0.002		0.153	0.1	0.055	0.024	0.008	-0.001	0.164	0.1	0.05	0.021	0.007	0.001		0.076	0.042	0.021	0.008	0.007	0.08	0.039	0.017	0.005	0.002		0.051	0.032	0.01	0.007	0.002	0.056	0.028	0.01	0.004	0.001
58.8	0.092	0.047	0.017	0.012	0.001	0.094	0.045	0.017	0.009	0.002		0.153	0.1	0.055	0.024	0.008	-0.001	0.164	0.1	0.05	0.021	0.007	0.001		0.076	0.042	0.021	0.008	0.006	0.08	0.039	0.017	0.005	0.002		0.051	0.032	0.009	0.007	0.002	0.056	0.029	0.01	0.004	0.001
59	0.093	0.047	0.018	0.013	0.002	0.094	0.045	0.017	0.009	0.002		0.154	0.1	0.055	0.024	0.008	-0.001	0.164	0.1	0.05	0.021	0.007	0.001		0.077	0.042	0.021	0.007	0.006	0.08	0.039	0.017	0.005	0.002		0.051	0.032	0.009	0.008	0.002	0.057	0.029	0.01	0.004	0.001
59.2	0.093	0.048	0.018	0.013	0.002	0.094	0.045	0.017	0.009	0.002		0.154	0.1	0.056	0.024	0.008	-0.001	0.164	0.101	0.05	0.021	0.007	0.001		0.077	0.043	0.021	0.008	0.006	0.08	0.039	0.017	0.005	0.002		0.052	0.032	0.01	0.009	0.003	0.057	0.029	0.01	0.004	0.001
59.4	0.093	0.047	0.017	0.013	0.001	0.094	0.045	0.017	0.01	0.002		0.154	0.1	0.055	0.024	0.008	-0.001	0.164	0.101	0.05	0.021	0.007	0.001		0.077	0.043	0.021	0.007	0.007	0.08	0.039	0.017	0.005	0.002		0.052	0.033	0.009	0.008	0.003	0.057	0.029	0.01	0.004	0.001
59.6	0.094	0.047	0.017	0.013	0.001	0.094	0.045	0.017	0.01	0.002		0.154	0.1	0.055	0.024	0.007	0	0.164	0.101	0.051	0.021	0.007	0.001		0.077	0.043	0.021	0.007	0.007	0.08	0.039	0.017	0.005	0.002		0.052	0.032	0.01	0.008	0.003	0.057	0.029	0.01	0.004	0.001
59.8	0.094	0.047	0.017	0.013	0.002	0.094	0.045	0.017	0.01	0.002		0.154	0.101	0.056	0.024	0.007	0	0.164	0.101	0.051	0.021	0.007	0.001		0.078	0.043	0.021	0.007	0.007	0.08	0.039	0.017	0.005	0.002		0.052	0.032	0.009	0.009	0.003	0.057	0.029	0.01	0.004	0.001
60	0.094	0.047	0.017	0.013	0.002	0.094	0.045	0.017	0.01	0.002		0.154	0.101	0.057	0.024	0.007	0	0.164	0.101	0.051	0.021	0.007	0.001		0.078	0.044	0.021	0.007	0.008	0.08	0.039	0.017	0.005	0.002		0.052	0.032	0.009	0.009	0.003	0.057	0.029	0.01	0.004	0.001
60.2	0.094	0.047	0.017	0.012	0.002	0.094	0.045	0.017	0.01	0.002		0.155	0.101	0.057	0.023	0.008	0.001	0.164	0.101	0.051	0.021	0.007	0.001		0.078	0.044	0.02	0.007	0.008	0.08	0.039	0.017	0.005	0.002		0.053	0.032	0.01	0.01	0.004	0.057	0.029	0.01	0.004	0.001
60.4	0.094	0.048	0.018	0.012	0.002	0.094	0.045	0.018	0.01	0.002		0.155	0.101	0.057	0.023	0.008	0.001	0.164	0.101	0.051	0.021	0.007	0.001		0.078	0.044	0.021	0.007	0.008	0.08	0.039	0.017	0.005	0.002		0.053	0.032	0.011	0.01	0.004	0.057	0.029	0.01	0.004	0.001
60.6	0.094	0.048	0.018	0.012	0.002	0.094	0.045	0.018	0.01	0.002		0.155	0.102	0.057	0.023	0.008	0.001	0.164	0.101	0.051	0.021	0.007	0.001		0.078	0.045	0.021	0.007	0.007	0.081	0.039	0.017	0.005	0.002		0.053	0.032	0.011	0.01	0.004	0.057	0.029	0.01	0.004	0.001
60.8	0.094	0.048	0.018	0.012	0.002	0.095	0.045	0.018	0.01	0.002		0.155	0.102	0.056	0.024	0.008	0.001	0.165	0.101	0.051	0.021	0.007	0.001		0.077	0.044	0.021	0.007	0.007	0.081	0.039	0.017	0.005	0.002		0.054	0.032	0.011	0.01	0.004	0.057	0.029	0.01	0.004	0.001
61	0.094	0.048	0.018	0.012	0.002	0.095	0.046	0.018	0.01	0.002		0.155	0.102	0.056	0.024	0.008	0.001	0.165	0.101	0.051	0.021	0.007	0.001		0.077	0.045	0.021	0.007	0.006	0.081	0.039	0.017	0.005	0.002		0.053	0.032	0.011	0.01	0.004	0.057	0.029	0.01	0.004	0.001
61.2	0.094	0.049	0.018	0.012	0.002	0.095	0.046	0.018	0.01	0.002		0.155	0.102	0.057	0.025	0.008	0.001	0.165	0.102	0.051	0.021	0.007	0.001		0.077	0.044	0.02	0.006	0.006	0.081	0.04	0.017	0.005	0.002		0.053	0.032	0.011	0.01	0.004	0.057	0.029	0.01	0.004	0.001
61.4	0.093	0.048	0.017	0.012	0.002	0.095	0.046	0.018	0.01	0.002		0.155	0.102	0.056	0.025	0.008	0.001	0.165	0.102	0.051	0.021	0.007	0.001		0.076	0.044	0.02	0.006	0.005	0.081	0.04	0.017	0.005	0.002		0.054	0.033	0.011	0.009	0.004	0.057	0.029	0.01	0.004	0.001
61.6	0.092	0.048	0.017	0.011	0.002	0.095	0.046	0.018	0.01	0.002		0.154	0.101	0.057	0.025	0.008	0.001	0.165	0.102	0.051	0.021	0.007	0.001		0.076	0.044	0.021	0.006	0.005	0.081	0.04	0.017	0.005	0.002		0.054	0.033	0.011	0.009	0.004	0.057	0.029	0.01	0.005	0.001
61.8	0.092	0.047	0.016	0.011	0.001	0.095	0.046	0.018	0.01	0.002		0.154	0.101	0.056	0.024	0.007	0.001	0.165	0.102	0.051	0.021	0.007	0.001		0.075	0.044	0.021	0.006	0.005	0.081	0.04	0.017	0.005	0.002		0.053	0.032	0.011	0.009	0.004	0.057	0.029	0.01	0.005	0.001
62	0.092	0.048	0.016	0.011	0.001	0.095	0.046	0.018	0.01	0.002		0.155	0.101	0.056	0.024	0.007	0.001	0.165	0.102	0.052	0.021	0.008	0.001		0.075	0.044	0.021	0.006	0.005	0.081	0.04	0.017	0.005	0.002		0.053	0.032	0.01	0.008	0.003	0.057	0.029	0.01	0.005	0.001
62.2	0.092	0.047	0.016	0.011	0.001	0.095	0.046	0.018	0.01	0.002		0.155	0.101	0.056	0.025	0.007	0.001	0.165	0.102	0.052	0.021	0.008	0.001		0.076	0.044	0.021	0.006	0.005	0.081	0.04	0.017	0.005	0.002		0.053	0.032	0.01	0.008	0.003	0.057	0.029	0.01	0.005	0.001
62.4	0.093	0.048	0.016	0.012	0.001	0.095	0.046	0.018	0.01	0.002		0.154	0.101	0.055	0.025	0.007	0	0.165	0.102	0.052	0.022	0.008	0.001		0.076	0.044	0.021	0.006	0.005	0.081	0.04	0.017	0.005	0.002		0.053	0.032	0.009	0.007	0.003	0.057	0.029	0.01	0.005	0.001
62.6	0.093	0.048	0.016	0.013	0.001	0.095	0.046	0.018	0.01	0.002		0.154	0.101	0.055	0.025	0.008	0	0.165	0.102	0.052	0.022	0.008	0.001		0.076	0.044	0.021	0.006	0.005	0.081	0.04	0.017	0.005	0.002		0.054	0.032	0.009	0.008	0.003	0.058	0.03	0.01	0.005	0.001
62.8	0.093	0.048	0.017	0.013	0.001	0.095	0.046	0.018	0.01	0.002		0.154	0.101	0.055	0.025	0.007	0	0.165	0.102	0.052	0.022	0.008	0.001		0.076	0.044	0.02	0.005	0.005	0.081	0.04	0.017	0.005	0.002		0.054	0.033	0.009	0.008	0.003	0.058	0.03	0.01	0.005	0.001
63	0.094	0.049	0.017	0.013	0.002	0.095	0.046	0.018	0.01	0.002		0.153	0.1	0.055	0.025	0.007	0	0.165	0.102	0.052	0.022	0.008	0.001		0.076	0.044	0.02	0.005	0.005	0.082	0.04	0.017	0.005	0.002		0.054	0.033	0.008	0.008	0.003	0.058	0.03	0.01	0.005	0.001
63.2	0.094	0.049	0.017	0.013	0.002	0.096	0.046	0.018	0.01	0.002		0.153	0.1	0.055	0.024	0.007	-0.001	0.165	0.103	0.052	0.022	0.008	0.001		0.077	0.044	0.02	0.006	0.006	0.082	0.04	0.017	0.005	0.002		0.054	0.033	0.008	0.008	0.003	0.058	0.03	0.01	0.005	0.001
63.4	0.094	0.049	0.016	0.012	0.001	0.096	0.046	0.018	0.01	0.002		0.153	0.099	0.055	0.024	0.006	-0.001	0.165	0.103	0.052	0.022	0.008	0.001		0.077	0.044	0.021	0.006	0.006	0.082	0.04	0.018	0.005	0.002		0.054	0.033	0.008	0.007	0.003	0.058	0.03	0.01	0.005	0.001
63.6	0.095	0.049	0.017	0.011	0.002	0.096	0.046	0.018	0.01	0.002		0.153	0.099	0.055	0.024	0.006	-0.001	0.165	0.103	0.052	0.022	0.008	0.001		0.078	0.044	0.021	0.006	0.006	0.082	0.04	0.018	0.006	0.002		0.053	0.032	0.007	0.007	0.002	0.058	0.03	0.01	0.005	0.001
63.8	0.094	0.048	0.016	0.01	0.001	0.096	0.047	0.018	0.01	0.002		0.152	0.098	0.055	0.023	0.006	-0.001	0.165	0.103	0.052	0.022	0.008	0.001		0.079	0.044	0.021	0.006	0.007	0.082	0.04	0.018	0.006	0.002		0.053	0.032	0.008	0.008	0.002	0.058	0.03	0.01	0.005	0.001
64	0.094	0.048	0.016	0.009	0.001	0.096	0.047	0.018	0.01	0.002		0.152	0.099	0.056	0.022	0.006	-0.001	0.165	0.103	0.052	0.022	0.008	0.001		0.079	0.044	0.021	0.006	0.007	0.082	0.041	0.018	0.006	0.002		0.053	0.033	0.008	0.008	0.002	0.058	0.03	0.01	0.005	0.001
64.2	0.094	0.047	0.016	0.009	0.001	0.096	0.047	0.018	0.01	0.002		0.153	0.099	0.056	0.023	0.007	0	0.165	0.103	0.052	0.022	0.008	0.001		0.079	0.044	0.021	0.006	0.006	0.082	0.041	0.018	0.006	0.002		0.053	0.033	0.009	0.008	0.002	0.058	0.03	0.01	0.005	0.001
64.4	0.094	0.047	0.017	0.009	0.001	0.096	0.047	0.018	0.01	0.002		0.153	0.099	0.056	0.023	0.006	0	0.165	0.103	0.053	0.022	0.008	0.001		0.079	0.044	0.021	0.006	0.006	0.082	0.041	0.018	0.006	0.003		0.053	0.033	0.009	0.009	0.002	0.058	0.03	0.01	0.005	0.001
64.6	0.094	0.047	0.017	0.009	0.001	0.096	0.047	0.018	0.01	0.002		0.153	0.099	0.056	0.022	0.006	0	0.165	0.103	0.053	0.022	0.008	0.001		0.078	0.044	0.021	0.006	0.006	0.082	0.041	0.018	0.006	0.003		0.053	0.034	0.009	0.009	0.002	0.058	0.03	0.01	0.005	0.001
64.8	0.094	0.048	0.017	0.009	0.001	0.096	0.047	0.018	0.01	0.002		0.153	0.1	0.057	0.023	0.007	0	0.165	0.103	0.053	0.022	0.008	0.001		0.077	0.044	0.021	0.007	0.006	0.082	0.041	0.018	0.006	0.003		0.053	0.034	0.01	0.009	0.003	0.058	0.03	0.01	0.005	0.001
65	0.093	0.048	0.017	0.009	0.001	0.096	0.047	0.018	0.01	0.002		0.153	0.101	0.058	0.023	0.007	0	0.165	0.103	0.053	0.022	0.008	0.001		0.077	0.043	0.022	0.007	0.006	0.082	0.041	0.018	0.006	0.003		0.052	0.034	0.01	0.009	0.002	0.058	0.03	0.01	0.005	0.001
65.2	0.092	0.047	0.016	0.009	0	0.096	0.047	0.018	0.01	0.002		0.154	0.101	0.058	0.024	0.008	0.001	0.165	0.103	0.053	0.022	0.008	0.001		0.076	0.044	0.021	0.006	0.006	0.082	0.041	0.018	0.006	0.003		0.053	0.034	0.01	0.009	0.002	0.058	0.03	0.01	0.005	0.001
65.4	0.092	0.046	0.016	0.009	0	0.096	0.047	0.018	0.01	0.002		0.155	0.102	0.059	0.024	0.008	0.001	0.165	0.103	0.053	0.022	0.008	0.001		0.076	0.043	0.021	0.006	0.006	0.083	0.041	0.018	0.006	0.003		0.053	0.034	0.01	0.009	0.002	0.058	0.03	0.01	0.005	0.001
65.6	0.091	0.046	0.016	0.009	-0.001	0.097	0.047	0.018	0.01	0.002		0.155	0.103	0.059	0.024	0.008	0.001	0.165	0.104	0.053	0.022	0.008	0.001		0.076	0.043	0.021	0.006	0.005	0.083	0.041	0.018	0.006	0.003		0.053	0.033	0.01	0.009	0.002	0.058	0.03	0.01	0.005	0.001
65.8	0.092	0.046	0.016	0.009	0	0.097	0.047	0.018	0.01	0.002		0.156	0.103	0.059	0.025	0.008	0.002	0.165	0.104	0.053	0.022	0.008	0.001		0.076	0.043	0.02	0.006	0.005	0.083	0.041	0.018	0.006	0.003		0.053	0.033	0.011	0.008	0.002	0.058	0.03	0.01	0.005	0.001
66	0.092	0.047	0.017	0.01	0	0.097	0.047	0.018	0.01	0.002		0.157	0.104	0.059	0.025	0.009	0.002	0.165	0.104	0.053	0.022	0.008	0.001		0.076	0.043	0.021	0.006	0.005	0.083	0.041	0.018	0.006	0.003		0.053	0.033	0.01	0.008	0.001	0.058	0.03	0.01	0.005	0.001
66.2	0.092	0.047	0.016	0.01	-0.001	0.097	0.047	0.019	0.01	0.002		0.157	0.104	0.059	0.026	0.009	0.002	0.165	0.104	0.053	0.022	0.008	0.001		0.077	0.043	0.02	0.006	0.005	0.083	0.041	0.018	0.006	0.003		0.053	0.033	0.01	0.007	0.001	0.058	0.03	0.011	0.005	0.001
66.4	0.092	0.047	0.017	0.011	-0.001	0.097	0.047	0.019	0.01	0.002		0.157	0.103	0.059	0.026	0.009	0.002	0.165	0.104	0.053	0.022	0.008	0.001		0.077	0.044	0.02	0.006	0.005	0.083	0.041	0.018	0.006	0.003		0.054	0.034	0.011	0.007	0.002	0.058	0.03	0.011	0.005	0.001
66.6	0.092	0.047	0.016	0.011	-0.002	0.097	0.048	0.019	0.01	0.002		0.157	0.103	0.059	0.026	0.009	0.002	0.165	0.104	0.053	0.022	0.008	0.001		0.077	0.043	0.02	0.006	0.004	0.083	0.041	0.018	0.006	0.003		0.054	0.034	0.011	0.007	0.002	0.059	0.03	0.011	0.005	0.001
66.8	0.093	0.048	0.017	0.011	-0.002	0.097	0.048	0.019	0.01	0.002		0.156	0.103	0.059	0.026	0.008	0.002	0.165	0.104	0.053	0.022	0.008	0.001		0.076	0.043	0.019	0.006	0.004	0.083	0.042	0.018	0.006	0.003		0.055	0.033	0.011	0.007	0.003	0.059	0.031	0.011	0.005	0.001
67	0.094	0.048	0.017	0.012	-0.001	0.097	0.048	0.019	0.01	0.002		0.156	0.103	0.059	0.026	0.008	0.001	0.165	0.104	0.054	0.022	0.008	0.001		0.077	0.042	0.019	0.006	0.004	0.083	0.042	0.018	0.006	0.003		0.055	0.034	0.011	0.007	0.003	0.059	0.031	0.011	0.005	0.001
67.2	0.094	0.049	0.018	0.012	0	0.097	0.048	0.019	0.01	0.002		0.156	0.103	0.058	0.026	0.008	0.001	0.165	0.104	0.054	0.022	0.008	0.001		0.077	0.042	0.019	0.006	0.004	0.083	0.042	0.018	0.006	0.003		0.055	0.034	0.011	0.008	0.003	0.059	0.031	0.011	0.005	0.001
67.4	0.094	0.049	0.017	0.012	-0.001	0.097	0.048	0.019	0.01	0.002		0.156	0.102	0.058	0.026	0.008	0.001	0.165	0.104	0.054	0.023	0.008	0.001		0.078	0.042	0.02	0.006	0.004	0.083	0.042	0.018	0.006	0.003		0.055	0.034	0.011	0.008	0.002	0.059	0.031	0.011	0.005	0.001
67.6	0.095	0.049	0.018	0.012	0	0.097	0.048	0.019	0.01	0.002		0.156	0.103	0.058	0.026	0.008	0.001	0.165	0.104	0.054	0.023	0.008	0.001		0.078	0.042	0.02	0.006	0.004	0.083	0.042	0.018	0.006	0.003		0.055	0.035	0.012	0.008	0.002	0.059	0.031	0.011	0.005	0.001
67.8	0.095	0.049	0.017	0.011	0	0.097	0.048	0.019	0.01	0.002		0.155	0.102	0.058	0.025	0.008	0	0.165	0.104	0.054	0.023	0.008	0.001		0.078	0.042	0.02	0.006	0.004	0.083	0.042	0.018	0.006	0.003		0.055	0.035	0.012	0.008	0.003	0.059	0.031	0.011	0.005	0.001
68	0.095	0.049	0.017	0.011	-0.001	0.097	0.048	0.019	0.01	0.002		0.155	0.102	0.058	0.025	0.009	0	0.165	0.105	0.054	0.023	0.008	0.001		0.077	0.042	0.021	0.006	0.004	0.083	0.042	0.018	0.006	0.003		0.055	0.036	0.012	0.009	0.003	0.059	0.031	0.011	0.005	0.001
68.2	0.095	0.049	0.018	0.012	0	0.097	0.048	0.019	0.01	0.002		0.155	0.102	0.057	0.025	0.008	0	0.165	0.105	0.054	0.023	0.008	0.001		0.077	0.043	0.021	0.006	0.005	0.084	0.042	0.018	0.006	0.003		0.055	0.035	0.012	0.009	0.003	0.059	0.031	0.011	0.005	0.001
68.4	0.095	0.05	0.018	0.012	0	0.098	0.048	0.019	0.01	0.002		0.155	0.102	0.057	0.024	0.008	0	0.165	0.105	0.054	0.023	0.008	0.001		0.078	0.043	0.022	0.007	0.005	0.084	0.042	0.018	0.006	0.003		0.055	0.035	0.012	0.009	0.003	0.059	0.031	0.011	0.005	0.001
68.6	0.096	0.05	0.018	0.012	0.001	0.098	0.048	0.019	0.01	0.002		0.155	0.103	0.057	0.025	0.009	0	0.165	0.105	0.054	0.023	0.008	0.001		0.077	0.043	0.022	0.007	0.005	0.084	0.042	0.018	0.006	0.003		0.055	0.035	0.011	0.009	0.003	0.059	0.031	0.011	0.005	0.001
68.8	0.096	0.05	0.018	0.012	0.001	0.098	0.048	0.019	0.01	0.002		0.155	0.104	0.057	0.025	0.009	0.001	0.165	0.105	0.054	0.023	0.008	0.001		0.078	0.044	0.023	0.008	0.006	0.084	0.042	0.018	0.006	0.003		0.054	0.035	0.011	0.009	0.003	0.059	0.031	0.011	0.005	0.001
69	0.096	0.05	0.018	0.013	0.001	0.098	0.048	0.019	0.01	0.002		0.155	0.104	0.058	0.025	0.009	0.001	0.165	0.105	0.054	0.023	0.008	0.001		0.079	0.044	0.023	0.008	0.006	0.084	0.042	0.019	0.006	0.003		0.055	0.035	0.011	0.008	0.003	0.059	0.031	0.011	0.005	0.001
69.2	0.095	0.049	0.018	0.012	0	0.098	0.048	0.019	0.01	0.002		0.156	0.105	0.058	0.025	0.01	0.001	0.165	0.105	0.054	0.023	0.008	0.001		0.079	0.044	0.024	0.008	0.007	0.084	0.042	0.019	0.006	0.003		0.055	0.034	0.011	0.008	0.003	0.059	0.031	0.011	0.005	0.001
69.4	0.095	0.049	0.018	0.012	0.001	0.098	0.048	0.019	0.011	0.002		0.157	0.106	0.058	0.025	0.01	0.002	0.165	0.105	0.054	0.023	0.008	0.001		0.08	0.044	0.024	0.008	0.007	0.084	0.042	0.019	0.006	0.003		0.055	0.034	0.011	0.008	0.003	0.059	0.031	0.011	0.005	0.001
69.6	0.095	0.049	0.018	0.012	0.001	0.098	0.049	0.019	0.011	0.002		0.157	0.106	0.059	0.026	0.01	0.002	0.165	0.105	0.055	0.023	0.008	0.001		0.08	0.045	0.024	0.008	0.007	0.084	0.042	0.019	0.006	0.003		0.055	0.034	0.011	0.008	0.003	0.059	0.031	0.011	0.005	0.001
69.8	0.096	0.05	0.019	0.011	0.001	0.098	0.049	0.019	0.011	0.002		0.158	0.105	0.06	0.026	0.01	0.003	0.165	0.105	0.055	0.023	0.008	0.001		0.08	0.045	0.023	0.008	0.007	0.084	0.042	0.019	0.006	0.003		0.054	0.033	0.01	0.007	0.002	0.059	0.031	0.011	0.005	0.001
70	0.095	0.05	0.019	0.012	0.002	0.098	0.049	0.019	0.011	0.002		0.158	0.105	0.06	0.026	0.01	0.003	0.165	0.105	0.055	0.023	0.008	0.001		0.08	0.045	0.023	0.008	0.006	0.084	0.043	0.019	0.006	0.003		0.054	0.033	0.009	0.007	0.001	0.059	0.031	0.011	0.005	0.001
70.2	0.095	0.049	0.019	0.012	0.002	0.098	0.049	0.019	0.011	0.002		0.158	0.105	0.06	0.027	0.01	0.003	0.165	0.105	0.055	0.023	0.008	0.001		0.081	0.046	0.023	0.008	0.007	0.084	0.043	0.019	0.006	0.003		0.055	0.033	0.01	0.006	0.002	0.059	0.031	0.011	0.005	0.001
70.4	0.095	0.049	0.019	0.012	0.001	0.098	0.049	0.019	0.011	0.002		0.157	0.104	0.06	0.026	0.01	0.003	0.165	0.105	0.055	0.023	0.008	0.001		0.081	0.046	0.023	0.008	0.006	0.084	0.043	0.019	0.006	0.003		0.055	0.034	0.01	0.006	0.003	0.059	0.031	0.011	0.005	0.001
70.6	0.095	0.049	0.019	0.012	0.001	0.098	0.049	0.019	0.011	0.002		0.157	0.103	0.059	0.026	0.009	0.002	0.165	0.106	0.055	0.023	0.008	0.001		0.08	0.046	0.023	0.008	0.007	0.084	0.043	0.019	0.006	0.003		0.056	0.034	0.01	0.007	0.004	0.059	0.031	0.011	0.005	0.001
70.8	0.096	0.05	0.02	0.012	0.001	0.098	0.049	0.019	0.011	0.002		0.156	0.103	0.059	0.026	0.009	0.002	0.165	0.106	0.055	0.023	0.008	0.001		0.08	0.047	0.023	0.008	0.007	0.084	0.043	0.019	0.006	0.003		0.056	0.034	0.01	0.007	0.004	0.059	0.031	0.011	0.005	0.001
71	0.096	0.05	0.02	0.013	0.002	0.098	0.049	0.019	0.011	0.002		0.156	0.103	0.059	0.026	0.009	0.002	0.165	0.106	0.055	0.023	0.008	0.001		0.081	0.047	0.023	0.008	0.007	0.084	0.043	0.019	0.006	0.003		0.055	0.034	0.01	0.007	0.004	0.059	0.031	0.011	0.005	0.001
71.2	0.096	0.05	0.02	0.012	0.001	0.098	0.049	0.019	0.011	0.002		0.155	0.102	0.059	0.026	0.009	0.001	0.165	0.106	0.055	0.023	0.008	0.001		0.081	0.046	0.023	0.008	0.007	0.085	0.043	0.019	0.006	0.003		0.056	0.034	0.009	0.007	0.003	0.06	0.032	0.011	0.005	0.001
71.4	0.096	0.049	0.02	0.012	0.001	0.098	0.049	0.019	0.011	0.002		0.154	0.101	0.059	0.025	0.008	0	0.165	0.106	0.055	0.023	0.008	0.001		0.08	0.046	0.023	0.007	0.006	0.085	0.043	0.019	0.006	0.003		0.055	0.034	0.009	0.007	0.003	0.06	0.032	0.011	0.005	0.001
71.6	0.096	0.05	0.02	0.012	0.001	0.099	0.049	0.019	0.011	0.002		0.154	0.101	0.059	0.025	0.008	-0.001	0.165	0.106	0.055	0.023	0.008	0.001		0.08	0.046	0.022	0.007	0.006	0.085	0.043	0.019	0.006	0.003		0.056	0.035	0.009	0.007	0.003	0.06	0.032	0.011	0.005	0.001
71.8	0.095	0.049	0.019	0.012	0	0.099	0.049	0.019	0.011	0.002		0.154	0.1	0.058	0.025	0.008	-0.001	0.165	0.106	0.055	0.023	0.008	0.001		0.079	0.046	0.022	0.007	0.005	0.085	0.043	0.019	0.006	0.003		0.056	0.034	0.009	0.007	0.003	0.06	0.032	0.011	0.005	0.001
72	0.095	0.049	0.019	0.011	-0.001	0.099	0.049	0.019	0.011	0.002		0.154	0.1	0.058	0.025	0.008	-0.001	0.165	0.106	0.055	0.023	0.008	0.001		0.079	0.046	0.022	0.007	0.005	0.085	0.043	0.019	0.006	0.003		0.056	0.034	0.009	0.007	0.003	0.06	0.032	0.011	0.005	0.001
72.2	0.095	0.05	0.019	0.012	0	0.099	0.049	0.019	0.011	0.002		0.154	0.101	0.058	0.025	0.008	-0.001	0.165	0.106	0.055	0.023	0.008	0.001		0.079	0.046	0.022	0.007	0.005	0.085	0.043	0.019	0.006	0.003		0.056	0.034	0.009	0.007	0.002	0.06	0.032	0.011	0.005	0.001
72.4	0.096	0.049	0.018	0.012	0	0.099	0.049	0.019	0.011	0.002		0.154	0.101	0.058	0.026	0.008	-0.001	0.165	0.106	0.056	0.023	0.008	0.001		0.079	0.046	0.022	0.007	0.005	0.085	0.043	0.019	0.006	0.003		0.056	0.034	0.009	0.007	0.002	0.06	0.032	0.011	0.005	0.001
72.6	0.096	0.05	0.018	0.013	0	0.099	0.05	0.02	0.011	0.002		0.154	0.102	0.058	0.026	0.008	-0.001	0.165	0.106	0.056	0.023	0.008	0.001		0.079	0.046	0.022	0.007	0.004	0.085	0.043	0.019	0.006	0.003		0.056	0.034	0.009	0.007	0.003	0.06	0.032	0.011	0.005	0.001
72.8	0.096	0.05	0.018	0.013	0	0.099	0.05	0.02	0.011	0.002		0.154	0.102	0.059	0.026	0.008	-0.001	0.165	0.106	0.056	0.024	0.008	0.001		0.079	0.046	0.023	0.008	0.004	0.085	0.043	0.019	0.006	0.003		0.055	0.035	0.01	0.007	0.003	0.06	0.032	0.011	0.005	0.001
73	0.097	0.051	0.019	0.013	0.001	0.099	0.05	0.02	0.011	0.002		0.154	0.102	0.059	0.026	0.008	-0.001	0.165	0.106	0.056	0.024	0.008	0.001		0.08	0.046	0.023	0.007	0.005	0.085	0.043	0.019	0.006	0.003		0.055	0.035	0.01	0.008	0.003	0.06	0.032	0.011	0.005	0.001
73.2	0.096	0.051	0.019	0.012	0	0.099	0.05	0.02	0.011	0.002		0.155	0.103	0.059	0.026	0.009	-0.001	0.165	0.106	0.056	0.024	0.008	0.001		0.08	0.046	0.023	0.008	0.005	0.085	0.044	0.019	0.006	0.003		0.055	0.034	0.01	0.007	0.002	0.06	0.032	0.011	0.005	0.001
73.4	0.097	0.051	0.019	0.012	0.001	0.099	0.05	0.02	0.011	0.002		0.155	0.103	0.06	0.026	0.008	-0.001	0.166	0.106	0.056	0.024	0.008	0.001		0.08	0.045	0.023	0.008	0.005	0.085	0.044	0.019	0.006	0.003		0.054	0.034	0.009	0.008	0.002	0.06	0.032	0.011	0.005	0.001
73.6	0.097	0.052	0.02	0.013	0.002	0.099	0.05	0.02	0.011	0.002		0.155	0.103	0.06	0.026	0.008	-0.001	0.166	0.107	0.056	0.024	0.008	0.001		0.08	0.045	0.023	0.007	0.004	0.085	0.044	0.019	0.006	0.003		0.054	0.033	0.009	0.007	0.001	0.06	0.032	0.011	0.005	0.001
73.8	0.097	0.052	0.019	0.013	0.002	0.099	0.05	0.02	0.011	0.002		0.155	0.103	0.06	0.026	0.008	-0.001	0.166	0.107	0.056	0.024	0.008	0.001		0.08	0.046	0.023	0.008	0.005	0.085	0.044	0.019	0.006	0.003		0.054	0.033	0.009	0.006	0.001	0.06	0.032	0.011	0.005	0.001
74	0.097	0.052	0.02	0.013	0.003	0.099	0.05	0.02	0.011	0.002		0.154	0.103	0.059	0.026	0.007	-0.001	0.166	0.107	0.056	0.024	0.008	0.001		0.08	0.047	0.023	0.008	0.005	0.085	0.044	0.019	0.006	0.003		0.054	0.033	0.01	0.006	0.002	0.06	0.032	0.011	0.005	0.001
74.2	0.097	0.052	0.02	0.013	0.003	0.099	0.05	0.02	0.011	0.002		0.154	0.103	0.059	0.026	0.007	-0.001	0.166	0.107	0.056	0.024	0.008	0.001		0.08	0.048	0.024	0.008	0.006	0.085	0.044	0.019	0.006	0.003		0.055	0.033	0.01	0.007	0.002	0.06	0.032	0.011	0.005	0.001
74.4	0.097	0.052	0.02	0.013	0.003	0.099	0.05	0.02	0.011	0.002		0.154	0.102	0.058	0.025	0.007	-0.001	0.166	0.107	0.056	0.024	0.008	0.001		0.081	0.048	0.024	0.008	0.006	0.085	0.044	0.019	0.006	0.003		0.055	0.033	0.01	0.007	0.003	0.06	0.032	0.011	0.005	0.001
74.6	0.098	0.052	0.021	0.013	0.003	0.099	0.05	0.02	0.011	0.002		0.153	0.102	0.057	0.025	0.006	-0.002	0.166	0.107	0.056	0.024	0.008	0.001		0.081	0.048	0.024	0.008	0.006	0.086	0.044	0.019	0.006	0.003		0.055	0.034	0.01	0.008	0.003	0.06	0.032	0.011	0.005	0.001
74.8	0.097	0.052	0.021	0.013	0.003	0.099	0.05	0.02	0.011	0.002		0.153	0.102	0.057	0.025	0.006	-0.002	0.166	0.107	0.056	0.024	0.008	0.001		0.081	0.048	0.023	0.008	0.006	0.086	0.044	0.019	0.006	0.003		0.055	0.033	0.009	0.008	0.003	0.06	0.032	0.011	0.005	0.001
75	0.097	0.052	0.021	0.013	0.003	0.1	0.05	0.02	0.011	0.002		0.153	0.102	0.058	0.025	0.006	-0.003	0.166	0.107	0.056	0.024	0.008	0.001		0.081	0.048	0.023	0.008	0.006	0.086	0.044	0.02	0.006	0.003		0.055	0.033	0.009	0.007	0.002	0.06	0.032	0.011	0.005	0.001
75.2	0.097	0.051	0.02	0.013	0.002	0.1	0.05	0.02	0.011	0.002		0.153	0.101	0.058	0.025	0.006	-0.003	0.166	0.107	0.056	0.024	0.008	0.001		0.08	0.047	0.023	0.008	0.006	0.086	0.044	0.02	0.006	0.003		0.054	0.033	0.009	0.007	0.002	0.06	0.032	0.011	0.005	0.001
75.4	0.097	0.052	0.02	0.013	0.002	0.1	0.05	0.02	0.011	0.002		0.154	0.102	0.058	0.025	0.007	-0.003	0.166	0.107	0.057	0.024	0.008	0.001		0.08	0.047	0.022	0.008	0.006	0.086	0.044	0.02	0.006	0.003		0.055	0.033	0.009	0.007	0.002	0.06	0.032	0.011	0.005	0.001
75.6	0.097	0.052	0.021	0.014	0.002	0.1	0.05	0.02	0.011	0.002		0.155	0.102	0.058	0.026	0.007	-0.003	0.166	0.107	0.057	0.024	0.008	0.001		0.08	0.047	0.022	0.008	0.006	0.086	0.044	0.02	0.006	0.003		0.055	0.033	0.009	0.007	0.002	0.06	0.032	0.011	0.005	0.001
75.8	0.097	0.051	0.021	0.013	0.001	0.1	0.05	0.02	0.011	0.002		0.155	0.102	0.058	0.026	0.007	-0.002	0.166	0.107	0.057	0.024	0.008	0.001		0.081	0.047	0.022	0.008	0.006	0.086	0.044	0.02	0.006	0.003		0.055	0.033	0.01	0.007	0.002	0.06	0.032	0.011	0.005	0.001
76	0.097	0.052	0.02	0.013	0.001	0.1	0.051	0.02	0.011	0.002		0.156	0.103	0.058	0.025	0.007	-0.002	0.166	0.107	0.057	0.024	0.008	0.001		0.082	0.047	0.022	0.008	0.006	0.086	0.044	0.02	0.006	0.003		0.055	0.034	0.01	0.007	0.002	0.06	0.033	0.011	0.005	0.001
76.2	0.097	0.052	0.02	0.013	0.001	0.1	0.051	0.02	0.011	0.002		0.156	0.103	0.059	0.026	0.007	-0.002	0.166	0.107	0.057	0.024	0.008	0.001		0.082	0.047	0.022	0.008	0.006	0.086	0.044	0.02	0.006	0.003		0.055	0.034	0.01	0.007	0.002	0.06	0.033	0.011	0.005	0.001
76.4	0.097	0.052	0.019	0.013	0.001	0.1	0.051	0.02	0.011	0.002		0.157	0.103	0.059	0.026	0.007	-0.002	0.166	0.107	0.057	0.024	0.009	0.001		0.082	0.046	0.022	0.009	0.006	0.086	0.045	0.02	0.006	0.003		0.055	0.034	0.01	0.008	0.002	0.06	0.033	0.011	0.005	0.001
76.6	0.097	0.052	0.019	0.013	0.001	0.1	0.051	0.02	0.011	0.002		0.157	0.103	0.06	0.026	0.008	-0.001	0.166	0.107	0.057	0.024	0.009	0.001		0.082	0.047	0.023	0.009	0.006	0.086	0.045	0.02	0.006	0.003		0.055	0.034	0.01	0.007	0.002	0.06	0.033	0.012	0.005	0.001
76.8	0.098	0.053	0.019	0.013	0.001	0.1	0.051	0.02	0.011	0.002		0.158	0.104	0.06	0.026	0.008	0	0.166	0.108	0.057	0.024	0.009	0.001		0.083	0.047	0.023	0.009	0.006	0.086	0.045	0.02	0.006	0.003		0.055	0.034	0.01	0.008	0.002	0.06	0.033	0.012	0.005	0.001
77	0.098	0.052	0.019	0.012	0.001	0.1	0.051	0.02	0.011	0.002		0.158	0.104	0.06	0.026	0.008	0	0.166	0.108	0.057	0.024	0.009	0.001		0.082	0.047	0.023	0.009	0.006	0.086	0.045	0.02	0.006	0.003		0.055	0.034	0.01	0.007	0.002	0.061	0.033	0.012	0.005	0.001
77.2	0.097	0.052	0.019	0.012	0.001	0.1	0.051	0.02	0.011	0.002		0.158	0.104	0.06	0.025	0.008	0	0.166	0.108	0.057	0.024	0.009	0.001		0.082	0.047	0.024	0.009	0.006	0.086	0.045	0.02	0.006	0.003		0.055	0.033	0.011	0.007	0.001	0.061	0.033	0.012	0.005	0.001
77.4	0.097	0.052	0.018	0.012	0.001	0.1	0.051	0.02	0.011	0.002		0.158	0.104	0.059	0.025	0.007	0	0.166	0.108	0.057	0.024	0.009	0.001		0.083	0.048	0.024	0.009	0.007	0.086	0.045	0.02	0.006	0.003		0.055	0.034	0.01	0.006	0.002	0.061	0.033	0.012	0.005	0.001
77.6	0.097	0.052	0.019	0.012	0	0.1	0.051	0.02	0.011	0.002		0.158	0.104	0.059	0.026	0.008	0	0.166	0.108	0.057	0.024	0.009	0.001		0.083	0.048	0.024	0.009	0.007	0.086	0.045	0.02	0.006	0.003		0.055	0.034	0.011	0.006	0.002	0.061	0.033	0.012	0.005	0.001
77.8	0.096	0.052	0.018	0.012	0	0.1	0.051	0.02	0.011	0.002		0.158	0.104	0.059	0.026	0.007	0	0.166	0.108	0.057	0.024	0.009	0.001		0.083	0.049	0.024	0.009	0.007	0.086	0.045	0.02	0.006	0.003		0.055	0.034	0.011	0.006	0.002	0.061	0.033	0.012	0.005	0.001
78	0.097	0.053	0.019	0.012	0.001	0.1	0.051	0.02	0.011	0.002		0.158	0.104	0.059	0.026	0.008	0	0.166	0.108	0.057	0.024	0.009	0.001		0.082	0.05	0.024	0.009	0.007	0.086	0.045	0.02	0.006	0.003		0.055	0.034	0.011	0.007	0.002	0.061	0.033	0.012	0.005	0.001
78.2	0.097	0.053	0.02	0.013	0.001	0.1	0.051	0.02	0.011	0.002		0.158	0.104	0.059	0.027	0.009	0	0.166	0.108	0.057	0.024	0.009	0.001		0.083	0.05	0.024	0.009	0.007	0.087	0.045	0.02	0.006	0.003		0.056	0.035	0.011	0.008	0.003	0.061	0.033	0.012	0.005	0.001
78.4	0.097	0.053	0.02	0.013	0.001	0.1	0.051	0.02	0.011	0.002		0.159	0.105	0.06	0.027	0.009	0.001	0.166	0.108	0.057	0.024	0.009	0.001		0.082	0.05	0.024	0.008	0.007	0.087	0.045	0.02	0.006	0.003		0.057	0.036	0.012	0.008	0.003	0.061	0.033	0.012	0.005	0.001
78.6	0.096	0.053	0.02	0.013	0.001	0.1	0.051	0.02	0.011	0.002		0.159	0.104	0.06	0.027	0.009	0	0.166	0.108	0.058	0.025	0.009	0.001		0.082	0.049	0.024	0.008	0.006	0.087	0.045	0.02	0.006	0.003		0.057	0.035	0.012	0.008	0.002	0.061	0.033	0.012	0.005	0.001
78.8	0.096	0.053	0.02	0.013	0.001	0.1	0.051	0.02	0.011	0.002		0.158	0.104	0.06	0.027	0.009	0	0.166	0.108	0.058	0.025	0.009	0.001		0.082	0.049	0.023	0.008	0.005	0.087	0.045	0.02	0.006	0.003		0.057	0.035	0.012	0.008	0.002	0.061	0.033	0.012	0.005	0.001
79	0.096	0.053	0.02	0.013	0.001	0.101	0.051	0.02	0.011	0.002		0.159	0.104	0.06	0.028	0.01	0.001	0.166	0.108	0.058	0.025	0.009	0.001		0.082	0.049	0.024	0.008	0.005	0.087	0.045	0.02	0.006	0.003		0.057	0.036	0.012	0.009	0.003	0.061	0.033	0.012	0.005	0.001
79.2	0.096	0.053	0.02	0.013	0.001	0.101	0.051	0.02	0.011	0.002		0.159	0.105	0.061	0.028	0.011	0.001	0.166	0.108	0.058	0.025	0.009	0.001		0.082	0.048	0.024	0.008	0.005	0.087	0.045	0.02	0.006	0.003		0.057	0.036	0.012	0.009	0.003	0.061	0.033	0.012	0.005	0.001
79.4	0.097	0.053	0.02	0.013	0.001	0.101	0.051	0.021	0.011	0.002		0.159	0.104	0.06	0.027	0.01	0	0.166	0.108	0.058	0.025	0.009	0.001		0.083	0.049	0.024	0.008	0.006	0.087	0.045	0.02	0.006	0.003		0.058	0.036	0.012	0.009	0.003	0.061	0.033	0.012	0.005	0.001
79.6	0.097	0.053	0.02	0.013	0.001	0.101	0.052	0.021	0.011	0.002		0.159	0.104	0.06	0.027	0.01	0.001	0.166	0.108	0.058	0.025	0.009	0.001		0.083	0.049	0.024	0.009	0.005	0.087	0.045	0.02	0.006	0.003		0.058	0.036	0.013	0.01	0.003	0.061	0.033	0.012	0.005	0.001
79.8	0.097	0.053	0.02	0.013	0.001	0.101	0.052	0.021	0.011	0.002		0.159	0.104	0.06	0.027	0.009	0	0.166	0.108	0.058	0.025	0.009	0.001		0.084	0.049	0.024	0.008	0.006	0.087	0.045	0.02	0.006	0.003		0.058	0.037	0.013	0.01	0.003	0.061	0.033	0.012	0.005	0.001
80	0.097	0.053	0.02	0.013	0.001	0.101	0.052	0.021	0.011	0.002		0.159	0.104	0.06	0.027	0.009	0	0.166	0.108	0.058	0.025	0.009	0.001		0.084	0.049	0.024	0.008	0.006	0.087	0.046	0.02	0.006	0.003		0.059	0.038	0.014	0.011	0.003	0.061	0.033	0.012	0.005	0.001
80.2	0.098	0.053	0.02	0.013	0.001	0.101	0.052	0.021	0.011	0.002		0.159	0.104	0.06	0.026	0.009	0	0.166	0.108	0.058	0.025	0.009	0.001		0.085	0.049	0.024	0.008	0.006	0.087	0.046	0.02	0.006	0.003		0.058	0.037	0.013	0.011	0.003	0.061	0.033	0.012	0.005	0.001
80.4	0.098	0.052	0.02	0.013	0.001	0.101	0.052	0.021	0.011	0.002		0.159	0.104	0.06	0.026	0.01	0	0.166	0.109	0.058	0.025	0.009	0.001		0.084	0.049	0.025	0.009	0.006	0.087	0.046	0.02	0.006	0.003		0.058	0.038	0.014	0.011	0.003	0.061	0.033	0.012	0.005	0.001
80.6	0.098	0.052	0.02	0.013	0.001	0.101	0.052	0.021	0.011	0.002		0.159	0.104	0.06	0.026	0.009	0	0.166	0.109	0.058	0.025	0.009	0.001		0.084	0.049	0.025	0.009	0.007	0.087	0.046	0.02	0.006	0.003		0.058	0.038	0.014	0.011	0.003	0.061	0.033	0.012	0.005	0.001
80.8	0.098	0.052	0.02	0.013	0.001	0.101	0.052	0.021	0.012	0.002		0.159	0.104	0.059	0.026	0.009	0	0.166	0.109	0.058	0.025	0.009	0.001		0.084	0.049	0.024	0.009	0.007	0.087	0.046	0.02	0.006	0.003		0.059	0.038	0.014	0.01	0.002	0.061	0.033	0.012	0.005	0.001
81	0.098	0.051	0.019	0.012	0.001	0.101	0.052	0.021	0.012	0.002		0.159	0.104	0.06	0.026	0.009	0	0.166	0.109	0.058	0.025	0.009	0.001		0.084	0.049	0.025	0.009	0.007	0.087	0.046	0.02	0.006	0.003		0.058	0.038	0.013	0.009	0.002	0.061	0.033	0.012	0.005	0.001
81.2	0.098	0.051	0.019	0.012	0.001	0.101	0.052	0.021	0.012	0.002		0.158	0.104	0.059	0.025	0.008	-0.001	0.166	0.109	0.058	0.025	0.009	0.001		0.085	0.049	0.025	0.009	0.008	0.087	0.046	0.02	0.006	0.003		0.058	0.038	0.013	0.009	0.003	0.061	0.034	0.012	0.005	0.001
81.4	0.098	0.051	0.019	0.012	0.001	0.101	0.052	0.021	0.012	0.002		0.158	0.104	0.06	0.026	0.009	-0.001	0.166	0.109	0.058	0.025	0.009	0.001		0.085	0.049	0.025	0.01	0.008	0.087	0.046	0.021	0.007	0.003		0.058	0.037	0.013	0.009	0.003	0.061	0.034	0.012	0.005	0.001
81.6	0.099	0.051	0.02	0.013	0.002	0.101	0.052	0.021	0.012	0.002		0.158	0.105	0.06	0.027	0.009	-0.001	0.166	0.109	0.058	0.025	0.009	0.001		0.085	0.049	0.025	0.01	0.008	0.087	0.046	0.021	0.007	0.003		0.057	0.037	0.013	0.009	0.003	0.061	0.034	0.012	0.005	0.001
81.8	0.099	0.051	0.02	0.013	0.001	0.101	0.052	0.021	0.012	0.002		0.158	0.105	0.06	0.027	0.009	-0.001	0.166	0.109	0.058	0.025	0.009	0.001		0.085	0.049	0.025	0.01	0.008	0.087	0.046	0.021	0.007	0.003		0.058	0.037	0.013	0.009	0.003	0.061	0.034	0.012	0.005	0.001
82	0.099	0.051	0.02	0.013	0.001	0.101	0.052	0.021	0.012	0.002		0.159	0.106	0.061	0.028	0.01	-0.001	0.166	0.109	0.059	0.025	0.009	0.001		0.084	0.049	0.024	0.009	0.007	0.087	0.046	0.021	0.007	0.003		0.058	0.037	0.013	0.009	0.003	0.061	0.034	0.012	0.005	0.001
82.2	0.099	0.052	0.021	0.014	0.002	0.101	0.052	0.021	0.012	0.002		0.159	0.106	0.062	0.028	0.01	0	0.166	0.109	0.059	0.025	0.009	0.001		0.084	0.048	0.024	0.009	0.007	0.087	0.046	0.021	0.007	0.003		0.058	0.037	0.012	0.009	0.003	0.061	0.034	0.012	0.005	0.001
82.4	0.098	0.052	0.02	0.014	0.001	0.101	0.052	0.021	0.012	0.002		0.159	0.107	0.062	0.028	0.01	0	0.166	0.109	0.059	0.025	0.009	0.001		0.084	0.047	0.024	0.008	0.007	0.088	0.046	0.021	0.007	0.003		0.058	0.037	0.012	0.009	0.002	0.061	0.034	0.012	0.005	0.001
82.6	0.098	0.052	0.02	0.014	0.001	0.101	0.052	0.021	0.012	0.002		0.159	0.107	0.063	0.029	0.011	0.001	0.166	0.109	0.059	0.025	0.009	0.001		0.084	0.047	0.023	0.008	0.006	0.088	0.046	0.021	0.007	0.003		0.058	0.036	0.011	0.008	0.002	0.061	0.034	0.012	0.005	0.001
82.8	0.098	0.051	0.02	0.014	0.001	0.101	0.052	0.021	0.012	0.002		0.159	0.107	0.063	0.029	0.011	0.001	0.166	0.109	0.059	0.025	0.009	0.001		0.084	0.047	0.024	0.008	0.006	0.088	0.046	0.021	0.007	0.003		0.059	0.036	0.012	0.009	0.003	0.061	0.034	0.012	0.005	0.001
83	0.098	0.052	0.02	0.015	0.002	0.101	0.052	0.021	0.012	0.002		0.159	0.108	0.063	0.029	0.011	0.001	0.166	0.109	0.059	0.025	0.009	0.001		0.084	0.047	0.024	0.008	0.006	0.088	0.046	0.021	0.007	0.003		0.059	0.037	0.012	0.009	0.004	0.061	0.034	0.012	0.005	0.001
83.2	0.098	0.052	0.02	0.014	0.001	0.101	0.052	0.021	0.012	0.002		0.159	0.108	0.063	0.029	0.011	0.001	0.166	0.109	0.059	0.025	0.009	0.001		0.084	0.047	0.023	0.008	0.006	0.088	0.046	0.021	0.007	0.003		0.059	0.037	0.012	0.008	0.003	0.061	0.034	0.012	0.005	0.001
83.4	0.099	0.052	0.02	0.015	0.002	0.101	0.052	0.021	0.012	0.002		0.158	0.107	0.063	0.028	0.01	0.001	0.166	0.109	0.059	0.025	0.009	0.001		0.084	0.048	0.024	0.008	0.006	0.088	0.046	0.021	0.007	0.003		0.06	0.037	0.012	0.009	0.004	0.061	0.034	0.012	0.005	0.001
83.6	0.099	0.053	0.02	0.015	0.002	0.102	0.053	0.021	0.012	0.002		0.159	0.107	0.064	0.028	0.01	0.001	0.166	0.109	0.059	0.025	0.009	0.001		0.083	0.047	0.023	0.007	0.006	0.088	0.046	0.021	0.007	0.003		0.06	0.038	0.013	0.009	0.005	0.061	0.034	0.012	0.006	0.001
83.8	0.099	0.054	0.021	0.015	0.003	0.102	0.053	0.021	0.012	0.002		0.159	0.107	0.063	0.028	0.009	0	0.166	0.109	0.059	0.025	0.009	0.001		0.084	0.048	0.023	0.008	0.007	0.088	0.047	0.021	0.007	0.003		0.06	0.038	0.013	0.009	0.005	0.061	0.034	0.012	0.006	0.001
84	0.1	0.054	0.021	0.015	0.003	0.102	0.053	0.021	0.012	0.002		0.158	0.107	0.063	0.027	0.009	0	0.166	0.109	0.059	0.025	0.009	0.001		0.084	0.048	0.024	0.008	0.007	0.088	0.047	0.021	0.007	0.003		0.06	0.038	0.013	0.009	0.004	0.062	0.034	0.012	0.006	0.001
84.2	0.1	0.055	0.021	0.016	0.004	0.102	0.053	0.021	0.012	0.002		0.159	0.106	0.063	0.027	0.009	0	0.166	0.109	0.059	0.025	0.009	0.001		0.084	0.049	0.024	0.008	0.008	0.088	0.047	0.021	0.007	0.003		0.06	0.038	0.013	0.009	0.005	0.062	0.034	0.012	0.006	0.001
84.4	0.1	0.056	0.022	0.016	0.004	0.102	0.053	0.021	0.012	0.002		0.158	0.106	0.062	0.026	0.008	-0.001	0.166	0.109	0.059	0.025	0.009	0.001		0.085	0.049	0.024	0.009	0.008	0.088	0.047	0.021	0.007	0.003		0.06	0.038	0.013	0.009	0.005	0.062	0.034	0.012	0.006	0.001
84.6	0.101	0.056	0.022	0.016	0.004	0.102	0.053	0.021	0.012	0.002		0.158	0.105	0.061	0.026	0.007	-0.002	0.166	0.11	0.059	0.025	0.009	0.001		0.084	0.049	0.024	0.009	0.009	0.088	0.047	0.021	0.007	0.003		0.06	0.037	0.013	0.008	0.004	0.062	0.034	0.012	0.006	0.001
84.8	0.101	0.056	0.022	0.016	0.003	0.102	0.053	0.021	0.012	0.002		0.159	0.105	0.061	0.026	0.007	-0.002	0.166	0.11	0.059	0.025	0.009	0.001		0.085	0.05	0.025	0.01	0.009	0.088	0.047	0.021	0.007	0.003		0.06	0.037	0.013	0.008	0.004	0.062	0.034	0.012	0.006	0.001
85	0.101	0.056	0.022	0.016	0.003	0.102	0.053	0.021	0.012	0.002		0.158	0.104	0.061	0.026	0.007	-0.002	0.166	0.11	0.059	0.025	0.009	0.001		0.085	0.05	0.025	0.01	0.009	0.088	0.047	0.021	0.007	0.003		0.059	0.037	0.013	0.007	0.004	0.062	0.034	0.012	0.006	0.001
85.2	0.101	0.056	0.023	0.016	0.003	0.102	0.053	0.021	0.012	0.002		0.158	0.104	0.061	0.026	0.007	-0.002	0.166	0.11	0.059	0.026	0.009	0.001		0.085	0.05	0.025	0.01	0.009	0.088	0.047	0.021	0.007	0.003		0.059	0.036	0.013	0.007	0.004	0.062	0.034	0.012	0.006	0.001
85.4	0.101	0.056	0.023	0.016	0.003	0.102	0.053	0.021	0.012	0.002		0.159	0.104	0.061	0.027	0.008	-0.001	0.166	0.11	0.059	0.026	0.009	0.001		0.085	0.05	0.025	0.011	0.008	0.088	0.047	0.021	0.007	0.003		0.058	0.036	0.012	0.007	0.003	0.062	0.034	0.012	0.006	0.001
85.6	0.1	0.055	0.022	0.016	0.002	0.102	0.053	0.021	0.012	0.002		0.159	0.104	0.061	0.027	0.007	-0.001	0.166	0.11	0.059	0.026	0.009	0.001		0.086	0.05	0.025	0.01	0.008	0.088	0.047	0.021	0.007	0.003		0.058	0.036	0.012	0.006	0.002	0.062	0.034	0.012	0.006	0.001
85.8	0.1	0.054	0.022	0.015	0.001	0.102	0.053	0.021	0.012	0.002		0.159	0.103	0.061	0.027	0.007	-0.001	0.166	0.11	0.06	0.026	0.009	0.001		0.085	0.049	0.024	0.01	0.007	0.088	0.047	0.021	0.007	0.003		0.058	0.036	0.011	0.006	0.002	0.062	0.034	0.012	0.006	0.001
86	0.099	0.055	0.022	0.015	0.002	0.102	0.053	0.021	0.012	0.002		0.16	0.104	0.061	0.027	0.008	0	0.166	0.11	0.06	0.026	0.009	0.001		0.085	0.049	0.024	0.009	0.007	0.088	0.047	0.021	0.007	0.003		0.058	0.036	0.011	0.006	0.002	0.062	0.034	0.012	0.006	0.001
86.2	0.099	0.054	0.021	0.015	0.001	0.102	0.053	0.021	0.012	0.002		0.16	0.104	0.061	0.027	0.008	0	0.166	0.11	0.06	0.026	0.009	0.001		0.085	0.048	0.024	0.009	0.007	0.088	0.047	0.021	0.007	0.003		0.058	0.036	0.011	0.006	0.002	0.062	0.034	0.012	0.006	0.001
86.4	0.098	0.054	0.021	0.014	0.001	0.102	0.053	0.021	0.012	0.002		0.16	0.104	0.061	0.027	0.008	0	0.166	0.11	0.06	0.026	0.009	0.001		0.084	0.049	0.024	0.009	0.007	0.088	0.047	0.021	0.007	0.003		0.058	0.036	0.011	0.006	0.002	0.062	0.034	0.012	0.006	0.001
86.6	0.098	0.053	0.02	0.013	0	0.102	0.053	0.021	0.012	0.002		0.161	0.104	0.061	0.027	0.009	0.001	0.166	0.11	0.06	0.026	0.009	0.001		0.083	0.048	0.023	0.009	0.006	0.088	0.047	0.021	0.007	0.003		0.059	0.036	0.011	0.007	0.002	0.062	0.034	0.012	0.006	0.001
86.8	0.098	0.053	0.019	0.013	0	0.102	0.053	0.021	0.012	0.002		0.16	0.105	0.061	0.027	0.009	0.001	0.166	0.11	0.06	0.026	0.009	0.001		0.083	0.048	0.024	0.008	0.006	0.088	0.047	0.021	0.007	0.003		0.059	0.036	0.012	0.007	0.002	0.062	0.034	0.012	0.006	0.001
87	0.098	0.053	0.019	0.012	0	0.102	0.053	0.021	0.012	0.002		0.16	0.105	0.062	0.027	0.01	0.001	0.166	0.11	0.06	0.026	0.009	0.001		0.083	0.048	0.023	0.008	0.005	0.088	0.047	0.021	0.007	0.003		0.059	0.036	0.012	0.007	0.002	0.062	0.035	0.012	0.006	0.001
87.2	0.098	0.053	0.019	0.013	0	0.102	0.053	0.022	0.012	0.002		0.16	0.105	0.062	0.027	0.01	0.001	0.166	0.11	0.06	0.026	0.009	0.001		0.083	0.048	0.023	0.008	0.005	0.088	0.047	0.021	0.007	0.003		0.058	0.036	0.011	0.007	0.002	0.062	0.035	0.012	0.006	0.001
87.4	0.098	0.054	0.019	0.013	0	0.102	0.053	0.022	0.012	0.002		0.16	0.105	0.062	0.027	0.01	0.001	0.166	0.11	0.06	0.026	0.009	0.001		0.083	0.049	0.023	0.008	0.005	0.089	0.047	0.021	0.007	0.003		0.058	0.036	0.011	0.008	0.003	0.062	0.035	0.012	0.006	0.001
87.6	0.099	0.054	0.02	0.013	0.001	0.102	0.053	0.022	0.012	0.002		0.16	0.106	0.062	0.027	0.01	0.001	0.166	0.11	0.06	0.026	0.009	0.001		0.082	0.049	0.023	0.008	0.005	0.089	0.047	0.021	0.007	0.003		0.058	0.036	0.011	0.007	0.003	0.062	0.035	0.012	0.006	0.001
87.8	0.099	0.054	0.02	0.013	0.001	0.102	0.054	0.022	0.012	0.002		0.16	0.106	0.062	0.027	0.01	0.001	0.166	0.11	0.06	0.026	0.009	0.001		0.083	0.05	0.024	0.008	0.005	0.089	0.047	0.021	0.007	0.003		0.057	0.035	0.01	0.007	0.002	0.062	0.035	0.012	0.006	0.001
88	0.099	0.054	0.02	0.013	0.001	0.102	0.054	0.022	0.012	0.002		0.16	0.106	0.062	0.027	0.01	0.001	0.166	0.11	0.06	0.026	0.009	0.001		0.083	0.05	0.023	0.009	0.005	0.089	0.048	0.021	0.007	0.003		0.058	0.035	0.011	0.008	0.003	0.062	0.035	0.012	0.006	0.001
88.2	0.1	0.055	0.021	0.013	0.001	0.102	0.054	0.022	0.012	0.002		0.16	0.106	0.062	0.027	0.01	0.001	0.166	0.11	0.06	0.026	0.009	0.001		0.083	0.05	0.024	0.009	0.005	0.089	0.048	0.021	0.007	0.003		0.057	0.035	0.011	0.008	0.003	0.062	0.035	0.012	0.006	0.001
88.4	0.1	0.055	0.021	0.014	0.001	0.102	0.054	0.022	0.012	0.002		0.16	0.107	0.062	0.028	0.009	0.001	0.166	0.11	0.06	0.026	0.009	0.001		0.083	0.05	0.023	0.008	0.005	0.089	0.048	0.022	0.007	0.003		0.057	0.035	0.01	0.008	0.003	0.062	0.035	0.012	0.006	0.001
88.6	0.1	0.055	0.021	0.014	0.001	0.102	0.054	0.022	0.012	0.002		0.161	0.107	0.062	0.028	0.009	0.001	0.166	0.11	0.06	0.026	0.009	0.001		0.083	0.049	0.023	0.009	0.005	0.089	0.048	0.022	0.007	0.003		0.057	0.035	0.011	0.009	0.003	0.062	0.035	0.012	0.006	0.001
88.8	0.1	0.055	0.022	0.014	0.001	0.102	0.054	0.022	0.012	0.002		0.161	0.107	0.062	0.028	0.01	0.001	0.166	0.11	0.06	0.026	0.009	0.001		0.083	0.049	0.024	0.009	0.006	0.089	0.048	0.022	0.007	0.003		0.056	0.035	0.011	0.008	0.003	0.062	0.035	0.013	0.006	0.001
89	0.1	0.055	0.022	0.015	0.001	0.102	0.054	0.022	0.012	0.002		0.161	0.107	0.063	0.029	0.01	0.002	0.166	0.11	0.06	0.026	0.009	0.001		0.083	0.049	0.023	0.008	0.006	0.089	0.048	0.022	0.007	0.003		0.055	0.035	0.01	0.008	0.002	0.062	0.035	0.013	0.006	0.001
89.2	0.1	0.055	0.021	0.014	0.001	0.103	0.054	0.022	0.012	0.002		0.161	0.107	0.063	0.029	0.009	0.002	0.166	0.11	0.06	0.026	0.009	0.001		0.084	0.05	0.024	0.009	0.006	0.089	0.048	0.022	0.007	0.003		0.055	0.035	0.009	0.008	0.002	0.062	0.035	0.013	0.006	0.001
89.4	0.099	0.054	0.021	0.014	0.001	0.103	0.054	0.022	0.012	0.002		0.161	0.108	0.063	0.029	0.01	0.002	0.166	0.111	0.06	0.026	0.009	0.001		0.084	0.049	0.024	0.009	0.007	0.089	0.048	0.022	0.007	0.003		0.055	0.035	0.009	0.008	0.001	0.062	0.035	0.013	0.006	0.001
89.6	0.099	0.054	0.022	0.015	0	0.103	0.054	0.022	0.012	0.002		0.161	0.107	0.063	0.029	0.009	0.002	0.166	0.111	0.061	0.026	0.009	0.001		0.085	0.049	0.024	0.009	0.007	0.089	0.048	0.022	0.007	0.003		0.056	0.035	0.01	0.008	0.002	0.062	0.035	0.013	0.006	0.001
89.8	0.1	0.054	0.022	0.015	0.001	0.103	0.054	0.022	0.012	0.002		0.161	0.108	0.064	0.029	0.009	0.003	0.166	0.111	0.061	0.026	0.009	0.001		0.085	0.049	0.024	0.009	0.007	0.089	0.048	0.022	0.007	0.003		0.056	0.035	0.009	0.009	0.002	0.062	0.035	0.013	0.006	0.001
90	0.1	0.054	0.022	0.015	0.001	0.103	0.054	0.022	0.012	0.002		0.161	0.108	0.064	0.029	0.01	0.002	0.166	0.111	0.061	0.026	0.009	0.002		0.085	0.05	0.024	0.008	0.007	0.089	0.048	0.022	0.007	0.003		0.057	0.036	0.01	0.009	0.003	0.062	0.035	0.013	0.006	0.001
90.2	0.1	0.054	0.022	0.015	0.001	0.103	0.054	0.022	0.012	0.002		0.161	0.108	0.064	0.029	0.009	0.002	0.166	0.111	0.061	0.026	0.009	0.002		0.085	0.05	0.024	0.009	0.007	0.089	0.048	0.022	0.007	0.003		0.058	0.036	0.011	0.009	0.003	0.062	0.035	0.013	0.006	0.001
90.4	0.1	0.053	0.022	0.015	0.001	0.103	0.054	0.022	0.012	0.002		0.161	0.108	0.064	0.028	0.009	0.002	0.166	0.111	0.061	0.026	0.009	0.002		0.085	0.05	0.025	0.009	0.007	0.089	0.048	0.022	0.007	0.003		0.058	0.037	0.011	0.009	0.003	0.062	0.035	0.013	0.006	0.001
90.6	0.1	0.053	0.021	0.014	0.001	0.103	0.054	0.022	0.012	0.002		0.16	0.107	0.063	0.028	0.009	0.001	0.166	0.111	0.061	0.026	0.009	0.002		0.085	0.05	0.026	0.008	0.007	0.089	0.048	0.022	0.007	0.003		0.059	0.037	0.011	0.009	0.003	0.062	0.035	0.013	0.006	0.001
90.8	0.1	0.053	0.022	0.015	0.001	0.103	0.054	0.022	0.012	0.002		0.159	0.107	0.063	0.028	0.009	0.001	0.166	0.111	0.061	0.026	0.009	0.002		0.086	0.051	0.026	0.009	0.007	0.089	0.048	0.022	0.007	0.003		0.059	0.037	0.011	0.009	0.003	0.062	0.035	0.013	0.006	0.001
91	0.1	0.053	0.022	0.015	0.002	0.103	0.054	0.022	0.012	0.002		0.159	0.107	0.063	0.028	0.009	0.001	0.166	0.111	0.061	0.026	0.009	0.002		0.086	0.051	0.027	0.009	0.007	0.089	0.048	0.022	0.007	0.003		0.059	0.037	0.011	0.009	0.003	0.062	0.035	0.013	0.006	0.001
91.2	0.101	0.054	0.022	0.015	0.002	0.103	0.054	0.022	0.012	0.002		0.159	0.107	0.062	0.028	0.009	0.001	0.166	0.111	0.061	0.026	0.009	0.002		0.085	0.051	0.027	0.01	0.006	0.089	0.048	0.022	0.007	0.003		0.059	0.037	0.011	0.009	0.002	0.062	0.035	0.013	0.006	0.001
91.4	0.101	0.054	0.022	0.015	0.002	0.103	0.054	0.022	0.012	0.002		0.159	0.107	0.061	0.027	0.009	0	0.166	0.111	0.061	0.026	0.009	0.002		0.085	0.051	0.027	0.01	0.006	0.089	0.048	0.022	0.007	0.003		0.059	0.037	0.011	0.008	0.002	0.062	0.035	0.013	0.006	0.001
91.6	0.102	0.054	0.022	0.015	0.002	0.103	0.054	0.022	0.012	0.002		0.158	0.106	0.061	0.027	0.009	0	0.166	0.111	0.061	0.026	0.009	0.002		0.085	0.051	0.027	0.01	0.006	0.089	0.048	0.022	0.007	0.003		0.06	0.037	0.011	0.008	0.003	0.062	0.035	0.013	0.006	0.001
91.8	0.102	0.054	0.022	0.015	0.003	0.103	0.054	0.022	0.012	0.002		0.159	0.106	0.06	0.027	0.009	0	0.166	0.111	0.061	0.026	0.009	0.002		0.085	0.05	0.026	0.01	0.005	0.089	0.048	0.022	0.007	0.003		0.06	0.037	0.011	0.009	0.003	0.062	0.035	0.013	0.006	0.001
92	0.102	0.054	0.022	0.014	0.003	0.103	0.054	0.022	0.012	0.002		0.159	0.106	0.06	0.027	0.009	-0.001	0.166	0.111	0.061	0.026	0.009	0.002		0.085	0.05	0.026	0.01	0.005	0.089	0.048	0.022	0.007	0.003		0.06	0.037	0.012	0.009	0.003	0.062	0.035	0.013	0.006	0.001
92.2	0.102	0.055	0.022	0.014	0.003	0.103	0.054	0.022	0.012	0.002		0.159	0.106	0.06	0.027	0.01	0	0.166	0.111	0.061	0.027	0.009	0.002		0.085	0.05	0.026	0.01	0.005	0.089	0.048	0.022	0.007	0.003		0.059	0.037	0.013	0.009	0.003	0.062	0.035	0.013	0.006	0.001
92.4	0.101	0.055	0.022	0.014	0.002	0.103	0.055	0.022	0.012	0.002		0.16	0.107	0.06	0.027	0.01	0	0.166	0.111	0.061	0.027	0.009	0.002		0.085	0.049	0.025	0.01	0.005	0.089	0.049	0.022	0.007	0.003		0.059	0.037	0.013	0.009	0.002	0.062	0.035	0.013	0.006	0.001
92.6	0.101	0.055	0.021	0.014	0.002	0.103	0.055	0.022	0.012	0.002		0.16	0.107	0.06	0.026	0.009	0	0.166	0.111	0.061	0.027	0.009	0.002		0.086	0.049	0.026	0.01	0.006	0.089	0.049	0.022	0.007	0.003		0.059	0.037	0.013	0.009	0.002	0.062	0.035	0.013	0.006	0.001
92.8	0.102	0.056	0.021	0.014	0.003	0.103	0.055	0.022	0.012	0.002		0.16	0.107	0.06	0.027	0.009	0	0.166	0.111	0.061	0.027	0.009	0.002		0.086	0.049	0.026	0.01	0.006	0.089	0.049	0.022	0.007	0.003		0.058	0.037	0.013	0.008	0.002	0.062	0.035	0.013	0.006	0.001
93	0.102	0.056	0.022	0.014	0.003	0.103	0.055	0.022	0.012	0.002		0.16	0.108	0.06	0.027	0.01	0	0.166	0.111	0.061	0.027	0.009	0.002		0.086	0.05	0.026	0.009	0.007	0.09	0.049	0.022	0.007	0.003		0.058	0.036	0.013	0.008	0.002	0.063	0.035	0.013	0.006	0.001
93.2	0.101	0.056	0.021	0.015	0.003	0.103	0.055	0.022	0.012	0.002		0.16	0.108	0.06	0.027	0.01	0	0.166	0.111	0.061	0.027	0.009	0.002		0.086	0.05	0.026	0.01	0.007	0.09	0.049	0.022	0.007	0.003		0.058	0.036	0.012	0.008	0.002	0.063	0.035	0.013	0.006	0.001
93.4	0.102	0.056	0.023	0.015	0.003	0.103	0.055	0.022	0.012	0.002		0.16	0.108	0.06	0.027	0.01	0.001	0.166	0.111	0.061	0.027	0.009	0.002		0.087	0.051	0.026	0.01	0.008	0.09	0.049	0.022	0.007	0.003		0.058	0.036	0.012	0.008	0.002	0.063	0.035	0.013	0.006	0.001
93.6	0.102	0.056	0.023	0.016	0.003	0.103	0.055	0.022	0.012	0.002		0.161	0.108	0.061	0.028	0.01	0.002	0.166	0.111	0.061	0.027	0.009	0.002		0.087	0.052	0.026	0.01	0.008	0.09	0.049	0.022	0.007	0.003		0.059	0.036	0.013	0.009	0.003	0.063	0.036	0.013	0.006	0.001
93.8	0.102	0.056	0.023	0.016	0.004	0.103	0.055	0.022	0.012	0.002		0.161	0.109	0.062	0.029	0.011	0.002	0.166	0.111	0.061	0.027	0.009	0.002		0.088	0.052	0.026	0.011	0.008	0.09	0.049	0.022	0.007	0.003		0.058	0.036	0.013	0.008	0.003	0.063	0.036	0.013	0.006	0.001
94	0.102	0.057	0.023	0.016	0.004	0.103	0.055	0.022	0.012	0.002		0.161	0.109	0.062	0.03	0.011	0.003	0.166	0.111	0.062	0.027	0.01	0.002		0.087	0.052	0.026	0.01	0.008	0.09	0.049	0.022	0.007	0.003		0.059	0.037	0.013	0.008	0.004	0.063	0.036	0.013	0.006	0.001
94.2	0.102	0.057	0.024	0.016	0.004	0.103	0.055	0.022	0.013	0.002		0.162	0.109	0.062	0.03	0.011	0.002	0.166	0.111	0.062	0.027	0.01	0.002		0.087	0.053	0.026	0.01	0.008	0.09	0.049	0.022	0.007	0.003		0.06	0.038	0.014	0.008	0.004	0.063	0.036	0.013	0.006	0.001
94.4	0.102	0.057	0.024	0.016	0.004	0.103	0.055	0.022	0.013	0.002		0.161	0.109	0.062	0.029	0.012	0.002	0.166	0.111	0.062	0.027	0.01	0.002		0.087	0.053	0.027	0.01	0.008	0.09	0.049	0.022	0.007	0.003		0.059	0.038	0.013	0.008	0.004	0.063	0.036	0.013	0.006	0.001
94.6	0.102	0.057	0.024	0.016	0.004	0.103	0.055	0.022	0.013	0.002		0.161	0.109	0.062	0.029	0.011	0.001	0.166	0.111	0.062	0.027	0.01	0.002		0.088	0.054	0.028	0.01	0.009	0.09	0.049	0.022	0.007	0.003		0.06	0.038	0.012	0.008	0.004	0.063	0.036	0.013	0.006	0.001
94.8	0.102	0.057	0.024	0.016	0.003	0.103	0.055	0.022	0.013	0.002		0.161	0.109	0.062	0.029	0.011	0.002	0.166	0.111	0.062	0.027	0.01	0.002		0.087	0.054	0.028	0.01	0.009	0.09	0.049	0.022	0.007	0.003		0.06	0.039	0.013	0.007	0.004	0.063	0.036	0.013	0.006	0.001
95	0.102	0.057	0.023	0.015	0.003	0.103	0.055	0.022	0.013	0.002		0.161	0.109	0.062	0.029	0.011	0.002	0.166	0.112	0.062	0.027	0.01	0.002		0.087	0.053	0.027	0.01	0.008	0.09	0.049	0.022	0.007	0.003		0.06	0.038	0.013	0.007	0.004	0.063	0.036	0.013	0.006	0.001
95.2	0.102	0.057	0.023	0.015	0.003	0.103	0.055	0.022	0.013	0.002		0.161	0.109	0.062	0.029	0.011	0.001	0.166	0.112	0.062	0.027	0.01	0.002		0.086	0.053	0.026	0.009	0.007	0.09	0.049	0.022	0.007	0.003		0.06	0.038	0.012	0.007	0.004	0.063	0.036	0.013	0.006	0.001
95.4	0.102	0.056	0.023	0.014	0.002	0.103	0.055	0.022	0.013	0.002		0.161	0.109	0.062	0.029	0.011	0.001	0.166	0.112	0.062	0.027	0.01	0.002		0.087	0.053	0.026	0.009	0.007	0.09	0.049	0.022	0.007	0.003		0.06	0.038	0.013	0.007	0.004	0.063	0.036	0.013	0.006	0.001
95.6	0.102	0.056	0.022	0.014	0.002	0.103	0.055	0.022	0.013	0.002		0.16	0.108	0.062	0.029	0.011	0	0.166	0.112	0.062	0.027	0.01	0.002		0.086	0.052	0.026	0.009	0.007	0.09	0.049	0.022	0.007	0.003		0.06	0.038	0.013	0.007	0.003	0.063	0.036	0.013	0.006	0.001
95.8	0.102	0.056	0.022	0.013	0.001	0.103	0.055	0.022	0.013	0.002		0.16	0.108	0.062	0.029	0.011	0.001	0.166	0.112	0.062	0.027	0.01	0.002		0.085	0.051	0.025	0.009	0.006	0.09	0.049	0.022	0.007	0.003		0.06	0.038	0.013	0.007	0.002	0.063	0.036	0.013	0.006	0.001
96	0.101	0.055	0.022	0.013	0	0.104	0.055	0.023	0.013	0.002		0.16	0.109	0.063	0.029	0.011	0.001	0.166	0.112	0.062	0.027	0.01	0.002		0.086	0.05	0.025	0.008	0.006	0.09	0.049	0.023	0.007	0.003		0.06	0.038	0.013	0.006	0.002	0.063	0.036	0.013	0.006	0.001
96.2	0.101	0.055	0.022	0.013	0.001	0.104	0.055	0.023	0.013	0.002		0.161	0.109	0.063	0.029	0.01	0.001	0.166	0.112	0.062	0.027	0.01	0.002		0.085	0.049	0.025	0.008	0.006	0.09	0.049	0.023	0.007	0.003		0.059	0.037	0.013	0.006	0.002	0.063	0.036	0.013	0.006	0.001
96.4	0.102	0.055	0.022	0.012	0	0.104	0.055	0.023	0.013	0.002		0.161	0.109	0.063	0.028	0.01	0.001	0.166	0.112	0.062	0.027	0.01	0.002		0.085	0.049	0.025	0.008	0.006	0.09	0.049	0.023	0.007	0.003		0.059	0.037	0.013	0.007	0.001	0.063	0.036	0.013	0.006	0.001
96.6	0.102	0.055	0.022	0.012	0.001	0.104	0.055	0.023	0.013	0.002		0.16	0.109	0.063	0.028	0.009	0.001	0.166	0.112	0.062	0.027	0.01	0.002		0.085	0.049	0.025	0.008	0.006	0.09	0.049	0.023	0.007	0.003		0.059	0.037	0.013	0.007	0.001	0.063	0.036	0.013	0.006	0.001
96.8	0.102	0.055	0.023	0.012	0.001	0.104	0.055	0.023	0.013	0.002		0.16	0.109	0.063	0.028	0.009	0.001	0.166	0.112	0.062	0.027	0.01	0.002		0.085	0.049	0.025	0.008	0.006	0.09	0.049	0.023	0.007	0.003		0.058	0.036	0.013	0.007	0.001	0.063	0.036	0.013	0.006	0.001
97	0.102	0.055	0.023	0.013	0.001	0.104	0.055	0.023	0.013	0.002		0.16	0.109	0.063	0.028	0.009	0.001	0.166	0.112	0.062	0.027	0.01	0.002		0.085	0.049	0.025	0.008	0.006	0.09	0.05	0.023	0.007	0.003		0.059	0.036	0.012	0.008	0.001	0.063	0.036	0.013	0.006	0.001
97.2	0.102	0.055	0.023	0.013	0.001	0.104	0.055	0.023	0.013	0.002		0.16	0.108	0.063	0.028	0.009	0.001	0.166	0.112	0.062	0.027	0.01	0.002		0.085	0.05	0.026	0.009	0.006	0.09	0.05	0.023	0.007	0.003		0.059	0.036	0.012	0.008	0.001	0.063	0.036	0.013	0.006	0.001
97.4	0.103	0.055	0.024	0.014	0.002	0.104	0.056	0.023	0.013	0.002		0.16	0.108	0.063	0.027	0.008	0.001	0.166	0.112	0.062	0.027	0.01	0.002		0.085	0.05	0.025	0.009	0.006	0.09	0.05	0.023	0.007	0.003		0.059	0.036	0.013	0.009	0.001	0.063	0.036	0.013	0.006	0.001
97.6	0.102	0.055	0.024	0.014	0.002	0.104	0.056	0.023	0.013	0.002		0.16	0.107	0.064	0.028	0.008	0.002	0.166	0.112	0.062	0.027	0.01	0.002		0.085	0.05	0.025	0.01	0.007	0.09	0.05	0.023	0.007	0.003		0.058	0.036	0.012	0.009	0.001	0.063	0.036	0.013	0.006	0.001
97.8	0.103	0.055	0.024	0.014	0.002	0.104	0.056	0.023	0.013	0.002		0.16	0.107	0.064	0.027	0.008	0.001	0.166	0.112	0.062	0.027	0.01	0.002		0.086	0.05	0.026	0.011	0.007	0.09	0.05	0.023	0.007	0.003		0.058	0.037	0.013	0.009	0.001	0.063	0.036	0.013	0.006	0.001
98	0.102	0.056	0.024	0.015	0.003	0.104	0.056	0.023	0.013	0.002		0.161	0.107	0.064	0.027	0.008	0.001	0.166	0.112	0.062	0.027	0.01	0.002		0.085	0.05	0.026	0.01	0.007	0.09	0.05	0.023	0.007	0.003		0.058	0.037	0.012	0.009	0.002	0.063	0.036	0.013	0.006	0.001
98.2	0.103	0.056	0.024	0.015	0.003	0.104	0.056	0.023	0.013	0.002		0.161	0.107	0.064	0.027	0.009	0	0.166	0.112	0.062	0.027	0.01	0.002		0.085	0.051	0.027	0.011	0.008	0.09	0.05	0.023	0.007	0.003		0.058	0.037	0.012	0.009	0.002	0.063	0.036	0.013	0.006	0.001
98.4	0.102	0.056	0.024	0.015	0.003	0.104	0.056	0.023	0.013	0.002		0.161	0.107	0.064	0.026	0.009	0	0.166	0.112	0.062	0.027	0.01	0.002		0.086	0.052	0.027	0.011	0.008	0.09	0.05	0.023	0.007	0.003		0.058	0.037	0.012	0.009	0.002	0.063	0.036	0.013	0.006	0.001
98.6	0.102	0.056	0.023	0.015	0.003	0.104	0.056	0.023	0.013	0.002		0.162	0.108	0.064	0.026	0.009	0	0.166	0.112	0.063	0.027	0.01	0.002		0.086	0.053	0.027	0.011	0.008	0.09	0.05	0.023	0.007	0.003		0.059	0.037	0.012	0.009	0.003	0.063	0.036	0.013	0.006	0.001
98.8	0.102	0.056	0.023	0.015	0.003	0.104	0.056	0.023	0.013	0.002		0.162	0.108	0.065	0.027	0.009	0	0.166	0.112	0.063	0.027	0.01	0.002		0.086	0.053	0.027	0.01	0.008	0.09	0.05	0.023	0.007	0.003		0.059	0.037	0.012	0.009	0.003	0.063	0.036	0.013	0.006	0.001
99	0.102	0.056	0.022	0.014	0.002	0.104	0.056	0.023	0.013	0.002		0.162	0.108	0.065	0.027	0.01	0	0.166	0.112	0.063	0.027	0.01	0.002		0.085	0.053	0.026	0.01	0.008	0.09	0.05	0.023	0.007	0.003		0.06	0.037	0.012	0.009	0.003	0.063	0.036	0.013	0.006	0.001
99.2	0.102	0.056	0.022	0.014	0.002	0.104	0.056	0.023	0.013	0.002		0.162	0.108	0.065	0.027	0.01	0	0.166	0.112	0.063	0.027	0.01	0.002		0.086	0.053	0.026	0.01	0.008	0.09	0.05	0.023	0.007	0.003		0.059	0.038	0.013	0.009	0.004	0.063	0.036	0.013	0.006	0.001
99.4	0.102	0.056	0.021	0.013	0.001	0.104	0.056	0.023	0.013	0.002		0.162	0.108	0.065	0.027	0.01	0	0.166	0.112	0.063	0.027	0.01	0.002		0.086	0.053	0.026	0.01	0.008	0.09	0.05	0.023	0.007	0.003		0.06	0.038	0.013	0.009	0.003	0.063	0.036	0.013	0.006	0.001
99.6	0.102	0.056	0.022	0.014	0.001	0.104	0.056	0.023	0.013	0.002		0.162	0.107	0.064	0.027	0.01	-0.001	0.166	0.112	0.063	0.027	0.01	0.002		0.086	0.053	0.026	0.009	0.008	0.09	0.05	0.023	0.007	0.003		0.06	0.038	0.013	0.009	0.003	0.063	0.036	0.013	0.006	0.001
99.8	0.102	0.057	0.022	0.013	0.001	0.104	0.056	0.023	0.013	0.002		0.162	0.108	0.065	0.028	0.01	-0.001	0.166	0.112	0.063	0.027	0.01	0.002		0.086	0.053	0.026	0.009	0.008	0.09	0.05	0.023	0.007	0.003		0.059	0.038	0.012	0.009	0.002	0.063	0.036	0.013	0.006	0.001
100	0.102	0.057	0.021	0.013	0.001	0.104	0.056	0.023	0.013	0.002		0.162	0.108	0.064	0.027	0.01	-0.001	0.166	0.112	0.063	0.027	0.01	0.002		0.085	0.053	0.026	0.008	0.007	0.091	0.05	0.023	0.007	0.003		0.059	0.037	0.012	0.008	0.002	0.063	0.036	0.013	0.006	0.001
100.2	0.101	0.057	0.021	0.013	0.001	0.104	0.056	0.023	0.013	0.002		0.162	0.108	0.064	0.028	0.01	-0.001	0.166	0.112	0.063	0.027	0.01	0.002		0.086	0.053	0.026	0.008	0.007	0.091	0.05	0.023	0.007	0.003		0.058	0.037	0.012	0.008	0.002	0.063	0.036	0.013	0.006	0.001
100.4	0.101	0.057	0.021	0.013	0	0.104	0.056	0.023	0.013	0.002		0.161	0.108	0.064	0.028	0.011	-0.001	0.166	0.112	0.063	0.028	0.01	0.002		0.086	0.052	0.026	0.008	0.006	0.091	0.05	0.023	0.007	0.003		0.059	0.037	0.012	0.009	0.002	0.063	0.036	0.013	0.006	0.001
100.6	0.101	0.056	0.021	0.013	0.001	0.104	0.056	0.023	0.013	0.002		0.161	0.108	0.063	0.028	0.01	0	0.166	0.112	0.063	0.028	0.01	0.002		0.086	0.052	0.025	0.008	0.006	0.091	0.05	0.023	0.007	0.003		0.059	0.037	0.012	0.009	0.002	0.063	0.036	0.013	0.006	0.001
100.8	0.101	0.056	0.021	0.013	0.001	0.104	0.056	0.023	0.013	0.002		0.16	0.108	0.063	0.028	0.01	-0.001	0.166	0.112	0.063	0.028	0.01	0.002		0.085	0.052	0.025	0.007	0.005	0.091	0.05	0.023	0.007	0.003		0.059	0.037	0.012	0.009	0.002	0.063	0.037	0.013	0.006	0.001
101	0.101	0.057	0.021	0.014	0.001	0.104	0.056	0.023	0.013	0.002		0.16	0.107	0.063	0.028	0.01	-0.001	0.166	0.112	0.063	0.028	0.01	0.002		0.084	0.051	0.024	0.007	0.004	0.091	0.05	0.023	0.007	0.003		0.06	0.037	0.013	0.009	0.002	0.063	0.037	0.013	0.006	0.001
101.2	0.102	0.056	0.021	0.014	0.001	0.104	0.056	0.023	0.013	0.002		0.16	0.107	0.063	0.029	0.01	-0.001	0.166	0.112	0.063	0.028	0.01	0.002		0.084	0.05	0.023	0.008	0.004	0.091	0.05	0.023	0.007	0.003		0.06	0.038	0.013	0.008	0.001	0.063	0.037	0.013	0.006	0.001
101.4	0.102	0.057	0.021	0.014	0.001	0.104	0.056	0.023	0.013	0.002		0.161	0.107	0.063	0.029	0.01	0	0.166	0.112	0.063	0.028	0.01	0.002		0.085	0.05	0.023	0.008	0.005	0.091	0.05	0.023	0.007	0.003		0.06	0.038	0.013	0.008	0.001	0.063	0.037	0.013	0.006	0.001
101.6	0.101	0.056	0.021	0.014	0.001	0.104	0.056	0.023	0.013	0.002		0.161	0.108	0.064	0.03	0.01	0	0.166	0.112	0.063	0.028	0.01	0.002		0.085	0.05	0.023	0.008	0.005	0.091	0.05	0.023	0.007	0.003		0.06	0.038	0.013	0.008	0	0.063	0.037	0.013	0.006	0.001
101.8	0.102	0.057	0.022	0.015	0.001	0.104	0.056	0.023	0.013	0.002		0.161	0.108	0.064	0.03	0.011	0.001	0.166	0.112	0.063	0.028	0.01	0.002		0.085	0.05	0.023	0.008	0.004	0.091	0.05	0.023	0.007	0.003		0.06	0.038	0.013	0.008	0.001	0.063	0.037	0.013	0.006	0.001
102	0.101	0.056	0.021	0.015	0.002	0.104	0.056	0.023	0.013	0.002		0.162	0.109	0.064	0.03	0.012	0.002	0.166	0.112	0.063	0.028	0.01	0.002		0.084	0.05	0.023	0.008	0.004	0.091	0.05	0.023	0.007	0.003		0.06	0.038	0.012	0.008	0	0.063	0.037	0.013	0.006	0.001
102.2	0.102	0.056	0.021	0.015	0.001	0.104	0.056	0.023	0.013	0.002		0.162	0.109	0.064	0.03	0.012	0.002	0.166	0.113	0.063	0.028	0.01	0.002		0.085	0.05	0.023	0.008	0.005	0.091	0.051	0.023	0.007	0.003		0.061	0.038	0.013	0.008	0.001	0.063	0.037	0.013	0.006	0.001
102.4	0.101	0.055	0.022	0.014	0.001	0.104	0.056	0.023	0.013	0.002		0.163	0.109	0.064	0.03	0.011	0.002	0.166	0.113	0.063	0.028	0.01	0.002		0.086	0.051	0.024	0.008	0.005	0.091	0.051	0.023	0.007	0.003		0.061	0.038	0.013	0.008	0.001	0.063	0.037	0.013	0.006	0.001
102.6	0.101	0.054	0.022	0.013	0.001	0.104	0.056	0.023	0.013	0.002		0.163	0.109	0.064	0.03	0.011	0.002	0.166	0.113	0.063	0.028	0.01	0.002		0.085	0.05	0.025	0.008	0.005	0.091	0.051	0.023	0.007	0.003		0.061	0.038	0.013	0.008	0.001	0.063	0.037	0.013	0.006	0.001
102.8	0.101	0.054	0.022	0.013	0.001	0.104	0.056	0.023	0.013	0.002		0.162	0.108	0.063	0.03	0.01	0.002	0.166	0.113	0.063	0.028	0.01	0.002		0.086	0.051	0.025	0.008	0.005	0.091	0.051	0.023	0.007	0.003		0.062	0.038	0.014	0.009	0.002	0.063	0.037	0.013	0.006	0.001
103	0.101	0.054	0.021	0.013	0.001	0.104	0.056	0.023	0.013	0.002		0.162	0.109	0.063	0.03	0.01	0.001	0.166	0.113	0.063	0.028	0.01	0.002		0.086	0.051	0.025	0.009	0.005	0.091	0.051	0.023	0.008	0.003		0.062	0.038	0.014	0.009	0.002	0.063	0.037	0.013	0.006	0.001
103.2	0.101	0.054	0.021	0.013	0	0.104	0.057	0.023	0.013	0.002		0.162	0.108	0.063	0.029	0.01	0.001	0.166	0.113	0.063	0.028	0.01	0.002		0.086	0.051	0.026	0.009	0.005	0.091	0.051	0.023	0.008	0.003		0.062	0.039	0.014	0.009	0.003	0.063	0.037	0.014	0.006	0.001
103.4	0.101	0.054	0.021	0.012	0	0.104	0.057	0.023	0.013	0.002		0.162	0.108	0.063	0.029	0.009	0.001	0.166	0.113	0.063	0.028	0.01	0.002		0.086	0.051	0.026	0.009	0.006	0.091	0.051	0.023	0.008	0.003		0.061	0.038	0.014	0.009	0.002	0.063	0.037	0.014	0.006	0.001
103.6	0.101	0.054	0.022	0.012	0	0.104	0.057	0.023	0.013	0.002		0.162	0.108	0.063	0.028	0.009	0.001	0.166	0.113	0.063	0.028	0.01	0.002		0.087	0.052	0.027	0.009	0.006	0.091	0.051	0.023	0.008	0.003		0.061	0.038	0.014	0.008	0.003	0.063	0.037	0.014	0.006	0.001
103.8	0.101	0.054	0.022	0.012	0	0.104	0.057	0.023	0.013	0.002		0.162	0.108	0.063	0.028	0.009	0.001	0.166	0.113	0.064	0.028	0.01	0.002		0.087	0.052	0.028	0.01	0.006	0.091	0.051	0.023	0.008	0.003		0.06	0.038	0.014	0.008	0.003	0.063	0.037	0.014	0.006	0.001
104	0.101	0.054	0.021	0.012	0	0.104	0.057	0.023	0.013	0.002		0.161	0.108	0.063	0.027	0.009	0.001	0.166	0.113	0.064	0.028	0.01	0.002		0.087	0.052	0.028	0.011	0.006	0.091	0.051	0.023	0.008	0.003		0.06	0.038	0.014	0.008	0.003	0.063	0.037	0.014	0.006	0.001
104.2	0.101	0.054	0.021	0.012	0	0.104	0.057	0.023	0.013	0.002		0.161	0.108	0.063	0.028	0.009	0	0.166	0.113	0.064	0.028	0.01	0.002		0.088	0.052	0.029	0.011	0.006	0.091	0.051	0.024	0.008	0.003		0.059	0.038	0.014	0.009	0.003	0.063	0.037	0.014	0.006	0.001
104.4	0.101	0.054	0.021	0.013	0	0.104	0.057	0.023	0.013	0.002		0.161	0.107	0.062	0.027	0.008	0	0.166	0.113	0.064	0.028	0.01	0.002		0.087	0.052	0.029	0.011	0.005	0.091	0.051	0.024	0.008	0.003		0.06	0.039	0.015	0.009	0.004	0.063	0.037	0.014	0.006	0.001
104.6	0.101	0.054	0.021	0.013	0.001	0.104	0.057	0.023	0.013	0.002		0.161	0.108	0.062	0.027	0.008	0	0.166	0.113	0.064	0.028	0.01	0.002		0.087	0.052	0.029	0.011	0.005	0.091	0.051	0.024	0.008	0.003		0.06	0.039	0.015	0.009	0.004	0.063	0.037	0.014	0.006	0.001
104.8	0.102	0.055	0.021	0.014	0.001	0.104	0.057	0.023	0.013	0.002		0.161	0.108	0.062	0.027	0.009	-0.001	0.166	0.113	0.064	0.028	0.01	0.002		0.087	0.051	0.028	0.01	0.005	0.091	0.051	0.024	0.008	0.003		0.06	0.039	0.015	0.009	0.004	0.063	0.037	0.014	0.006	0.001
105	0.102	0.055	0.021	0.014	0.001	0.104	0.057	0.023	0.013	0.002		0.162	0.108	0.063	0.028	0.01	0	0.166	0.113	0.064	0.028	0.01	0.002		0.086	0.051	0.028	0.01	0.005	0.091	0.051	0.024	0.008	0.003		0.06	0.039	0.015	0.009	0.004	0.063	0.037	0.014	0.006	0.001
105.2	0.102	0.055	0.021	0.015	0.001	0.105	0.057	0.023	0.013	0.002		0.162	0.109	0.064	0.029	0.011	0.001	0.166	0.113	0.064	0.028	0.01	0.002		0.086	0.05	0.027	0.01	0.005	0.091	0.051	0.024	0.008	0.003		0.06	0.039	0.014	0.009	0.003	0.063	0.037	0.014	0.006	0.001
105.4	0.101	0.056	0.021	0.015	0.002	0.105	0.057	0.023	0.013	0.002		0.163	0.11	0.065	0.029	0.011	0.001	0.166	0.113	0.064	0.028	0.01	0.002		0.086	0.05	0.027	0.009	0.005	0.091	0.051	0.024	0.008	0.003		0.06	0.039	0.014	0.009	0.003	0.063	0.037	0.014	0.006	0.001
105.6	0.101	0.056	0.021	0.016	0.002	0.105	0.057	0.023	0.013	0.002		0.164	0.11	0.065	0.029	0.012	0.002	0.166	0.113	0.064	0.028	0.01	0.002		0.086	0.05	0.026	0.009	0.005	0.091	0.051	0.024	0.008	0.003		0.06	0.039	0.014	0.009	0.003	0.063	0.037	0.014	0.006	0.001
105.8	0.101	0.057	0.021	0.016	0.002	0.105	0.057	0.023	0.013	0.002		0.164	0.11	0.065	0.03	0.013	0.002	0.166	0.113	0.064	0.028	0.01	0.002		0.086	0.05	0.025	0.009	0.005	0.091	0.051	0.024	0.008	0.003		0.059	0.039	0.013	0.009	0.003	0.063	0.037	0.014	0.006	0.001
106	0.101	0.057	0.021	0.016	0.002	0.105	0.057	0.024	0.013	0.002		0.164	0.11	0.065	0.029	0.012	0.002	0.166	0.113	0.064	0.028	0.01	0.002		0.086	0.05	0.025	0.008	0.005	0.091	0.051	0.024	0.008	0.003		0.059	0.038	0.013	0.009	0.002	0.063	0.037	0.014	0.006	0.001
106.2	0.101	0.057	0.021	0.016	0.002	0.105	0.057	0.024	0.013	0.002		0.164	0.11	0.064	0.029	0.012	0.002	0.166	0.113	0.064	0.028	0.01	0.002		0.086	0.05	0.025	0.008	0.006	0.091	0.051	0.024	0.008	0.003		0.06	0.038	0.014	0.01	0.002	0.063	0.037	0.014	0.006	0.001
106.4	0.101	0.057	0.022	0.016	0.002	0.105	0.057	0.024	0.013	0.002		0.163	0.109	0.064	0.029	0.011	0.001	0.166	0.113	0.064	0.028	0.01	0.002		0.086	0.05	0.026	0.007	0.005	0.091	0.051	0.024	0.008	0.003		0.06	0.038	0.013	0.01	0.002	0.063	0.037	0.014	0.006	0.001
106.6	0.101	0.057	0.022	0.016	0.001	0.105	0.057	0.024	0.013	0.002		0.163	0.109	0.064	0.028	0.011	0.001	0.166	0.113	0.064	0.028	0.01	0.002		0.086	0.05	0.025	0.007	0.005	0.091	0.051	0.024	0.008	0.003		0.061	0.038	0.014	0.01	0.002	0.064	0.037	0.014	0.006	0.001
106.8	0.102	0.057	0.023	0.015	0.001	0.105	0.057	0.024	0.013	0.002		0.162	0.109	0.064	0.027	0.011	0.001	0.166	0.113	0.064	0.028	0.01	0.002		0.086	0.05	0.025	0.007	0.006	0.091	0.051	0.024	0.008	0.003		0.061	0.038	0.014	0.01	0.002	0.064	0.037	0.014	0.006	0.001
107	0.102	0.057	0.023	0.016	0.001	0.105	0.057	0.024	0.013	0.002		0.163	0.109	0.064	0.028	0.011	0.001	0.166	0.113	0.064	0.028	0.01	0.002		0.087	0.051	0.025	0.008	0.006	0.091	0.051	0.024	0.008	0.003		0.062	0.038	0.014	0.01	0.003	0.064	0.037	0.014	0.006	0.001
107.2	0.102	0.058	0.023	0.016	0.001	0.105	0.057	0.024	0.013	0.002		0.163	0.109	0.064	0.027	0.011	0.001	0.166	0.113	0.064	0.028	0.01	0.002		0.087	0.051	0.026	0.008	0.006	0.091	0.051	0.024	0.008	0.003		0.061	0.037	0.014	0.01	0.003	0.064	0.037	0.014	0.006	0.001
107.4	0.103	0.058	0.024	0.016	0.001	0.105	0.057	0.024	0.013	0.002		0.163	0.109	0.064	0.027	0.011	0.002	0.166	0.113	0.064	0.028	0.01	0.002		0.088	0.052	0.026	0.008	0.007	0.091	0.051	0.024	0.008	0.004		0.062	0.037	0.014	0.01	0.004	0.064	0.037	0.014	0.006	0.001
107.6	0.103	0.057	0.024	0.016	0.001	0.105	0.057	0.024	0.013	0.002		0.162	0.109	0.065	0.027	0.011	0.001	0.166	0.113	0.064	0.028	0.01	0.002		0.088	0.052	0.026	0.009	0.007	0.091	0.051	0.024	0.008	0.004		0.062	0.038	0.014	0.01	0.004	0.064	0.037	0.014	0.006	0.001
107.8	0.103	0.058	0.025	0.016	0.001	0.105	0.057	0.024	0.013	0.002		0.162	0.109	0.065	0.027	0.011	0.001	0.166	0.113	0.064	0.028	0.01	0.002		0.088	0.053	0.026	0.01	0.008	0.091	0.052	0.024	0.008	0.004		0.062	0.038	0.014	0.01	0.005	0.064	0.037	0.014	0.006	0.001
108	0.104	0.058	0.025	0.016	0.001	0.105	0.057	0.024	0.013	0.002		0.162	0.109	0.065	0.027	0.011	0.001	0.166	0.113	0.064	0.028	0.01	0.002		0.088	0.053	0.026	0.009	0.007	0.091	0.052	0.024	0.008	0.004		0.062	0.038	0.014	0.009	0.004	0.064	0.037	0.014	0.006	0.001
108.2	0.104	0.058	0.025	0.016	0.001	0.105	0.057	0.024	0.013	0.002		0.162	0.108	0.065	0.027	0.011	0.001	0.166	0.113	0.064	0.028	0.01	0.002		0.089	0.053	0.027	0.01	0.008	0.091	0.052	0.024	0.008	0.004		0.061	0.038	0.014	0.009	0.005	0.064	0.037	0.014	0.006	0.001
108.4	0.104	0.057	0.025	0.016	0.002	0.105	0.057	0.024	0.013	0.002		0.162	0.107	0.065	0.026	0.011	0.001	0.166	0.113	0.064	0.028	0.01	0.002		0.089	0.054	0.027	0.01	0.008	0.091	0.052	0.024	0.008	0.004		0.061	0.038	0.014	0.008	0.004	0.064	0.037	0.014	0.006	0.001
108.6	0.105	0.058	0.025	0.016	0.003	0.105	0.057	0.024	0.013	0.002		0.162	0.107	0.064	0.027	0.011	0.001	0.166	0.113	0.064	0.028	0.01	0.002		0.089	0.054	0.028	0.01	0.008	0.091	0.052	0.024	0.008	0.004		0.061	0.038	0.014	0.008	0.004	0.064	0.037	0.014	0.006	0.001
108.8	0.105	0.057	0.025	0.016	0.003	0.105	0.057	0.024	0.013	0.002		0.162	0.107	0.065	0.027	0.011	0	0.166	0.113	0.064	0.028	0.01	0.002		0.089	0.054	0.028	0.01	0.008	0.091	0.052	0.024	0.008	0.004		0.06	0.038	0.013	0.008	0.004	0.064	0.037	0.014	0.006	0.001
109	0.105	0.057	0.025	0.016	0.003	0.105	0.057	0.024	0.013	0.002		0.162	0.107	0.065	0.028	0.011	0.001	0.166	0.113	0.064	0.028	0.01	0.002		0.089	0.054	0.028	0.011	0.009	0.092	0.052	0.024	0.008	0.004		0.06	0.037	0.013	0.007	0.004	0.064	0.037	0.014	0.006	0.001
109.2	0.105	0.058	0.025	0.016	0.003	0.105	0.057	0.024	0.013	0.002		0.163	0.108	0.065	0.028	0.011	0.002	0.166	0.113	0.064	0.028	0.01	0.002		0.088	0.054	0.028	0.01	0.008	0.092	0.052	0.024	0.008	0.004		0.059	0.037	0.013	0.007	0.004	0.064	0.037	0.014	0.006	0.001
109.4	0.105	0.058	0.025	0.015	0.004	0.105	0.058	0.024	0.013	0.002		0.163	0.108	0.066	0.028	0.011	0.001	0.166	0.113	0.064	0.028	0.01	0.002		0.088	0.053	0.028	0.01	0.008	0.092	0.052	0.024	0.008	0.004		0.059	0.037	0.013	0.007	0.003	0.064	0.038	0.014	0.006	0.001
109.6	0.105	0.058	0.024	0.016	0.004	0.105	0.058	0.024	0.013	0.002		0.163	0.108	0.065	0.029	0.011	0.002	0.166	0.113	0.065	0.029	0.01	0.002		0.088	0.053	0.027	0.01	0.007	0.092	0.052	0.024	0.008	0.004		0.059	0.037	0.013	0.008	0.003	0.064	0.038	0.014	0.006	0.001
109.8	0.105	0.058	0.024	0.016	0.004	0.105	0.058	0.024	0.013	0.002		0.163	0.108	0.065	0.029	0.011	0.001	0.166	0.113	0.065	0.029	0.01	0.002		0.088	0.053	0.027	0.01	0.007	0.092	0.052	0.024	0.008	0.004		0.059	0.036	0.013	0.007	0.003	0.064	0.038	0.014	0.006	0.001
110	0.105	0.059	0.025	0.016	0.005	0.105	0.058	0.024	0.013	0.002		0.162	0.109	0.065	0.029	0.01	0.001	0.166	0.113	0.065	0.029	0.01	0.002		0.087	0.053	0.026	0.009	0.007	0.092	0.052	0.024	0.008	0.004		0.06	0.037	0.013	0.007	0.002	0.064	0.038	0.014	0.006	0.001
110.2	0.106	0.06	0.025	0.016	0.005	0.105	0.058	0.024	0.013	0.002		0.162	0.109	0.065	0.03	0.011	0.001	0.166	0.113	0.065	0.029	0.01	0.002		0.087	0.053	0.026	0.01	0.007	0.092	0.052	0.024	0.008	0.004		0.059	0.037	0.013	0.008	0.002	0.064	0.038	0.014	0.006	0.001
110.4	0.105	0.06	0.025	0.017	0.005	0.105	0.058	0.024	0.013	0.002		0.163	0.109	0.065	0.029	0.011	0.002	0.166	0.113	0.065	0.029	0.01	0.002		0.086	0.053	0.027	0.01	0.006	0.092	0.052	0.024	0.008	0.004		0.059	0.037	0.013	0.008	0.002	0.064	0.038	0.014	0.006	0.001
110.6	0.105	0.06	0.025	0.016	0.004	0.105	0.058	0.024	0.014	0.002		0.162	0.108	0.065	0.029	0.011	0.002	0.166	0.113	0.065	0.029	0.01	0.002		0.087	0.053	0.027	0.01	0.007	0.092	0.052	0.024	0.008	0.004		0.06	0.037	0.014	0.008	0.002	0.064	0.038	0.014	0.006	0.001
110.8	0.105	0.06	0.025	0.016	0.005	0.105	0.058	0.024	0.014	0.002		0.162	0.109	0.064	0.028	0.01	0.002	0.166	0.113	0.065	0.029	0.01	0.002		0.087	0.053	0.027	0.01	0.007	0.092	0.052	0.024	0.008	0.004		0.06	0.037	0.013	0.008	0.002	0.064	0.038	0.014	0.006	0.001
111	0.104	0.06	0.025	0.017	0.005	0.105	0.058	0.024	0.014	0.002		0.163	0.109	0.064	0.028	0.011	0.002	0.166	0.113	0.065	0.029	0.01	0.002		0.088	0.053	0.027	0.01	0.007	0.092	0.052	0.024	0.008	0.004		0.06	0.037	0.013	0.008	0.002	0.064	0.038	0.014	0.006	0.001
111.2	0.104	0.06	0.025	0.016	0.005	0.105	0.058	0.024	0.014	0.002		0.163	0.109	0.065	0.028	0.011	0.002	0.166	0.113	0.065	0.029	0.01	0.002		0.087	0.052	0.026	0.009	0.006	0.092	0.052	0.024	0.008	0.004		0.06	0.037	0.013	0.008	0.001	0.064	0.038	0.014	0.006	0.001
111.4	0.104	0.06	0.025	0.017	0.005	0.105	0.058	0.024	0.014	0.002		0.163	0.109	0.064	0.028	0.01	0.002	0.166	0.113	0.065	0.029	0.01	0.002		0.088	0.053	0.026	0.009	0.007	0.092	0.052	0.024	0.008	0.004		0.061	0.038	0.013	0.008	0.002	0.064	0.038	0.014	0.006	0.001
111.6	0.104	0.06	0.025	0.017	0.004	0.105	0.058	0.024	0.014	0.002		0.162	0.109	0.064	0.028	0.011	0.002	0.166	0.113	0.065	0.029	0.01	0.002		0.088	0.053	0.026	0.009	0.007	0.092	0.052	0.024	0.008	0.004		0.061	0.038	0.013	0.008	0.001	0.064	0.038	0.014	0.006	0.001
111.8	0.104	0.06	0.025	0.017	0.004	0.105	0.058	0.024	0.014	0.002		0.163	0.11	0.063	0.028	0.011	0.002	0.166	0.114	0.065	0.029	0.01	0.002		0.088	0.052	0.026	0.009	0.007	0.092	0.052	0.024	0.008	0.004		0.061	0.039	0.013	0.008	0.001	0.064	0.038	0.014	0.006	0.001
112	0.103	0.059	0.024	0.016	0.003	0.105	0.058	0.024	0.014	0.002		0.163	0.11	0.064	0.028	0.01	0.002	0.166	0.114	0.065	0.029	0.01	0.002		0.088	0.052	0.027	0.009	0.007	0.092	0.052	0.024	0.008	0.004		0.061	0.038	0.013	0.007	0.001	0.064	0.038	0.014	0.006	0.001
112.2	0.103	0.059	0.024	0.015	0.003	0.105	0.058	0.024	0.014	0.002		0.163	0.11	0.063	0.028	0.01	0.002	0.166	0.114	0.065	0.029	0.01	0.002		0.088	0.052	0.028	0.009	0.007	0.092	0.052	0.024	0.008	0.004		0.06	0.039	0.013	0.007	0.001	0.064	0.038	0.014	0.006	0.001
112.4	0.103	0.058	0.023	0.015	0.003	0.105	0.058	0.024	0.014	0.002		0.163	0.109	0.063	0.028	0.01	0.002	0.166	0.114	0.065	0.029	0.01	0.002		0.088	0.052	0.028	0.009	0.007	0.092	0.052	0.024	0.008	0.004		0.061	0.038	0.013	0.007	0.001	0.064	0.038	0.014	0.007	0.001
112.6	0.103	0.057	0.023	0.015	0.002	0.105	0.058	0.024	0.014	0.002		0.163	0.11	0.063	0.028	0.01	0.001	0.166	0.114	0.065	0.029	0.01	0.002		0.088	0.052	0.028	0.009	0.007	0.092	0.052	0.024	0.008	0.004		0.061	0.039	0.014	0.008	0.002	0.064	0.038	0.014	0.007	0.001
112.8	0.103	0.057	0.023	0.015	0.002	0.105	0.058	0.024	0.014	0.002		0.163	0.11	0.064	0.028	0.01	0.001	0.166	0.114	0.065	0.029	0.01	0.002		0.089	0.053	0.029	0.01	0.007	0.092	0.052	0.024	0.008	0.004		0.062	0.039	0.014	0.008	0.002	0.064	0.038	0.014	0.007	0.001
113	0.103	0.057	0.023	0.014	0.002	0.105	0.058	0.024	0.014	0.002		0.163	0.111	0.064	0.029	0.01	0.002	0.166	0.114	0.065	0.029	0.01	0.002		0.088	0.053	0.029	0.01	0.007	0.092	0.052	0.024	0.008	0.004		0.061	0.038	0.014	0.008	0.001	0.064	0.038	0.014	0.007	0.001
113.2	0.103	0.057	0.023	0.014	0.002	0.105	0.058	0.024	0.014	0.002		0.163	0.111	0.064	0.029	0.01	0.002	0.166	0.114	0.065	0.029	0.01	0.002		0.088	0.053	0.028	0.01	0.007	0.092	0.052	0.024	0.008	0.004		0.062	0.038	0.014	0.009	0.002	0.064	0.038	0.014	0.007	0.001
113.4	0.103	0.056	0.023	0.014	0.002	0.105	0.058	0.024	0.014	0.002		0.163	0.111	0.063	0.03	0.01	0.001	0.166	0.114	0.065	0.029	0.01	0.002		0.087	0.053	0.027	0.01	0.006	0.092	0.052	0.025	0.008	0.004		0.062	0.039	0.014	0.009	0.002	0.064	0.038	0.014	0.007	0.001
113.6	0.103	0.057	0.023	0.014	0.002	0.105	0.058	0.024	0.014	0.002		0.164	0.112	0.064	0.03	0.01	0.002	0.166	0.114	0.065	0.029	0.01	0.002		0.087	0.053	0.027	0.01	0.007	0.092	0.052	0.025	0.008	0.004		0.062	0.039	0.014	0.009	0.002	0.064	0.038	0.014	0.007	0.001
113.8	0.103	0.057	0.023	0.014	0.002	0.105	0.058	0.024	0.014	0.002		0.164	0.111	0.064	0.03	0.01	0.001	0.166	0.114	0.065	0.029	0.01	0.002		0.087	0.053	0.027	0.009	0.006	0.092	0.052	0.025	0.008	0.004		0.062	0.039	0.013	0.008	0.002	0.064	0.038	0.014	0.007	0.001
114	0.103	0.058	0.024	0.014	0.003	0.105	0.058	0.024	0.014	0.002		0.164	0.112	0.065	0.031	0.011	0.002	0.166	0.114	0.065	0.029	0.01	0.002		0.086	0.052	0.026	0.009	0.005	0.092	0.053	0.025	0.008	0.004		0.062	0.039	0.013	0.009	0.002	0.064	0.038	0.014	0.007	0.001
114.2	0.103	0.058	0.024	0.014	0.003	0.105	0.058	0.024	0.014	0.002		0.164	0.111	0.064	0.03	0.01	0.001	0.166	0.114	0.065	0.029	0.01	0.002		0.086	0.053	0.026	0.009	0.006	0.092	0.053	0.025	0.008	0.004		0.061	0.039	0.013	0.009	0.002	0.064	0.038	0.014	0.007	0.001
114.4	0.103	0.058	0.024	0.014	0.003	0.105	0.058	0.024	0.014	0.002		0.163	0.111	0.064	0.03	0.01	0.001	0.166	0.114	0.065	0.029	0.01	0.002		0.086	0.053	0.027	0.009	0.005	0.092	0.053	0.025	0.008	0.004		0.061	0.039	0.013	0.009	0.002	0.064	0.038	0.014	0.007	0.001
114.6	0.103	0.059	0.025	0.014	0.004	0.105	0.058	0.024	0.014	0.002		0.163	0.111	0.064	0.029	0.01	0.001	0.166	0.114	0.065	0.029	0.01	0.002		0.086	0.053	0.027	0.01	0.005	0.092	0.053	0.025	0.008	0.004		0.061	0.038	0.013	0.009	0.002	0.064	0.038	0.014	0.007	0.001
114.8	0.103	0.059	0.025	0.014	0.004	0.105	0.058	0.024	0.014	0.002		0.163	0.111	0.064	0.029	0.01	0.001	0.166	0.114	0.065	0.029	0.01	0.002		0.086	0.053	0.027	0.01	0.005	0.092	0.053	0.025	0.008	0.004		0.061	0.039	0.013	0.009	0.002	0.064	0.038	0.014	0.007	0.001
115	0.103	0.059	0.025	0.015	0.004	0.105	0.058	0.024	0.014	0.002		0.163	0.111	0.063	0.029	0.011	0	0.166	0.114	0.065	0.029	0.01	0.002		0.087	0.053	0.027	0.01	0.005	0.092	0.053	0.025	0.008	0.004		0.061	0.039	0.013	0.009	0.002	0.064	0.038	0.014	0.007	0.001
115.2	0.103	0.06	0.026	0.015	0.004	0.105	0.058	0.024	0.014	0.002		0.163	0.11	0.063	0.029	0.011	0	0.166	0.114	0.065	0.029	0.01	0.002		0.087	0.053	0.027	0.01	0.004	0.092	0.053	0.025	0.008	0.004		0.061	0.039	0.014	0.009	0.002	0.064	0.038	0.014	0.007	0.001
115.4	0.103	0.059	0.025	0.015	0.004	0.105	0.058	0.024	0.014	0.002		0.162	0.11	0.063	0.029	0.011	0	0.166	0.114	0.065	0.029	0.01	0.002		0.087	0.054	0.027	0.01	0.005	0.092	0.053	0.025	0.008	0.004		0.06	0.039	0.014	0.009	0.002	0.064	0.038	0.014	0.007	0.001
115.6	0.103	0.06	0.025	0.015	0.003	0.105	0.058	0.024	0.014	0.002		0.163	0.11	0.064	0.03	0.011	0.001	0.166	0.114	0.065	0.029	0.01	0.002		0.088	0.054	0.027	0.01	0.005	0.092	0.053	0.025	0.008	0.004		0.06	0.039	0.014	0.009	0.001	0.064	0.038	0.014	0.007	0.001
115.8	0.104	0.06	0.025	0.016	0.003	0.105	0.058	0.024	0.014	0.002		0.163	0.111	0.064	0.03	0.011	0.001	0.166	0.114	0.065	0.029	0.01	0.002		0.088	0.053	0.027	0.01	0.005	0.092	0.053	0.025	0.008	0.004		0.059	0.039	0.014	0.009	0.001	0.064	0.038	0.014	0.007	0.001
116	0.104	0.06	0.025	0.016	0.003	0.105	0.058	0.024	0.014	0.002		0.164	0.112	0.065	0.03	0.011	0.002	0.166	0.114	0.066	0.029	0.01	0.002		0.088	0.053	0.027	0.01	0.005	0.092	0.053	0.025	0.008	0.004		0.059	0.039	0.014	0.008	0.001	0.064	0.038	0.014	0.007	0.001
116.2	0.104	0.061	0.025	0.017	0.003	0.105	0.058	0.024	0.014	0.002		0.164	0.111	0.065	0.03	0.011	0.002	0.166	0.114	0.066	0.029	0.01	0.002		0.088	0.053	0.028	0.009	0.005	0.092	0.053	0.025	0.008	0.004		0.059	0.039	0.014	0.008	0.001	0.064	0.038	0.014	0.007	0.001
116.4	0.104	0.06	0.025	0.016	0.003	0.105	0.058	0.024	0.014	0.002		0.164	0.111	0.065	0.03	0.011	0.001	0.166	0.114	0.066	0.029	0.01	0.002		0.089	0.053	0.028	0.01	0.005	0.092	0.053	0.025	0.008	0.004		0.06	0.039	0.015	0.009	0.002	0.064	0.038	0.014	0.007	0.001
116.6	0.105	0.061	0.025	0.017	0.003	0.105	0.058	0.024	0.014	0.002		0.164	0.111	0.065	0.029	0.011	0.001	0.166	0.114	0.066	0.029	0.01	0.002		0.089	0.053	0.028	0.011	0.006	0.092	0.053	0.025	0.008	0.004		0.061	0.038	0.015	0.009	0.002	0.064	0.038	0.014	0.007	0.001
116.8	0.104	0.06	0.025	0.017	0.004	0.105	0.059	0.024	0.014	0.002		0.163	0.111	0.065	0.029	0.011	0.001	0.166	0.114	0.066	0.029	0.01	0.002		0.089	0.054	0.028	0.011	0.006	0.092	0.053	0.025	0.008	0.004		0.061	0.038	0.015	0.009	0.002	0.064	0.038	0.014	0.007	0.001
117	0.104	0.06	0.025	0.017	0.003	0.105	0.059	0.024	0.014	0.002		0.164	0.111	0.066	0.031	0.011	0.002	0.166	0.114	0.066	0.029	0.01	0.002		0.09	0.055	0.029	0.012	0.007	0.092	0.053	0.025	0.008	0.004		0.061	0.038	0.014	0.009	0.001	0.064	0.038	0.014	0.007	0.001
117.2	0.104	0.059	0.025	0.017	0.003	0.105	0.059	0.024	0.014	0.002		0.164	0.112	0.066	0.031	0.011	0.002	0.166	0.114	0.066	0.029	0.01	0.002		0.09	0.055	0.028	0.011	0.008	0.092	0.053	0.025	0.008	0.004		0.062	0.037	0.014	0.008	0.002	0.064	0.038	0.014	0.007	0.001
117.4	0.104	0.059	0.024	0.017	0.003	0.105	0.059	0.024	0.014	0.002		0.165	0.112	0.066	0.031	0.011	0.003	0.166	0.114	0.066	0.029	0.011	0.002		0.089	0.055	0.029	0.011	0.008	0.092	0.053	0.025	0.008	0.004		0.062	0.037	0.013	0.007	0.001	0.064	0.038	0.014	0.007	0.001
117.6	0.103	0.059	0.025	0.017	0.003	0.105	0.059	0.025	0.014	0.002		0.165	0.112	0.067	0.031	0.011	0.003	0.166	0.114	0.066	0.029	0.011	0.002		0.089	0.054	0.028	0.011	0.008	0.092	0.053	0.025	0.008	0.004		0.061	0.037	0.012	0.007	0.001	0.064	0.038	0.014	0.007	0.001
117.8	0.104	0.06	0.025	0.017	0.003	0.105	0.059	0.025	0.014	0.002		0.165	0.112	0.067	0.031	0.011	0.003	0.166	0.114	0.066	0.029	0.011	0.002		0.089	0.054	0.028	0.011	0.008	0.092	0.053	0.025	0.008	0.004		0.062	0.037	0.012	0.007	0.001	0.064	0.038	0.014	0.007	0.001
118	0.104	0.06	0.025	0.017	0.004	0.105	0.059	0.025	0.014	0.002		0.165	0.112	0.067	0.031	0.01	0.002	0.166	0.114	0.066	0.029	0.011	0.002		0.089	0.054	0.028	0.01	0.007	0.092	0.053	0.025	0.008	0.004		0.062	0.037	0.012	0.007	0.002	0.064	0.038	0.014	0.007	0.001
118.2	0.105	0.06	0.025	0.017	0.004	0.105	0.059	0.025	0.014	0.002		0.165	0.112	0.066	0.03	0.01	0.002	0.166	0.114	0.066	0.029	0.011	0.002		0.089	0.054	0.028	0.01	0.008	0.092	0.053	0.025	0.008	0.004		0.062	0.037	0.012	0.007	0.002	0.064	0.038	0.014	0.007	0.001
118.4	0.104	0.06	0.025	0.016	0.004	0.105	0.059	0.025	0.014	0.002		0.165	0.112	0.066	0.03	0.01	0.001	0.166	0.114	0.066	0.029	0.011	0.002		0.089	0.054	0.028	0.01	0.008	0.092	0.053	0.025	0.008	0.004		0.063	0.038	0.013	0.007	0.002	0.064	0.038	0.014	0.007	0.001
118.6	0.104	0.06	0.025	0.016	0.004	0.106	0.059	0.025	0.014	0.002		0.165	0.112	0.066	0.03	0.01	0.001	0.166	0.114	0.066	0.029	0.011	0.002		0.089	0.053	0.028	0.01	0.008	0.092	0.053	0.025	0.008	0.004		0.062	0.038	0.013	0.008	0.002	0.064	0.038	0.014	0.007	0.001
118.8	0.105	0.06	0.025	0.016	0.004	0.106	0.059	0.025	0.014	0.002		0.165	0.112	0.066	0.03	0.011	0.001	0.166	0.114	0.066	0.029	0.011	0.002		0.089	0.053	0.028	0.01	0.008	0.092	0.053	0.025	0.008	0.004		0.062	0.038	0.013	0.008	0.002	0.064	0.038	0.014	0.007	0.001
119	0.106	0.061	0.026	0.016	0.004	0.106	0.059	0.025	0.014	0.002		0.165	0.111	0.065	0.029	0.01	0.001	0.166	0.114	0.066	0.029	0.011	0.002		0.088	0.053	0.027	0.009	0.008	0.092	0.053	0.025	0.008	0.004		0.063	0.039	0.013	0.008	0.002	0.064	0.038	0.014	0.007	0.001
119.2	0.105	0.06	0.025	0.016	0.003	0.106	0.059	0.025	0.014	0.002		0.164	0.111	0.065	0.029	0.01	0.001	0.166	0.114	0.066	0.029	0.011	0.002		0.088	0.053	0.027	0.009	0.008	0.092	0.053	0.025	0.008	0.004		0.062	0.038	0.013	0.008	0.001	0.064	0.038	0.014	0.007	0.001
119.4	0.105	0.06	0.024	0.015	0.003	0.106	0.059	0.025	0.014	0.002		0.164	0.112	0.065	0.029	0.01	0	0.166	0.114	0.066	0.029	0.011	0.002		0.088	0.053	0.028	0.009	0.008	0.092	0.053	0.025	0.008	0.004		0.062	0.038	0.014	0.008	0.001	0.064	0.039	0.014	0.007	0.001
119.6	0.105	0.06	0.024	0.015	0.003	0.106	0.059	0.025	0.014	0.002		0.164	0.112	0.065	0.029	0.01	0.001	0.166	0.114	0.066	0.029	0.011	0.002		0.088	0.053	0.028	0.008	0.008	0.092	0.053	0.025	0.008	0.004		0.062	0.038	0.013	0.009	0.001	0.064	0.039	0.014	0.007	0.001
119.8	0.105	0.06	0.025	0.015	0.003	0.106	0.059	0.025	0.014	0.002		0.164	0.112	0.065	0.03	0.01	0.001	0.166	0.114	0.066	0.029	0.011	0.002		0.088	0.052	0.027	0.008	0.008	0.092	0.053	0.025	0.008	0.004		0.062	0.038	0.013	0.009	0.001	0.064	0.039	0.014	0.007	0.001
120	0.105	0.06	0.024	0.015	0.003	0.106	0.059	0.025	0.014	0.002		0.164	0.112	0.066	0.03	0.011	0.001	0.166	0.114	0.066	0.029	0.011	0.002		0.088	0.053	0.027	0.008	0.008	0.092	0.053	0.025	0.008	0.004		0.062	0.039	0.014	0.01	0.002	0.064	0.039	0.014	0.007	0.001
120.2	0.105	0.06	0.024	0.015	0.003	0.106	0.059	0.025	0.014	0.002		0.164	0.112	0.066	0.03	0.011	0.001	0.166	0.114	0.066	0.03	0.011	0.002		0.089	0.053	0.028	0.009	0.008	0.092	0.053	0.025	0.008	0.004		0.062	0.039	0.014	0.009	0.001	0.064	0.039	0.014	0.007	0.001
120.4	0.105	0.059	0.025	0.015	0.003	0.106	0.059	0.025	0.014	0.002		0.164	0.111	0.065	0.03	0.011	0.001	0.166	0.114	0.066	0.03	0.011	0.002		0.089	0.054	0.028	0.01	0.008	0.092	0.053	0.025	0.008	0.004		0.062	0.039	0.015	0.01	0.001	0.064	0.039	0.014	0.007	0.001
120.6	0.105	0.059	0.025	0.015	0.003	0.106	0.059	0.025	0.014	0.002		0.164	0.112	0.066	0.031	0.012	0.001	0.166	0.114	0.066	0.03	0.011	0.002		0.09	0.055	0.028	0.01	0.009	0.092	0.053	0.025	0.008	0.004		0.063	0.039	0.015	0.01	0.002	0.064	0.039	0.015	0.007	0.001
120.8	0.104	0.059	0.025	0.015	0.003	0.106	0.059	0.025	0.014	0.002		0.164	0.112	0.066	0.032	0.012	0.002	0.166	0.114	0.066	0.03	0.011	0.002		0.09	0.055	0.028	0.011	0.009	0.092	0.054	0.025	0.008	0.004		0.062	0.039	0.015	0.01	0.002	0.064	0.039	0.015	0.007	0.001
121	0.104	0.058	0.025	0.015	0.002	0.106	0.059	0.025	0.014	0.002		0.164	0.113	0.066	0.032	0.013	0.002	0.166	0.114	0.066	0.03	0.011	0.002		0.09	0.056	0.028	0.011	0.009	0.092	0.054	0.025	0.008	0.004		0.062	0.039	0.015	0.01	0.002	0.064	0.039	0.015	0.007	0.001
121.2	0.103	0.058	0.025	0.015	0.002	0.106	0.059	0.025	0.014	0.002		0.164	0.112	0.066	0.032	0.012	0.002	0.166	0.114	0.066	0.03	0.011	0.002		0.09	0.056	0.027	0.011	0.009	0.092	0.054	0.025	0.008	0.004		0.063	0.039	0.015	0.009	0.002	0.064	0.039	0.015	0.007	0.001
121.4	0.103	0.058	0.025	0.016	0.002	0.106	0.059	0.025	0.014	0.002		0.164	0.112	0.067	0.032	0.012	0.002	0.166	0.114	0.066	0.03	0.011	0.002		0.09	0.057	0.028	0.012	0.009	0.092	0.054	0.025	0.008	0.004		0.062	0.039	0.014	0.009	0.002	0.064	0.039	0.015	0.007	0.001
121.6	0.103	0.058	0.025	0.016	0.002	0.106	0.059	0.025	0.014	0.002		0.164	0.112	0.067	0.032	0.012	0.001	0.166	0.114	0.066	0.03	0.011	0.002		0.09	0.057	0.027	0.011	0.009	0.093	0.054	0.025	0.008	0.004		0.061	0.039	0.015	0.008	0.002	0.064	0.039	0.015	0.007	0.001
121.8	0.104	0.06	0.025	0.017	0.003	0.106	0.059	0.025	0.014	0.002		0.165	0.112	0.067	0.032	0.012	0.002	0.166	0.114	0.066	0.03	0.011	0.002		0.09	0.056	0.027	0.012	0.008	0.093	0.054	0.025	0.008	0.004		0.062	0.039	0.015	0.008	0.003	0.064	0.039	0.015	0.007	0.001
122	0.104	0.06	0.026	0.017	0.004	0.106	0.059	0.025	0.014	0.002		0.164	0.112	0.067	0.032	0.012	0.002	0.166	0.114	0.066	0.03	0.011	0.002		0.089	0.056	0.027	0.011	0.008	0.093	0.054	0.025	0.008	0.004		0.061	0.039	0.015	0.008	0.003	0.064	0.039	0.015	0.007	0.001
122.2	0.105	0.061	0.026	0.017	0.004	0.106	0.059	0.025	0.014	0.002		0.164	0.112	0.068	0.032	0.011	0.001	0.166	0.114	0.066	0.03	0.011	0.002		0.09	0.056	0.027	0.011	0.008	0.093	0.054	0.025	0.008	0.004		0.061	0.039	0.016	0.008	0.003	0.064	0.039	0.015	0.007	0.001
122.4	0.104	0.06	0.025	0.018	0.004	0.106	0.059	0.025	0.014	0.002		0.164	0.112	0.068	0.032	0.011	0.001	0.166	0.114	0.066	0.03	0.011	0.002		0.089	0.055	0.028	0.011	0.008	0.093	0.054	0.025	0.008	0.004		0.062	0.039	0.016	0.008	0.003	0.064	0.039	0.015	0.007	0.001
122.6	0.105	0.061	0.026	0.017	0.004	0.106	0.059	0.025	0.014	0.002		0.165	0.112	0.068	0.031	0.011	0.001	0.166	0.114	0.066	0.03	0.011	0.002		0.089	0.055	0.027	0.011	0.008	0.093	0.054	0.025	0.008	0.004		0.062	0.039	0.016	0.008	0.002	0.064	0.039	0.015	0.007	0.001
122.8	0.105	0.061	0.026	0.017	0.004	0.106	0.059	0.025	0.014	0.002		0.164	0.111	0.067	0.031	0.011	0.001	0.166	0.114	0.066	0.03	0.011	0.002		0.089	0.054	0.027	0.01	0.007	0.093	0.054	0.025	0.008	0.004		0.062	0.039	0.016	0.008	0.002	0.064	0.039	0.015	0.007	0.001
123	0.105	0.062	0.026	0.017	0.004	0.106	0.059	0.025	0.014	0.002		0.164	0.111	0.067	0.03	0.01	0.001	0.166	0.114	0.066	0.03	0.011	0.002		0.089	0.054	0.028	0.01	0.008	0.093	0.054	0.025	0.008	0.004		0.062	0.039	0.015	0.008	0.002	0.064	0.039	0.015	0.007	0.001
123.2	0.104	0.061	0.025	0.016	0.004	0.106	0.059	0.025	0.014	0.002		0.165	0.111	0.067	0.03	0.01	0.001	0.166	0.114	0.066	0.03	0.011	0.002		0.089	0.054	0.028	0.009	0.008	0.093	0.054	0.025	0.008	0.004		0.062	0.039	0.016	0.008	0.002	0.064	0.039	0.015	0.007	0.001
123.4	0.104	0.061	0.025	0.015	0.003	0.106	0.059	0.025	0.014	0.002		0.165	0.111	0.066	0.029	0.01	0.001	0.166	0.114	0.067	0.03	0.011	0.002		0.089	0.055	0.028	0.009	0.008	0.093	0.054	0.025	0.008	0.004		0.062	0.039	0.015	0.007	0.001	0.064	0.039	0.015	0.007	0.001
123.6	0.104	0.061	0.024	0.016	0.003	0.106	0.059	0.025	0.014	0.002		0.165	0.111	0.066	0.029	0.01	0.001	0.166	0.114	0.067	0.03	0.011	0.002		0.09	0.054	0.028	0.009	0.008	0.093	0.054	0.025	0.008	0.004		0.062	0.04	0.015	0.007	0.001	0.064	0.039	0.015	0.007	0.001
123.8	0.104	0.061	0.024	0.015	0.003	0.106	0.059	0.025	0.014	0.002		0.166	0.111	0.067	0.029	0.01	0.001	0.166	0.114	0.067	0.03	0.011	0.002		0.09	0.054	0.028	0.009	0.008	0.093	0.054	0.026	0.008	0.004		0.062	0.04	0.015	0.007	0.001	0.064	0.039	0.015	0.007	0.001
124	0.104	0.06	0.024	0.015	0.003	0.106	0.059	0.025	0.014	0.002		0.166	0.111	0.066	0.029	0.01	0.001	0.166	0.114	0.067	0.03	0.011	0.002		0.091	0.054	0.029	0.01	0.008	0.093	0.054	0.026	0.008	0.004		0.062	0.04	0.016	0.007	0.001	0.064	0.039	0.015	0.007	0.001
124.2	0.104	0.06	0.025	0.015	0.003	0.106	0.059	0.025	0.014	0.002		0.166	0.112	0.066	0.029	0.011	0.001	0.166	0.114	0.067	0.03	0.011	0.002		0.091	0.055	0.029	0.01	0.008	0.093	0.054	0.026	0.008	0.004		0.062	0.04	0.015	0.007	0.001	0.064	0.039	0.015	0.007	0.001
124.4	0.104	0.059	0.025	0.014	0.002	0.106	0.059	0.025	0.014	0.002		0.166	0.111	0.065	0.029	0.011	0	0.166	0.114	0.067	0.03	0.011	0.002		0.092	0.055	0.029	0.01	0.008	0.093	0.054	0.026	0.008	0.004		0.062	0.04	0.016	0.007	0.001	0.064	0.039	0.015	0.007	0.001
124.6	0.104	0.059	0.024	0.014	0.002	0.106	0.059	0.025	0.014	0.002		0.166	0.111	0.066	0.029	0.011	0	0.166	0.114	0.067	0.03	0.011	0.002		0.092	0.055	0.029	0.01	0.008	0.093	0.054	0.026	0.008	0.004		0.063	0.04	0.015	0.007	0.001	0.064	0.039	0.015	0.007	0.001
124.8	0.103	0.059	0.024	0.013	0.002	0.106	0.059	0.025	0.014	0.002		0.166	0.111	0.065	0.029	0.011	0	0.166	0.114	0.067	0.03	0.011	0.002		0.092	0.055	0.029	0.01	0.008	0.093	0.054	0.026	0.008	0.004		0.062	0.039	0.015	0.007	0.001	0.064	0.039	0.015	0.007	0.001
125	0.103	0.059	0.024	0.014	0.002	0.106	0.059	0.025	0.014	0.002		0.165	0.111	0.065	0.029	0.011	0	0.166	0.114	0.067	0.03	0.011	0.002		0.092	0.056	0.029	0.011	0.008	0.093	0.054	0.026	0.008	0.004		0.062	0.04	0.014	0.007	0.001	0.064	0.039	0.015	0.007	0.001
125.2	0.103	0.059	0.023	0.014	0.002	0.106	0.06	0.025	0.014	0.002		0.165	0.11	0.065	0.029	0.011	0	0.166	0.114	0.067	0.03	0.011	0.002		0.092	0.057	0.029	0.011	0.008	0.093	0.054	0.026	0.008	0.004		0.062	0.04	0.013	0.007	0.001	0.064	0.039	0.015	0.007	0.001
125.4	0.103	0.059	0.023	0.014	0.001	0.106	0.06	0.025	0.014	0.002		0.165	0.11	0.065	0.03	0.011	0	0.166	0.114	0.067	0.03	0.011	0.002		0.092	0.057	0.03	0.011	0.008	0.093	0.054	0.026	0.008	0.004		0.062	0.039	0.013	0.007	0.002	0.064	0.039	0.015	0.007	0.001
125.6	0.104	0.059	0.023	0.014	0.002	0.106	0.06	0.025	0.014	0.002		0.165	0.11	0.066	0.03	0.011	0	0.166	0.114	0.067	0.03	0.011	0.002		0.093	0.057	0.029	0.011	0.008	0.093	0.054	0.026	0.008	0.004		0.062	0.039	0.014	0.008	0.003	0.064	0.039	0.015	0.007	0.001
125.8	0.104	0.06	0.024	0.015	0.003	0.106	0.06	0.025	0.014	0.002		0.165	0.11	0.066	0.031	0.011	0.001	0.166	0.114	0.067	0.03	0.011	0.002		0.092	0.057	0.028	0.011	0.008	0.093	0.054	0.026	0.008	0.004		0.063	0.039	0.014	0.008	0.003	0.064	0.039	0.015	0.007	0.001
126	0.105	0.06	0.024	0.015	0.003	0.106	0.06	0.025	0.014	0.002		0.164	0.11	0.066	0.031	0.011	0.001	0.166	0.115	0.067	0.03	0.011	0.002		0.092	0.057	0.029	0.012	0.008	0.093	0.054	0.026	0.008	0.004		0.063	0.039	0.013	0.008	0.002	0.064	0.039	0.015	0.007	0.001
126.2	0.106	0.061	0.025	0.017	0.003	0.106	0.06	0.025	0.014	0.002		0.164	0.11	0.067	0.03	0.011	0.001	0.166	0.115	0.067	0.03	0.011	0.002		0.092	0.057	0.029	0.012	0.008	0.093	0.054	0.026	0.008	0.004		0.063	0.039	0.014	0.008	0.002	0.064	0.039	0.015	0.007	0.001
126.4	0.106	0.062	0.025	0.017	0.003	0.106	0.06	0.025	0.014	0.002		0.164	0.11	0.066	0.03	0.011	0.001	0.166	0.115	0.067	0.03	0.011	0.002		0.092	0.057	0.029	0.012	0.008	0.093	0.054	0.026	0.008	0.004		0.063	0.04	0.014	0.009	0.002	0.064	0.039	0.015	0.007	0.001
126.6	0.106	0.062	0.026	0.017	0.003	0.106	0.06	0.025	0.014	0.002		0.164	0.111	0.066	0.031	0.011	0.001	0.166	0.115	0.067	0.03	0.011	0.002		0.092	0.056	0.028	0.011	0.008	0.093	0.054	0.026	0.008	0.004		0.064	0.04	0.014	0.009	0.002	0.064	0.039	0.015	0.007	0.001
126.8	0.106	0.062	0.026	0.017	0.003	0.106	0.06	0.025	0.014	0.002		0.164	0.11	0.066	0.03	0.011	0.001	0.166	0.115	0.067	0.03	0.011	0.002		0.092	0.056	0.029	0.011	0.008	0.093	0.054	0.026	0.008	0.004		0.064	0.039	0.014	0.01	0.002	0.064	0.039	0.015	0.007	0.001
127	0.106	0.062	0.026	0.017	0.002	0.106	0.06	0.025	0.014	0.002		0.164	0.111	0.066	0.031	0.012	0.002	0.166	0.115	0.067	0.03	0.011	0.002		0.091	0.055	0.029	0.011	0.008	0.093	0.054	0.026	0.008	0.004		0.064	0.04	0.015	0.01	0.003	0.064	0.039	0.015	0.007	0.001
127.2	0.105	0.061	0.025	0.016	0.002	0.106	0.06	0.025	0.014	0.002		0.164	0.111	0.066	0.031	0.012	0.002	0.166	0.115	0.067	0.03	0.011	0.002		0.091	0.055	0.029	0.01	0.008	0.093	0.054	0.026	0.008	0.004		0.064	0.04	0.015	0.01	0.003	0.064	0.039	0.015	0.007	0.001
127.4	0.105	0.061	0.025	0.015	0.001	0.106	0.06	0.025	0.014	0.002		0.164	0.111	0.066	0.03	0.011	0.002	0.166	0.115	0.067	0.03	0.011	0.002		0.09	0.055	0.029	0.01	0.008	0.093	0.054	0.026	0.008	0.004		0.064	0.04	0.015	0.01	0.004	0.064	0.039	0.015	0.007	0.001
127.6	0.104	0.06	0.025	0.015	0.002	0.106	0.06	0.025	0.014	0.002		0.164	0.111	0.066	0.03	0.011	0.001	0.166	0.115	0.067	0.03	0.011	0.002		0.09	0.054	0.028	0.009	0.007	0.093	0.054	0.026	0.008	0.004		0.064	0.041	0.016	0.011	0.004	0.064	0.039	0.015	0.007	0.001
127.8	0.104	0.06	0.025	0.015	0.001	0.106	0.06	0.025	0.014	0.002		0.164	0.111	0.065	0.03	0.012	0.001	0.166	0.115	0.067	0.03	0.011	0.002		0.09	0.054	0.029	0.009	0.007	0.093	0.054	0.026	0.008	0.004		0.064	0.04	0.015	0.01	0.003	0.064	0.039	0.015	0.007	0.001
128	0.104	0.059	0.024	0.015	0.001	0.106	0.06	0.025	0.014	0.002		0.164	0.112	0.065	0.03	0.012	0.001	0.166	0.115	0.067	0.03	0.011	0.002		0.09	0.054	0.029	0.009	0.007	0.093	0.054	0.026	0.008	0.004		0.064	0.04	0.015	0.01	0.003	0.064	0.039	0.015	0.007	0.001
128.2	0.104	0.059	0.024	0.014	0.001	0.106	0.06	0.025	0.014	0.002		0.164	0.112	0.065	0.031	0.012	0.002	0.166	0.115	0.067	0.03	0.011	0.002		0.089	0.054	0.029	0.009	0.007	0.093	0.054	0.026	0.008	0.004		0.063	0.04	0.015	0.01	0.003	0.064	0.039	0.015	0.007	0.001
128.4	0.104	0.059	0.024	0.013	0.001	0.106	0.06	0.025	0.014	0.002		0.164	0.112	0.065	0.031	0.012	0.002	0.166	0.115	0.067	0.03	0.011	0.002		0.089	0.054	0.029	0.009	0.007	0.093	0.054	0.026	0.008	0.004		0.063	0.041	0.015	0.009	0.003	0.064	0.039	0.015	0.007	0.001
128.6	0.103	0.058	0.024	0.013	0.001	0.106	0.06	0.025	0.014	0.002		0.165	0.113	0.065	0.031	0.012	0.002	0.166	0.115	0.067	0.03	0.011	0.002		0.089	0.054	0.029	0.009	0.007	0.093	0.055	0.026	0.008	0.004		0.063	0.041	0.014	0.009	0.003	0.064	0.039	0.015	0.007	0.001
128.8	0.103	0.058	0.024	0.013	0.001	0.106	0.06	0.025	0.014	0.002		0.164	0.112	0.064	0.031	0.012	0.002	0.166	0.115	0.067	0.03	0.011	0.002		0.088	0.054	0.029	0.009	0.006	0.093	0.055	0.026	0.008	0.004		0.063	0.041	0.014	0.009	0.003	0.064	0.039	0.015	0.007	0.001
129	0.103	0.058	0.023	0.013	0.001	0.106	0.06	0.025	0.014	0.002		0.164	0.113	0.064	0.03	0.012	0.002	0.166	0.115	0.067	0.03	0.011	0.002		0.088	0.054	0.029	0.009	0.005	0.093	0.055	0.026	0.008	0.004		0.063	0.042	0.014	0.009	0.003	0.064	0.039	0.015	0.007	0.001
129.2	0.104	0.058	0.023	0.014	0.001	0.106	0.06	0.025	0.014	0.002		0.164	0.113	0.064	0.03	0.011	0.002	0.166	0.115	0.067	0.03	0.011	0.002		0.088	0.054	0.029	0.009	0.005	0.093	0.055	0.026	0.008	0.004		0.063	0.041	0.014	0.009	0.003	0.064	0.039	0.015	0.007	0.001
129.4	0.105	0.059	0.024	0.014	0.001	0.106	0.06	0.025	0.014	0.002		0.164	0.113	0.064	0.03	0.011	0.002	0.166	0.115	0.067	0.03	0.011	0.002		0.088	0.054	0.029	0.009	0.005	0.093	0.055	0.026	0.008	0.004		0.062	0.041	0.014	0.009	0.003	0.064	0.039	0.015	0.007	0.001
129.6	0.105	0.059	0.024	0.015	0.002	0.106	0.06	0.025	0.014	0.002		0.164	0.112	0.064	0.029	0.011	0.001	0.166	0.115	0.067	0.03	0.011	0.002		0.088	0.054	0.028	0.009	0.005	0.093	0.055	0.026	0.008	0.004		0.062	0.041	0.014	0.008	0.003	0.064	0.039	0.015	0.007	0.001
129.8	0.105	0.059	0.024	0.016	0.003	0.106	0.06	0.025	0.014	0.002		0.164	0.112	0.064	0.029	0.011	0.001	0.166	0.115	0.067	0.03	0.011	0.002		0.088	0.054	0.029	0.009	0.005	0.093	0.055	0.026	0.008	0.004		0.062	0.041	0.013	0.007	0.003	0.064	0.039	0.015	0.007	0.001
130	0.106	0.06	0.024	0.017	0.003	0.106	0.06	0.025	0.014	0.002		0.164	0.113	0.065	0.029	0.011	0.002	0.166	0.115	0.067	0.03	0.011	0.002		0.089	0.055	0.03	0.009	0.006	0.093	0.055	0.026	0.008	0.004		0.062	0.041	0.013	0.007	0.002	0.064	0.039	0.015	0.007	0.001
130.2	0.106	0.06	0.025	0.017	0.003	0.106	0.06	0.025	0.014	0.002		0.164	0.113	0.065	0.029	0.011	0.002	0.166	0.115	0.067	0.03	0.011	0.002		0.089	0.054	0.03	0.009	0.006	0.093	0.055	0.026	0.008	0.004		0.062	0.041	0.014	0.008	0.002	0.064	0.039	0.015	0.007	0.001
130.4	0.106	0.06	0.026	0.018	0.004	0.106	0.06	0.025	0.014	0.002		0.164	0.113	0.065	0.03	0.011	0.002	0.166	0.115	0.067	0.03	0.011	0.002		0.089	0.055	0.031	0.01	0.006	0.093	0.055	0.026	0.008	0.004		0.062	0.04	0.014	0.008	0.002	0.064	0.039	0.015	0.007	0.001
130.6	0.106	0.06	0.025	0.018	0.004	0.106	0.06	0.025	0.014	0.002		0.165	0.112	0.066	0.03	0.011	0.002	0.166	0.115	0.067	0.03	0.011	0.002		0.089	0.055	0.031	0.01	0.006	0.093	0.055	0.026	0.008	0.004		0.062	0.039	0.014	0.008	0.002	0.064	0.039	0.015	0.007	0.001
130.8	0.106	0.06	0.025	0.019	0.004	0.106	0.06	0.025	0.014	0.002		0.165	0.112	0.066	0.03	0.011	0.002	0.166	0.115	0.067	0.03	0.011	0.002		0.089	0.055	0.03	0.01	0.006	0.093	0.055	0.026	0.009	0.004		0.062	0.039	0.014	0.008	0.002	0.064	0.039	0.015	0.007	0.001
131	0.105	0.06	0.025	0.018	0.004	0.106	0.06	0.025	0.014	0.002		0.165	0.112	0.066	0.03	0.012	0.002	0.166	0.115	0.067	0.03	0.011	0.002		0.089	0.055	0.031	0.01	0.006	0.093	0.055	0.026	0.009	0.004		0.062	0.039	0.014	0.009	0.002	0.064	0.039	0.015	0.007	0.001
131.2	0.105	0.06	0.025	0.019	0.004	0.106	0.06	0.025	0.015	0.002		0.165	0.112	0.067	0.03	0.012	0.002	0.166	0.115	0.067	0.03	0.011	0.002		0.09	0.056	0.031	0.01	0.006	0.093	0.055	0.026	0.009	0.004		0.062	0.038	0.014	0.009	0.001	0.064	0.039	0.015	0.007	0.001
131.4	0.104	0.06	0.025	0.018	0.004	0.106	0.06	0.025	0.015	0.002		0.165	0.112	0.067	0.031	0.012	0.002	0.166	0.115	0.067	0.03	0.011	0.002		0.089	0.055	0.031	0.009	0.006	0.093	0.055	0.026	0.009	0.004		0.062	0.038	0.014	0.009	0.001	0.064	0.039	0.015	0.007	0.001
131.6	0.104	0.06	0.025	0.018	0.004	0.106	0.06	0.025	0.015	0.002		0.165	0.112	0.067	0.031	0.012	0.002	0.166	0.115	0.067	0.03	0.011	0.002		0.09	0.055	0.031	0.009	0.006	0.093	0.055	0.026	0.009	0.004		0.061	0.037	0.014	0.009	0.001	0.064	0.04	0.015	0.007	0.001
131.8	0.104	0.06	0.026	0.018	0.004	0.106	0.06	0.026	0.015	0.002		0.165	0.112	0.067	0.031	0.012	0.001	0.166	0.115	0.067	0.03	0.011	0.002		0.09	0.056	0.031	0.01	0.007	0.093	0.055	0.026	0.009	0.004		0.061	0.037	0.013	0.008	0	0.064	0.04	0.015	0.007	0.001
132	0.104	0.059	0.026	0.017	0.004	0.106	0.06	0.026	0.015	0.002		0.166	0.112	0.067	0.032	0.013	0.001	0.166	0.115	0.067	0.03	0.011	0.002		0.09	0.055	0.031	0.01	0.008	0.093	0.055	0.026	0.009	0.004		0.061	0.037	0.013	0.008	0	0.064	0.04	0.015	0.007	0.001
132.2	0.105	0.059	0.026	0.017	0.003	0.106	0.06	0.026	0.015	0.002		0.166	0.112	0.068	0.032	0.013	0.002	0.166	0.115	0.068	0.03	0.011	0.002		0.09	0.055	0.03	0.01	0.008	0.093	0.055	0.026	0.009	0.004		0.061	0.037	0.013	0.008	0	0.064	0.04	0.015	0.007	0.001
132.4	0.105	0.06	0.026	0.016	0.004	0.106	0.06	0.026	0.015	0.002		0.166	0.113	0.068	0.032	0.013	0.001	0.166	0.115	0.068	0.03	0.011	0.002		0.09	0.055	0.03	0.01	0.008	0.093	0.055	0.026	0.009	0.004		0.061	0.037	0.013	0.008	0	0.065	0.04	0.015	0.007	0.001
132.6	0.105	0.059	0.025	0.016	0.003	0.106	0.06	0.026	0.015	0.002		0.166	0.112	0.068	0.032	0.013	0.001	0.166	0.115	0.068	0.03	0.011	0.002		0.09	0.055	0.029	0.01	0.008	0.093	0.055	0.026	0.009	0.004		0.061	0.037	0.013	0.008	0	0.065	0.04	0.015	0.007	0.001
132.8	0.106	0.059	0.026	0.016	0.003	0.106	0.06	0.026	0.015	0.002		0.165	0.113	0.068	0.032	0.012	0.001	0.166	0.115	0.068	0.03	0.011	0.002		0.091	0.055	0.029	0.011	0.008	0.093	0.055	0.026	0.009	0.004		0.061	0.038	0.013	0.008	0.001	0.065	0.04	0.015	0.007	0.001
133	0.106	0.059	0.025	0.016	0.002	0.106	0.06	0.026	0.015	0.002		0.165	0.113	0.067	0.031	0.012	0.001	0.166	0.115	0.068	0.031	0.011	0.002		0.091	0.055	0.028	0.011	0.008	0.093	0.055	0.026	0.009	0.004		0.061	0.038	0.013	0.008	0.001	0.065	0.04	0.015	0.007	0.001
133.2	0.105	0.059	0.024	0.015	0.002	0.106	0.06	0.026	0.015	0.002		0.165	0.113	0.067	0.031	0.012	0.001	0.166	0.115	0.068	0.031	0.011	0.002		0.091	0.055	0.028	0.01	0.008	0.093	0.055	0.026	0.009	0.004		0.061	0.038	0.013	0.008	0.001	0.065	0.04	0.015	0.007	0.001
133.4	0.105	0.058	0.024	0.015	0.001	0.106	0.06	0.026	0.015	0.002		0.165	0.112	0.067	0.032	0.012	0.001	0.166	0.115	0.068	0.031	0.011	0.002		0.09	0.055	0.027	0.01	0.008	0.093	0.055	0.026	0.009	0.004		0.06	0.039	0.014	0.008	0.002	0.065	0.04	0.015	0.007	0.001
133.6	0.105	0.058	0.024	0.015	0.001	0.106	0.06	0.026	0.015	0.002		0.164	0.112	0.066	0.031	0.012	0.001	0.166	0.115	0.068	0.031	0.011	0.002		0.09	0.055	0.027	0.01	0.007	0.093	0.055	0.026	0.009	0.004		0.061	0.039	0.014	0.008	0.002	0.065	0.04	0.015	0.007	0.001
133.8	0.104	0.058	0.023	0.014	0.001	0.106	0.06	0.026	0.015	0.002		0.165	0.112	0.066	0.031	0.012	0.001	0.166	0.115	0.068	0.031	0.011	0.002		0.091	0.055	0.028	0.01	0.008	0.093	0.055	0.026	0.009	0.004		0.061	0.039	0.014	0.008	0.002	0.065	0.04	0.015	0.007	0.001
134	0.105	0.059	0.023	0.015	0.002	0.106	0.06	0.026	0.015	0.002		0.165	0.112	0.066	0.032	0.012	0.001	0.166	0.115	0.068	0.031	0.011	0.002		0.091	0.055	0.028	0.011	0.008	0.093	0.055	0.026	0.009	0.004		0.062	0.039	0.015	0.008	0.002	0.065	0.04	0.015	0.007	0.001
134.2	0.105	0.059	0.024	0.015	0.002	0.106	0.06	0.026	0.015	0.002		0.165	0.112	0.066	0.031	0.011	0.001	0.166	0.115	0.068	0.031	0.011	0.002		0.09	0.055	0.028	0.011	0.007	0.093	0.055	0.026	0.009	0.004		0.062	0.039	0.015	0.008	0.003	0.065	0.04	0.015	0.007	0.001
134.4	0.104	0.059	0.023	0.015	0.002	0.106	0.06	0.026	0.015	0.002		0.165	0.112	0.065	0.031	0.011	0.001	0.166	0.115	0.068	0.031	0.011	0.002		0.09	0.055	0.028	0.011	0.007	0.093	0.055	0.026	0.009	0.004		0.062	0.039	0.015	0.009	0.003	0.065	0.04	0.015	0.007	0.001
134.6	0.104	0.059	0.023	0.016	0.002	0.106	0.06	0.026	0.015	0.002		0.165	0.112	0.065	0.03	0.011	0.001	0.166	0.115	0.068	0.031	0.011	0.002		0.09	0.056	0.028	0.011	0.007	0.093	0.055	0.026	0.009	0.004		0.062	0.04	0.016	0.008	0.002	0.065	0.04	0.015	0.007	0.001
134.8	0.104	0.06	0.024	0.016	0.003	0.106	0.06	0.026	0.015	0.002		0.165	0.112	0.065	0.03	0.011	0.001	0.166	0.115	0.068	0.031	0.011	0.002		0.09	0.056	0.028	0.011	0.007	0.093	0.055	0.026	0.009	0.004		0.062	0.04	0.016	0.009	0.002	0.065	0.04	0.015	0.007	0.001
135	0.104	0.06	0.025	0.016	0.003	0.106	0.06	0.026	0.015	0.002		0.166	0.112	0.065	0.03	0.011	0.001	0.166	0.115	0.068	0.031	0.011	0.002		0.09	0.055	0.029	0.01	0.007	0.093	0.055	0.026	0.009	0.004		0.063	0.04	0.017	0.01	0.002	0.065	0.04	0.015	0.007	0.001
135.2	0.104	0.06	0.026	0.017	0.003	0.106	0.06	0.026	0.015	0.002		0.166	0.112	0.066	0.03	0.011	0.002	0.166	0.115	0.068	0.031	0.011	0.002		0.09	0.055	0.029	0.01	0.006	0.093	0.055	0.026	0.009	0.004		0.063	0.04	0.017	0.01	0.003	0.065	0.04	0.015	0.007	0.001
135.4	0.104	0.059	0.025	0.017	0.003	0.106	0.061	0.026	0.015	0.002		0.165	0.113	0.065	0.03	0.011	0.001	0.166	0.115	0.068	0.031	0.011	0.002		0.09	0.055	0.029	0.01	0.006	0.093	0.055	0.027	0.009	0.004		0.063	0.04	0.016	0.009	0.003	0.065	0.04	0.015	0.007	0.001
135.6	0.104	0.06	0.026	0.017	0.003	0.106	0.061	0.026	0.015	0.002		0.165	0.113	0.064	0.029	0.011	0.001	0.166	0.115	0.068	0.031	0.011	0.002		0.09	0.054	0.029	0.01	0.006	0.093	0.055	0.027	0.009	0.004		0.063	0.041	0.016	0.009	0.003	0.065	0.04	0.015	0.007	0.001
135.8	0.104	0.06	0.026	0.016	0.003	0.106	0.061	0.026	0.015	0.002		0.165	0.113	0.065	0.029	0.011	0.001	0.166	0.115	0.068	0.031	0.011	0.002		0.09	0.054	0.029	0.01	0.006	0.093	0.055	0.027	0.009	0.004		0.063	0.04	0.016	0.009	0.003	0.065	0.04	0.015	0.007	0.001
136	0.105	0.06	0.026	0.017	0.003	0.106	0.061	0.026	0.015	0.002		0.166	0.113	0.066	0.03	0.011	0.001	0.166	0.115	0.068	0.031	0.011	0.002		0.09	0.054	0.029	0.01	0.006	0.093	0.055	0.027	0.009	0.004		0.063	0.04	0.016	0.009	0.003	0.065	0.04	0.015	0.007	0.001
136.2	0.105	0.06	0.026	0.016	0.003	0.106	0.061	0.026	0.015	0.002		0.165	0.113	0.065	0.03	0.011	0.001	0.166	0.115	0.068	0.031	0.011	0.002		0.09	0.054	0.029	0.009	0.005	0.093	0.055	0.027	0.009	0.004		0.063	0.04	0.016	0.009	0.003	0.065	0.04	0.015	0.007	0.001
136.4	0.105	0.06	0.026	0.017	0.004	0.106	0.061	0.026	0.015	0.002		0.164	0.113	0.065	0.029	0.011	0.001	0.166	0.115	0.068	0.031	0.011	0.002		0.091	0.054	0.029	0.009	0.005	0.093	0.055	0.027	0.009	0.004		0.062	0.04	0.016	0.008	0.003	0.065	0.04	0.015	0.007	0.001
136.6	0.105	0.06	0.026	0.017	0.003	0.106	0.061	0.026	0.015	0.002		0.164	0.113	0.065	0.029	0.01	0.001	0.166	0.115	0.068	0.031	0.011	0.002		0.091	0.055	0.03	0.01	0.006	0.093	0.055	0.027	0.009	0.004		0.062	0.04	0.015	0.007	0.003	0.065	0.04	0.015	0.007	0.001
136.8	0.106	0.06	0.025	0.017	0.003	0.106	0.061	0.026	0.015	0.002		0.163	0.113	0.064	0.029	0.01	0	0.166	0.115	0.068	0.031	0.011	0.002		0.091	0.055	0.03	0.009	0.006	0.093	0.055	0.027	0.009	0.004		0.062	0.04	0.015	0.008	0.003	0.065	0.04	0.015	0.007	0.001
137	0.105	0.06	0.025	0.016	0.002	0.106	0.061	0.026	0.015	0.002		0.163	0.113	0.064	0.029	0.01	0	0.166	0.115	0.068	0.031	0.011	0.002		0.09	0.055	0.029	0.009	0.006	0.093	0.055	0.027	0.009	0.004		0.062	0.04	0.014	0.008	0.003	0.065	0.04	0.015	0.007	0.001
137.2	0.105	0.059	0.025	0.016	0.002	0.106	0.061	0.026	0.015	0.002		0.163	0.113	0.064	0.03	0.01	0	0.166	0.115	0.068	0.031	0.011	0.002		0.09	0.055	0.03	0.008	0.006	0.093	0.055	0.027	0.009	0.004		0.062	0.039	0.014	0.007	0.002	0.065	0.04	0.015	0.007	0.001
137.4	0.105	0.059	0.024	0.016	0.002	0.106	0.061	0.026	0.015	0.002		0.163	0.112	0.064	0.029	0.01	0	0.166	0.115	0.068	0.031	0.011	0.002		0.091	0.055	0.029	0.009	0.006	0.093	0.055	0.027	0.009	0.004		0.061	0.039	0.013	0.007	0.002	0.065	0.04	0.015	0.007	0.001
137.6	0.105	0.06	0.024	0.016	0.002	0.106	0.061	0.026	0.015	0.002		0.162	0.112	0.063	0.029	0.01	0	0.166	0.115	0.068	0.031	0.011	0.002		0.091	0.055	0.029	0.009	0.006	0.093	0.056	0.027	0.009	0.004		0.062	0.039	0.013	0.007	0.002	0.065	0.04	0.015	0.007	0.001
137.8	0.105	0.06	0.024	0.016	0.003	0.106	0.061	0.026	0.015	0.002		0.163	0.111	0.063	0.029	0.009	-0.001	0.166	0.115	0.068	0.031	0.011	0.002		0.091	0.055	0.029	0.01	0.007	0.093	0.056	0.027	0.009	0.004		0.062	0.039	0.013	0.007	0.002	0.065	0.04	0.015	0.007	0.001
138	0.105	0.06	0.024	0.017	0.003	0.106	0.061	0.026	0.015	0.002		0.163	0.112	0.064	0.029	0.01	0	0.166	0.115	0.068	0.031	0.011	0.002		0.091	0.055	0.029	0.01	0.007	0.093	0.056	0.027	0.009	0.004		0.062	0.038	0.013	0.008	0.001	0.065	0.04	0.015	0.007	0.001
138.2	0.105	0.059	0.024	0.017	0.003	0.106	0.061	0.026	0.015	0.002		0.163	0.112	0.064	0.028	0.009	0	0.166	0.115	0.068	0.031	0.011	0.002		0.091	0.056	0.029	0.01	0.007	0.093	0.056	0.027	0.009	0.004		0.063	0.039	0.013	0.008	0.001	0.065	0.04	0.015	0.007	0.001
138.4	0.105	0.059	0.024	0.017	0.003	0.106	0.061	0.026	0.015	0.002		0.163	0.112	0.064	0.028	0.01	0	0.166	0.115	0.068	0.031	0.011	0.002		0.092	0.056	0.03	0.011	0.008	0.093	0.056	0.027	0.009	0.004		0.062	0.039	0.014	0.008	0.001	0.065	0.04	0.015	0.007	0.001
138.6	0.105	0.06	0.024	0.017	0.003	0.106	0.061	0.026	0.015	0.002		0.164	0.112	0.065	0.029	0.01	0	0.166	0.115	0.068	0.031	0.011	0.002		0.092	0.057	0.03	0.011	0.009	0.093	0.056	0.027	0.009	0.004		0.063	0.04	0.014	0.009	0.001	0.065	0.04	0.015	0.007	0.001
138.8	0.105	0.06	0.025	0.018	0.004	0.106	0.061	0.026	0.015	0.002		0.165	0.112	0.066	0.029	0.01	0	0.166	0.115	0.068	0.031	0.011	0.002		0.093	0.057	0.03	0.011	0.009	0.093	0.056	0.027	0.009	0.004		0.063	0.04	0.014	0.009	0.001	0.065	0.04	0.015	0.007	0.001
139	0.105	0.06	0.025	0.018	0.004	0.106	0.061	0.026	0.015	0.002		0.165	0.112	0.067	0.028	0.01	0.001	0.166	0.115	0.068	0.031	0.011	0.002		0.093	0.056	0.03	0.011	0.009	0.093	0.056	0.027	0.009	0.004		0.063	0.04	0.014	0.009	0.001	0.065	0.04	0.015	0.007	0.001
139.2	0.106	0.061	0.026	0.018	0.004	0.106	0.061	0.026	0.015	0.002		0.165	0.112	0.067	0.028	0.01	0.001	0.166	0.115	0.068	0.031	0.011	0.002		0.093	0.056	0.03	0.012	0.009	0.093	0.056	0.027	0.009	0.004		0.064	0.04	0.015	0.009	0.001	0.065	0.04	0.015	0.007	0.001
139.4	0.106	0.061	0.026	0.018	0.004	0.106	0.061	0.026	0.015	0.002		0.165	0.112	0.067	0.029	0.01	0	0.166	0.115	0.068	0.031	0.011	0.002		0.093	0.057	0.03	0.012	0.009	0.093	0.056	0.027	0.009	0.004		0.064	0.04	0.015	0.009	0.001	0.065	0.04	0.015	0.007	0.001
139.6	0.107	0.061	0.027	0.018	0.004	0.106	0.061	0.026	0.015	0.002		0.165	0.113	0.067	0.029	0.01	0	0.166	0.115	0.068	0.031	0.011	0.002		0.092	0.056	0.03	0.012	0.009	0.093	0.056	0.027	0.009	0.004		0.064	0.04	0.016	0.01	0.001	0.065	0.04	0.015	0.007	0.001
139.8	0.106	0.061	0.027	0.018	0.003	0.106	0.061	0.026	0.015	0.002		0.166	0.113	0.068	0.029	0.01	0	0.166	0.115	0.068	0.031	0.011	0.002		0.092	0.056	0.03	0.012	0.008	0.093	0.056	0.027	0.009	0.004		0.064	0.04	0.016	0.01	0.001	0.065	0.04	0.015	0.007	0.001
140	0.107	0.061	0.028	0.018	0.004	0.106	0.061	0.026	0.015	0.002		0.165	0.113	0.068	0.03	0.011	0	0.166	0.115	0.068	0.031	0.011	0.002		0.091	0.055	0.029	0.011	0.008	0.093	0.056	0.027	0.009	0.004		0.064	0.04	0.017	0.009	0.002	0.065	0.04	0.015	0.007	0.001
140.2	0.107	0.061	0.028	0.017	0.004	0.106	0.061	0.026	0.015	0.002		0.165	0.112	0.068	0.03	0.01	0	0.166	0.115	0.068	0.031	0.011	0.002		0.091	0.055	0.029	0.011	0.007	0.093	0.056	0.027	0.009	0.004		0.064	0.04	0.017	0.009	0.003	0.065	0.04	0.015	0.007	0.001
140.4	0.107	0.061	0.028	0.017	0.003	0.106	0.061	0.026	0.015	0.002		0.165	0.112	0.067	0.03	0.011	0	0.166	0.115	0.068	0.031	0.011	0.002		0.091	0.054	0.03	0.011	0.007	0.093	0.056	0.027	0.009	0.004		0.064	0.04	0.017	0.009	0.003	0.065	0.04	0.015	0.007	0.001
140.6	0.107	0.061	0.027	0.017	0.003	0.106	0.061	0.026	0.015	0.002		0.165	0.112	0.067	0.03	0.011	0	0.166	0.115	0.068	0.031	0.011	0.002		0.091	0.054	0.03	0.011	0.007	0.093	0.056	0.027	0.009	0.004		0.064	0.04	0.016	0.01	0.003	0.065	0.04	0.015	0.007	0.001
140.8	0.107	0.061	0.027	0.016	0.003	0.106	0.061	0.026	0.015	0.002		0.165	0.113	0.067	0.031	0.011	0	0.166	0.115	0.068	0.031	0.011	0.002		0.091	0.054	0.03	0.011	0.007	0.093	0.056	0.027	0.009	0.004		0.064	0.04	0.017	0.009	0.003	0.065	0.04	0.015	0.007	0.001
141	0.106	0.061	0.027	0.016	0.002	0.106	0.061	0.026	0.015	0.002		0.165	0.113	0.066	0.03	0.012	0	0.166	0.115	0.068	0.031	0.011	0.002		0.091	0.055	0.03	0.011	0.007	0.093	0.056	0.027	0.009	0.004		0.063	0.039	0.016	0.009	0.003	0.065	0.04	0.015	0.007	0.001
141.2	0.106	0.06	0.026	0.016	0.002	0.106	0.061	0.026	0.015	0.002		0.165	0.112	0.066	0.03	0.011	0	0.166	0.115	0.068	0.031	0.011	0.002		0.091	0.055	0.031	0.011	0.007	0.093	0.056	0.027	0.009	0.004		0.064	0.039	0.016	0.009	0.003	0.065	0.04	0.015	0.007	0.001
141.4	0.106	0.06	0.026	0.016	0.002	0.106	0.061	0.026	0.015	0.002		0.165	0.111	0.066	0.03	0.011	0	0.166	0.115	0.068	0.031	0.011	0.002		0.091	0.055	0.03	0.011	0.007	0.093	0.056	0.027	0.009	0.004		0.064	0.039	0.016	0.009	0.003	0.065	0.04	0.015	0.007	0.001
141.6	0.106	0.06	0.026	0.016	0.002	0.106	0.061	0.026	0.015	0.002		0.165	0.111	0.065	0.03	0.011	0	0.166	0.115	0.068	0.031	0.011	0.002		0.092	0.055	0.031	0.011	0.007	0.093	0.056	0.027	0.009	0.004		0.065	0.039	0.016	0.01	0.004	0.065	0.04	0.015	0.007	0.001
141.8	0.105	0.06	0.026	0.016	0.002	0.106	0.061	0.026	0.015	0.002		0.165	0.112	0.066	0.03	0.011	0	0.166	0.115	0.068	0.031	0.011	0.002		0.092	0.056	0.031	0.012	0.007	0.093	0.056	0.027	0.009	0.004		0.065	0.04	0.016	0.01	0.003	0.065	0.04	0.015	0.007	0.001
142	0.105	0.06	0.026	0.016	0.002	0.106	0.061	0.026	0.015	0.002		0.165	0.112	0.066	0.03	0.011	0	0.166	0.115	0.068	0.031	0.011	0.002		0.092	0.056	0.031	0.011	0.007	0.093	0.056	0.027	0.009	0.004		0.065	0.04	0.016	0.011	0.003	0.065	0.04	0.015	0.007	0.001
142.2	0.105	0.06	0.026	0.017	0.002	0.106	0.061	0.026	0.015	0.002		0.164	0.112	0.066	0.03	0.011	0	0.166	0.115	0.068	0.031	0.011	0.002		0.093	0.057	0.031	0.011	0.008	0.093	0.056	0.027	0.009	0.004		0.065	0.04	0.016	0.011	0.003	0.065	0.04	0.015	0.007	0.001
142.4	0.105	0.061	0.026	0.017	0.002	0.106	0.061	0.026	0.015	0.002		0.165	0.113	0.067	0.031	0.011	0.001	0.166	0.115	0.068	0.031	0.011	0.002		0.093	0.057	0.031	0.012	0.008	0.093	0.056	0.027	0.009	0.004		0.064	0.04	0.016	0.011	0.003	0.065	0.04	0.015	0.007	0.001
142.6	0.104	0.061	0.025	0.017	0.003	0.106	0.061	0.026	0.015	0.002		0.164	0.112	0.066	0.03	0.011	0	0.166	0.115	0.068	0.031	0.011	0.002		0.093	0.057	0.031	0.012	0.008	0.093	0.056	0.027	0.009	0.004		0.065	0.041	0.016	0.011	0.002	0.065	0.04	0.015	0.007	0.001
142.8	0.105	0.061	0.026	0.018	0.003	0.106	0.061	0.026	0.015	0.002		0.164	0.113	0.067	0.031	0.01	0.001	0.166	0.115	0.069	0.031	0.011	0.002		0.094	0.056	0.031	0.012	0.008	0.094	0.056	0.027	0.009	0.004		0.064	0.04	0.015	0.011	0.002	0.065	0.04	0.015	0.007	0.001
143	0.105	0.061	0.026	0.017	0.003	0.106	0.061	0.026	0.015	0.002		0.165	0.113	0.067	0.031	0.01	0.001	0.166	0.115	0.069	0.031	0.011	0.002		0.093	0.057	0.03	0.012	0.007	0.094	0.056	0.027	0.009	0.004		0.063	0.04	0.014	0.011	0.001	0.065	0.04	0.015	0.007	0.001
143.2	0.105	0.061	0.026	0.018	0.003	0.106	0.061	0.026	0.015	0.002		0.164	0.113	0.067	0.031	0.01	0	0.166	0.115	0.069	0.031	0.011	0.002		0.093	0.057	0.03	0.012	0.007	0.094	0.056	0.027	0.009	0.004		0.063	0.039	0.014	0.01	0.001	0.065	0.04	0.015	0.007	0.001
143.4	0.105	0.06	0.026	0.017	0.003	0.106	0.061	0.026	0.015	0.002		0.164	0.113	0.067	0.032	0.011	0.001	0.166	0.115	0.069	0.031	0.011	0.002		0.092	0.057	0.029	0.011	0.007	0.094	0.056	0.027	0.009	0.004		0.063	0.04	0.014	0.011	0.001	0.065	0.04	0.016	0.007	0.001
143.6	0.104	0.06	0.026	0.017	0.003	0.106	0.061	0.026	0.015	0.002		0.164	0.113	0.067	0.032	0.011	0.001	0.166	0.115	0.069	0.031	0.011	0.002		0.091	0.055	0.028	0.011	0.006	0.094	0.056	0.027	0.009	0.004		0.063	0.04	0.014	0.01	0.001	0.065	0.04	0.016	0.007	0.001
143.8	0.104	0.06	0.026	0.017	0.003	0.106	0.061	0.026	0.015	0.002		0.164	0.113	0.067	0.032	0.011	0.001	0.166	0.115	0.069	0.031	0.011	0.002		0.091	0.055	0.027	0.01	0.006	0.094	0.056	0.027	0.009	0.004		0.063	0.039	0.014	0.009	0.001	0.065	0.04	0.016	0.007	0.001
144	0.105	0.06	0.026	0.017	0.004	0.106	0.061	0.026	0.015	0.002		0.164	0.113	0.067	0.032	0.011	0.001	0.166	0.115	0.069	0.031	0.011	0.002		0.091	0.055	0.027	0.01	0.005	0.094	0.056	0.027	0.009	0.004		0.063	0.04	0.015	0.009	0.001	0.065	0.04	0.016	0.007	0.001
144.2	0.105	0.061	0.027	0.017	0.003	0.106	0.061	0.026	0.015	0.002		0.164	0.113	0.067	0.032	0.011	0.001	0.166	0.115	0.069	0.031	0.011	0.002		0.091	0.054	0.027	0.01	0.005	0.094	0.056	0.027	0.009	0.004		0.063	0.04	0.015	0.009	0.001	0.065	0.04	0.016	0.007	0.001
144.4	0.105	0.061	0.026	0.017	0.003	0.106	0.061	0.026	0.015	0.002		0.164	0.113	0.067	0.032	0.011	0.001	0.166	0.115	0.069	0.031	0.011	0.002		0.091	0.054	0.027	0.01	0.005	0.094	0.056	0.027	0.009	0.004		0.062	0.04	0.015	0.009	0.001	0.065	0.04	0.016	0.007	0.001
144.6	0.105	0.061	0.026	0.017	0.003	0.106	0.061	0.026	0.015	0.002		0.164	0.113	0.067	0.031	0.011	0.001	0.166	0.115	0.069	0.031	0.011	0.002		0.091	0.055	0.027	0.011	0.005	0.094	0.056	0.027	0.009	0.004		0.062	0.041	0.015	0.008	0.001	0.065	0.04	0.016	0.007	0.001
144.8	0.105	0.06	0.026	0.017	0.003	0.107	0.061	0.026	0.015	0.002		0.165	0.113	0.067	0.032	0.011	0.001	0.166	0.115	0.069	0.031	0.011	0.002		0.091	0.055	0.027	0.011	0.005	0.094	0.056	0.027	0.009	0.004		0.062	0.041	0.015	0.008	0.002	0.065	0.04	0.016	0.007	0.001
145	0.105	0.061	0.025	0.017	0.003	0.107	0.061	0.026	0.015	0.002		0.165	0.113	0.067	0.031	0.011	0.001	0.166	0.115	0.069	0.031	0.011	0.002		0.091	0.056	0.027	0.011	0.005	0.094	0.056	0.027	0.009	0.004		0.062	0.041	0.015	0.008	0.002	0.065	0.04	0.016	0.007	0.001
145.2	0.105	0.061	0.026	0.017	0.003	0.107	0.061	0.026	0.015	0.002		0.164	0.112	0.067	0.031	0.011	0.001	0.166	0.115	0.069	0.031	0.011	0.002		0.092	0.056	0.028	0.011	0.006	0.094	0.056	0.027	0.009	0.004		0.063	0.042	0.015	0.008	0.003	0.065	0.04	0.016	0.007	0.001
145.4	0.105	0.061	0.026	0.017	0.004	0.107	0.061	0.026	0.015	0.002		0.165	0.113	0.067	0.031	0.01	0.001	0.166	0.115	0.069	0.031	0.011	0.002		0.092	0.056	0.027	0.01	0.005	0.094	0.056	0.027	0.009	0.004		0.063	0.042	0.015	0.008	0.003	0.065	0.04	0.016	0.007	0.001
145.6	0.106	0.061	0.026	0.017	0.004	0.107	0.061	0.026	0.015	0.002		0.165	0.113	0.067	0.031	0.01	0.001	0.166	0.115	0.069	0.031	0.011	0.002		0.093	0.057	0.028	0.011	0.006	0.094	0.056	0.027	0.009	0.004		0.063	0.042	0.015	0.008	0.003	0.065	0.04	0.016	0.007	0.001
145.8	0.107	0.061	0.026	0.017	0.004	0.107	0.061	0.026	0.015	0.002		0.165	0.113	0.067	0.031	0.01	0.001	0.166	0.115	0.069	0.031	0.011	0.002		0.093	0.056	0.028	0.01	0.006	0.094	0.056	0.027	0.009	0.004		0.063	0.042	0.015	0.008	0.004	0.065	0.04	0.016	0.007	0.001
146	0.107	0.062	0.027	0.017	0.004	0.107	0.061	0.026	0.015	0.002		0.165	0.113	0.066	0.03	0.01	0	0.166	0.115	0.069	0.031	0.011	0.002		0.093	0.056	0.029	0.01	0.006	0.094	0.056	0.027	0.009	0.004		0.063	0.042	0.016	0.008	0.004	0.065	0.04	0.016	0.007	0.001
146.2	0.107	0.062	0.026	0.017	0.004	0.107	0.061	0.026	0.015	0.002		0.165	0.113	0.066	0.031	0.01	0	0.166	0.115	0.069	0.031	0.011	0.002		0.093	0.057	0.03	0.011	0.007	0.094	0.056	0.027	0.009	0.004		0.062	0.042	0.015	0.008	0.004	0.065	0.04	0.016	0.007	0.001
146.4	0.107	0.063	0.027	0.017	0.004	0.107	0.061	0.026	0.015	0.002		0.166	0.113	0.066	0.031	0.011	0.001	0.166	0.115	0.069	0.031	0.011	0.002		0.093	0.056	0.03	0.011	0.007	0.094	0.056	0.027	0.009	0.004		0.062	0.041	0.015	0.009	0.004	0.065	0.04	0.016	0.007	0.001
146.6	0.107	0.063	0.027	0.016	0.004	0.107	0.061	0.026	0.015	0.002		0.166	0.113	0.066	0.031	0.01	0.001	0.166	0.115	0.069	0.031	0.011	0.002		0.093	0.056	0.03	0.01	0.007	0.094	0.056	0.027	0.009	0.004		0.062	0.041	0.015	0.009	0.003	0.065	0.04	0.016	0.007	0.001
146.8	0.108	0.062	0.027	0.017	0.005	0.107	0.061	0.026	0.015	0.002		0.167	0.113	0.067	0.031	0.011	0.001	0.166	0.115	0.069	0.031	0.011	0.002		0.094	0.057	0.03	0.01	0.007	0.094	0.056	0.027	0.009	0.004		0.062	0.041	0.014	0.009	0.003	0.065	0.04	0.016	0.007	0.001
147	0.108	0.062	0.027	0.016	0.004	0.107	0.061	0.026	0.015	0.002		0.167	0.114	0.067	0.031	0.011	0.001	0.166	0.115	0.069	0.031	0.011	0.002		0.093	0.057	0.03	0.01	0.007	0.094	0.056	0.027	0.009	0.004		0.062	0.04	0.014	0.009	0.003	0.065	0.04	0.016	0.007	0.001
147.2	0.108	0.062	0.027	0.017	0.005	0.107	0.061	0.026	0.015	0.002		0.167	0.114	0.066	0.031	0.011	0.001	0.166	0.115	0.069	0.031	0.011	0.002		0.093	0.057	0.03	0.01	0.007	0.094	0.056	0.027	0.009	0.004		0.062	0.04	0.014	0.009	0.003	0.065	0.041	0.016	0.007	0.001
147.4	0.108	0.062	0.027	0.017	0.004	0.107	0.061	0.026	0.015	0.003		0.167	0.114	0.066	0.032	0.011	0.002	0.166	0.115	0.069	0.031	0.011	0.002		0.093	0.057	0.03	0.01	0.007	0.094	0.056	0.027	0.009	0.004		0.063	0.04	0.014	0.009	0.004	0.065	0.041	0.016	0.007	0.001
147.6	0.108	0.063	0.028	0.017	0.005	0.107	0.061	0.026	0.015	0.003		0.167	0.114	0.067	0.032	0.011	0.002	0.166	0.115	0.069	0.031	0.011	0.002		0.092	0.056	0.03	0.009	0.007	0.094	0.056	0.027	0.009	0.004		0.063	0.04	0.015	0.009	0.003	0.065	0.041	0.016	0.007	0.001
147.8	0.109	0.063	0.029	0.017	0.005	0.107	0.061	0.026	0.015	0.003		0.167	0.114	0.067	0.032	0.011	0.002	0.166	0.115	0.069	0.031	0.011	0.002		0.092	0.056	0.03	0.009	0.007	0.094	0.056	0.027	0.009	0.004		0.062	0.039	0.015	0.008	0.003	0.065	0.041	0.016	0.007	0.001
148	0.108	0.063	0.029	0.017	0.004	0.107	0.061	0.026	0.015	0.003		0.167	0.113	0.067	0.032	0.011	0.002	0.166	0.115	0.069	0.031	0.011	0.002		0.092	0.056	0.03	0.009	0.007	0.094	0.056	0.027	0.009	0.004		0.063	0.04	0.015	0.009	0.003	0.065	0.041	0.016	0.007	0.001
148.2	0.108	0.063	0.028	0.017	0.004	0.107	0.062	0.026	0.015	0.003		0.166	0.112	0.067	0.031	0.01	0.001	0.166	0.115	0.069	0.031	0.011	0.002		0.092	0.056	0.03	0.01	0.007	0.094	0.057	0.027	0.009	0.004		0.062	0.039	0.014	0.009	0.003	0.065	0.041	0.016	0.007	0.001
148.4	0.108	0.062	0.028	0.018	0.004	0.107	0.062	0.026	0.015	0.003		0.166	0.112	0.067	0.031	0.01	0.002	0.166	0.115	0.069	0.031	0.011	0.002		0.093	0.057	0.03	0.011	0.008	0.094	0.057	0.027	0.009	0.004		0.062	0.04	0.014	0.009	0.004	0.065	0.041	0.016	0.007	0.001
148.6	0.107	0.061	0.027	0.018	0.003	0.107	0.062	0.026	0.015	0.003		0.166	0.112	0.067	0.031	0.01	0.002	0.166	0.115	0.069	0.031	0.011	0.002		0.093	0.057	0.03	0.011	0.008	0.094	0.057	0.027	0.009	0.004		0.062	0.04	0.014	0.008	0.004	0.065	0.041	0.016	0.007	0.001
148.8	0.106	0.061	0.027	0.018	0.002	0.107	0.062	0.026	0.015	0.003		0.166	0.112	0.067	0.031	0.01	0.002	0.166	0.115	0.069	0.032	0.011	0.002		0.092	0.057	0.03	0.011	0.007	0.094	0.057	0.027	0.009	0.004		0.063	0.04	0.015	0.008	0.004	0.065	0.041	0.016	0.007	0.001
149	0.106	0.061	0.026	0.018	0.002	0.107	0.062	0.026	0.015	0.003		0.166	0.112	0.067	0.03	0.01	0.002	0.166	0.115	0.069	0.032	0.011	0.002		0.093	0.058	0.031	0.011	0.008	0.094	0.057	0.027	0.009	0.004		0.063	0.04	0.015	0.008	0.003	0.065	0.041	0.016	0.007	0.001
149.2	0.106	0.06	0.026	0.018	0.002	0.107	0.062	0.026	0.015	0.003		0.166	0.112	0.067	0.03	0.01	0.002	0.166	0.115	0.069	0.032	0.011	0.002		0.093	0.058	0.031	0.012	0.008	0.094	0.057	0.028	0.009	0.004		0.063	0.039	0.015	0.008	0.003	0.065	0.041	0.016	0.007	0.001
149.4	0.106	0.06	0.026	0.017	0.002	0.107	0.062	0.026	0.015	0.003		0.166	0.112	0.067	0.031	0.011	0.002	0.166	0.115	0.069	0.032	0.011	0.002		0.092	0.057	0.031	0.011	0.007	0.094	0.057	0.028	0.009	0.004		0.063	0.039	0.015	0.008	0.002	0.065	0.041	0.016	0.007	0.001
149.6	0.106	0.06	0.025	0.017	0.001	0.107	0.062	0.027	0.015	0.003		0.165	0.112	0.067	0.03	0.011	0.002	0.166	0.115	0.069	0.032	0.011	0.002		0.092	0.057	0.03	0.012	0.007	0.094	0.057	0.028	0.009	0.004		0.064	0.039	0.015	0.008	0.003	0.065	0.041	0.016	0.007	0.001
149.8	0.106	0.06	0.025	0.017	0.002	0.107	0.062	0.027	0.015	0.003		0.166	0.112	0.067	0.03	0.011	0.002	0.166	0.115	0.069	0.032	0.011	0.002		0.092	0.057	0.03	0.012	0.007	0.094	0.057	0.028	0.009	0.004		0.063	0.039	0.015	0.008	0.003	0.065	0.041	0.016	0.007	0.001
150	0.106	0.06	0.025	0.016	0.001	0.107	0.062	0.027	0.015	0.003		0.166	0.112	0.067	0.03	0.011	0.002	0.166	0.115	0.069	0.032	0.011	0.002		0.092	0.057	0.03	0.012	0.007	0.094	0.057	0.028	0.009	0.004		0.064	0.039	0.015	0.007	0.002	0.065	0.041	0.016	0.007	0.001
150.2	0.106	0.06	0.024	0.016	0.002	0.107	0.062	0.027	0.015	0.003		0.167	0.113	0.068	0.03	0.011	0.002	0.166	0.115	0.069	0.032	0.011	0.002		0.091	0.056	0.03	0.011	0.006	0.094	0.057	0.028	0.009	0.004		0.063	0.04	0.015	0.008	0.002	0.065	0.041	0.016	0.007	0.001
150.4	0.106	0.06	0.025	0.016	0.002	0.107	0.062	0.027	0.015	0.003		0.167	0.113	0.068	0.03	0.011	0.002	0.166	0.115	0.069	0.032	0.011	0.002		0.091	0.056	0.03	0.011	0.006	0.094	0.057	0.028	0.009	0.004		0.063	0.039	0.015	0.008	0.002	0.065	0.041	0.016	0.007	0.001
150.6	0.107	0.06	0.025	0.016	0.002	0.107	0.062	0.027	0.015	0.003		0.167	0.114	0.068	0.031	0.012	0.002	0.166	0.115	0.069	0.032	0.011	0.002		0.091	0.056	0.03	0.01	0.006	0.094	0.057	0.028	0.009	0.004		0.063	0.04	0.015	0.008	0.002	0.065	0.041	0.016	0.007	0.001
150.8	0.107	0.06	0.025	0.016	0.003	0.107	0.062	0.027	0.015	0.003		0.167	0.114	0.069	0.031	0.012	0.002	0.166	0.115	0.069	0.032	0.011	0.002		0.091	0.056	0.03	0.009	0.006	0.094	0.057	0.028	0.009	0.004		0.064	0.04	0.015	0.008	0.002	0.065	0.041	0.016	0.007	0.001
151	0.108	0.061	0.025	0.015	0.003	0.107	0.062	0.027	0.015	0.003		0.167	0.114	0.068	0.031	0.013	0.002	0.166	0.115	0.069	0.032	0.011	0.002		0.09	0.056	0.029	0.009	0.005	0.094	0.057	0.028	0.009	0.004		0.064	0.041	0.015	0.009	0.002	0.065	0.041	0.016	0.007	0.001
151.2	0.108	0.061	0.025	0.016	0.003	0.107	0.062	0.027	0.015	0.003		0.167	0.114	0.068	0.031	0.013	0.002	0.166	0.115	0.069	0.032	0.011	0.002		0.09	0.056	0.029	0.009	0.005	0.094	0.057	0.028	0.009	0.004		0.064	0.041	0.014	0.008	0.002	0.065	0.041	0.016	0.007	0.001
151.4	0.108	0.061	0.026	0.015	0.003	0.107	0.062	0.027	0.015	0.003		0.167	0.114	0.068	0.031	0.012	0.001	0.166	0.115	0.069	0.032	0.011	0.002		0.09	0.055	0.029	0.008	0.005	0.094	0.057	0.028	0.009	0.004		0.064	0.041	0.014	0.008	0.002	0.065	0.041	0.016	0.007	0.001
151.6	0.107	0.061	0.026	0.015	0.004	0.107	0.062	0.027	0.015	0.003		0.167	0.113	0.068	0.031	0.012	0.001	0.166	0.115	0.069	0.032	0.011	0.002		0.089	0.055	0.028	0.008	0.005	0.094	0.057	0.028	0.009	0.004		0.064	0.041	0.014	0.008	0.002	0.065	0.041	0.016	0.007	0.001
151.8	0.107	0.061	0.026	0.015	0.003	0.107	0.062	0.027	0.015	0.003		0.166	0.113	0.067	0.031	0.012	0.001	0.166	0.115	0.069	0.032	0.011	0.002		0.089	0.055	0.028	0.007	0.005	0.094	0.057	0.028	0.009	0.004		0.064	0.041	0.013	0.008	0.002	0.065	0.041	0.016	0.007	0.001
152	0.106	0.06	0.025	0.014	0.002	0.107	0.062	0.027	0.015	0.003		0.165	0.112	0.067	0.031	0.011	0.001	0.166	0.115	0.069	0.032	0.012	0.002		0.09	0.055	0.027	0.008	0.005	0.094	0.057	0.028	0.009	0.004		0.065	0.042	0.013	0.009	0.002	0.065	0.041	0.016	0.007	0.001
152.2	0.105	0.061	0.025	0.015	0.002	0.107	0.062	0.027	0.015	0.003		0.165	0.111	0.067	0.031	0.01	0.001	0.166	0.115	0.069	0.032	0.012	0.002		0.09	0.056	0.028	0.009	0.006	0.094	0.057	0.028	0.009	0.004		0.065	0.042	0.013	0.009	0.003	0.065	0.041	0.016	0.007	0.001
152.4	0.105	0.061	0.026	0.016	0.002	0.107	0.062	0.027	0.015	0.003		0.164	0.111	0.067	0.03	0.01	0.001	0.166	0.115	0.069	0.032	0.012	0.002		0.09	0.056	0.028	0.009	0.006	0.094	0.057	0.028	0.009	0.004		0.065	0.042	0.013	0.009	0.003	0.065	0.041	0.016	0.007	0.001
152.6	0.105	0.062	0.027	0.016	0.003	0.107	0.062	0.027	0.015	0.003		0.164	0.111	0.067	0.03	0.01	0	0.166	0.115	0.069	0.032	0.012	0.002		0.09	0.056	0.028	0.009	0.006	0.094	0.057	0.028	0.009	0.004		0.065	0.042	0.014	0.009	0.002	0.065	0.041	0.016	0.007	0.001
152.8	0.105	0.062	0.027	0.016	0.003	0.107	0.062	0.027	0.015	0.003		0.165	0.111	0.067	0.03	0.01	0	0.166	0.115	0.069	0.032	0.012	0.002		0.091	0.056	0.029	0.009	0.007	0.094	0.057	0.028	0.009	0.004		0.065	0.042	0.015	0.009	0.002	0.065	0.041	0.016	0.007	0.001
153	0.105	0.062	0.028	0.016	0.003	0.107	0.062	0.027	0.015	0.003		0.164	0.111	0.066	0.031	0.01	0	0.166	0.115	0.069	0.032	0.012	0.002		0.091	0.056	0.029	0.009	0.007	0.094	0.057	0.028	0.009	0.004		0.065	0.042	0.015	0.008	0.002	0.065	0.041	0.016	0.007	0.001
153.2	0.105	0.063	0.028	0.017	0.003	0.107	0.062	0.027	0.015	0.003		0.165	0.111	0.067	0.031	0.011	0.001	0.166	0.115	0.069	0.032	0.012	0.002		0.091	0.056	0.029	0.01	0.007	0.094	0.057	0.028	0.009	0.004		0.065	0.041	0.016	0.009	0.002	0.065	0.041	0.016	0.007	0.001
153.4	0.106	0.063	0.028	0.017	0.003	0.107	0.062	0.027	0.015	0.003		0.166	0.111	0.067	0.031	0.011	0.002	0.166	0.115	0.069	0.032	0.012	0.002		0.091	0.056	0.029	0.01	0.008	0.094	0.057	0.028	0.009	0.004		0.065	0.041	0.016	0.009	0.002	0.065	0.041	0.016	0.007	0.001
153.6	0.106	0.063	0.029	0.018	0.004	0.107	0.062	0.027	0.015	0.003		0.166	0.112	0.067	0.031	0.011	0.002	0.166	0.115	0.069	0.032	0.012	0.002		0.091	0.056	0.029	0.01	0.008	0.094	0.057	0.028	0.009	0.004		0.065	0.041	0.016	0.009	0.003	0.065	0.041	0.016	0.007	0.001
153.8	0.106	0.063	0.028	0.018	0.004	0.107	0.062	0.027	0.015	0.003		0.166	0.112	0.067	0.032	0.011	0.002	0.166	0.115	0.069	0.032	0.012	0.002		0.091	0.056	0.029	0.01	0.008	0.094	0.057	0.028	0.009	0.004		0.064	0.041	0.016	0.009	0.003	0.065	0.041	0.016	0.007	0.001
154	0.106	0.063	0.028	0.018	0.004	0.107	0.062	0.027	0.015	0.003		0.167	0.113	0.068	0.032	0.011	0.002	0.166	0.116	0.069	0.032	0.012	0.002		0.091	0.056	0.029	0.01	0.008	0.094	0.057	0.028	0.009	0.004		0.064	0.041	0.016	0.008	0.002	0.065	0.041	0.016	0.007	0.001
154.2	0.107	0.064	0.028	0.019	0.005	0.107	0.062	0.027	0.015	0.003		0.167	0.113	0.068	0.033	0.011	0.002	0.166	0.116	0.069	0.032	0.012	0.002		0.09	0.055	0.029	0.009	0.008	0.094	0.057	0.028	0.009	0.004		0.063	0.041	0.017	0.008	0.002	0.065	0.041	0.016	0.007	0.001
154.4	0.107	0.064	0.028	0.019	0.004	0.107	0.062	0.027	0.015	0.003		0.167	0.113	0.069	0.032	0.012	0.002	0.166	0.116	0.069	0.032	0.012	0.002		0.09	0.055	0.029	0.009	0.008	0.094	0.057	0.028	0.009	0.004		0.062	0.04	0.016	0.007	0.002	0.065	0.041	0.016	0.007	0.001
154.6	0.108	0.064	0.028	0.019	0.004	0.107	0.062	0.027	0.015	0.003		0.166	0.113	0.068	0.033	0.012	0.002	0.166	0.116	0.069	0.032	0.012	0.002		0.091	0.055	0.029	0.01	0.007	0.094	0.057	0.028	0.009	0.004		0.062	0.039	0.015	0.007	0.002	0.065	0.041	0.016	0.008	0.001
154.8	0.109	0.064	0.028	0.019	0.005	0.107	0.062	0.027	0.015	0.003		0.167	0.114	0.068	0.032	0.012	0.002	0.166	0.116	0.069	0.032	0.012	0.002		0.09	0.055	0.029	0.01	0.007	0.094	0.057	0.028	0.009	0.004		0.062	0.039	0.015	0.006	0.001	0.065	0.041	0.016	0.008	0.001
155	0.109	0.064	0.028	0.019	0.004	0.107	0.062	0.027	0.015	0.003		0.167	0.114	0.068	0.032	0.012	0.001	0.166	0.116	0.069	0.032	0.012	0.002		0.091	0.056	0.029	0.01	0.007	0.094	0.057	0.028	0.009	0.004		0.061	0.039	0.014	0.006	0	0.065	0.041	0.016	0.008	0.001
155.2	0.109	0.064	0.028	0.019	0.004	0.107	0.062	0.027	0.015	0.003		0.166	0.113	0.067	0.032	0.012	0.001	0.166	0.116	0.069	0.032	0.012	0.002		0.091	0.055	0.028	0.01	0.006	0.094	0.057	0.028	0.009	0.004		0.061	0.038	0.013	0.006	0	0.065	0.041	0.016	0.008	0.001
155.4	0.108	0.063	0.028	0.019	0.004	0.107	0.062	0.027	0.015	0.003		0.166	0.113	0.067	0.033	0.012	0.001	0.166	0.116	0.069	0.032	0.012	0.002		0.091	0.056	0.028	0.01	0.006	0.094	0.057	0.028	0.009	0.004		0.061	0.038	0.013	0.006	0	0.065	0.041	0.016	0.008	0.001
155.6	0.108	0.063	0.027	0.019	0.003	0.107	0.062	0.027	0.015	0.003		0.166	0.113	0.067	0.033	0.011	0.001	0.166	0.116	0.069	0.032	0.012	0.002		0.091	0.056	0.028	0.01	0.006	0.094	0.057	0.028	0.009	0.004		0.061	0.038	0.013	0.006	0.001	0.065	0.041	0.016	0.008	0.001
155.8	0.108	0.063	0.027	0.019	0.002	0.107	0.062	0.027	0.015	0.003		0.166	0.113	0.066	0.033	0.011	0	0.166	0.116	0.069	0.032	0.012	0.002		0.092	0.056	0.028	0.01	0.006	0.094	0.057	0.028	0.009	0.004		0.062	0.038	0.013	0.007	0	0.065	0.041	0.016	0.008	0.001
156	0.108	0.063	0.027	0.018	0.002	0.107	0.062	0.027	0.015	0.003		0.166	0.113	0.067	0.032	0.011	0	0.166	0.116	0.069	0.032	0.012	0.002		0.092	0.056	0.028	0.011	0.006	0.094	0.057	0.028	0.009	0.004		0.062	0.039	0.013	0.007	0	0.065	0.041	0.016	0.008	0.001
156.2	0.108	0.063	0.027	0.018	0.002	0.107	0.062	0.027	0.015	0.003		0.166	0.113	0.066	0.032	0.011	-0.001	0.166	0.116	0.07	0.032	0.012	0.002		0.092	0.056	0.028	0.011	0.006	0.094	0.057	0.028	0.009	0.004		0.062	0.038	0.013	0.007	0	0.065	0.041	0.016	0.008	0.001
156.4	0.108	0.063	0.027	0.019	0.003	0.107	0.062	0.027	0.015	0.003		0.166	0.112	0.066	0.032	0.011	-0.001	0.166	0.116	0.07	0.032	0.012	0.002		0.092	0.056	0.029	0.011	0.006	0.094	0.057	0.028	0.009	0.004		0.062	0.038	0.013	0.007	0.001	0.065	0.041	0.016	0.008	0.001
156.6	0.108	0.063	0.027	0.018	0.003	0.107	0.062	0.027	0.015	0.003		0.166	0.112	0.066	0.032	0.011	-0.001	0.166	0.116	0.07	0.032	0.012	0.002		0.093	0.056	0.029	0.011	0.006	0.094	0.057	0.028	0.009	0.004		0.062	0.038	0.013	0.007	0	0.065	0.041	0.016	0.008	0.001
156.8	0.107	0.062	0.027	0.017	0.002	0.107	0.062	0.027	0.015	0.003		0.166	0.112	0.066	0.033	0.011	0	0.166	0.116	0.07	0.032	0.012	0.002		0.092	0.056	0.028	0.01	0.006	0.094	0.057	0.028	0.009	0.004		0.063	0.038	0.014	0.008	0.001	0.065	0.041	0.016	0.008	0.001
157	0.107	0.062	0.028	0.017	0.002	0.107	0.062	0.027	0.015	0.003		0.167	0.112	0.066	0.032	0.011	-0.001	0.166	0.116	0.07	0.032	0.012	0.002		0.092	0.056	0.029	0.01	0.006	0.094	0.057	0.028	0.009	0.004		0.063	0.039	0.014	0.008	0.001	0.065	0.041	0.016	0.008	0.001
157.2	0.107	0.063	0.028	0.018	0.002	0.107	0.062	0.027	0.015	0.003		0.167	0.112	0.067	0.032	0.012	0	0.166	0.116	0.07	0.032	0.012	0.002		0.092	0.056	0.029	0.01	0.007	0.094	0.057	0.028	0.009	0.004		0.063	0.039	0.014	0.009	0.001	0.065	0.041	0.016	0.008	0.001
157.4	0.107	0.062	0.028	0.017	0.002	0.107	0.062	0.027	0.015	0.003		0.167	0.112	0.067	0.032	0.012	0	0.166	0.116	0.07	0.032	0.012	0.002		0.092	0.056	0.029	0.011	0.008	0.094	0.057	0.028	0.009	0.004		0.063	0.039	0.014	0.009	0.002	0.065	0.041	0.016	0.008	0.001
157.6	0.106	0.062	0.027	0.018	0.002	0.107	0.062	0.027	0.015	0.003		0.167	0.112	0.068	0.032	0.012	0	0.166	0.116	0.07	0.032	0.012	0.002		0.092	0.057	0.029	0.011	0.008	0.094	0.057	0.028	0.009	0.004		0.064	0.04	0.015	0.009	0.003	0.065	0.041	0.016	0.008	0.001
157.8	0.106	0.062	0.027	0.017	0.002	0.107	0.062	0.027	0.015	0.003		0.166	0.111	0.068	0.032	0.012	0.001	0.166	0.116	0.07	0.032	0.012	0.002		0.092	0.057	0.029	0.01	0.008	0.094	0.057	0.028	0.009	0.004		0.064	0.04	0.015	0.009	0.003	0.065	0.041	0.016	0.008	0.001
158	0.106	0.062	0.027	0.017	0.002	0.107	0.062	0.027	0.015	0.003		0.166	0.111	0.068	0.031	0.012	0.001	0.166	0.116	0.07	0.032	0.012	0.002		0.092	0.056	0.029	0.01	0.008	0.094	0.057	0.028	0.009	0.004		0.064	0.04	0.015	0.008	0.003	0.065	0.041	0.016	0.008	0.001
158.2	0.106	0.061	0.027	0.017	0.002	0.107	0.062	0.027	0.015	0.003		0.166	0.111	0.068	0.031	0.012	0.002	0.166	0.116	0.07	0.032	0.012	0.002		0.091	0.055	0.029	0.01	0.007	0.094	0.057	0.028	0.009	0.004		0.064	0.04	0.016	0.008	0.003	0.065	0.041	0.016	0.008	0.001
158.4	0.105	0.061	0.027	0.017	0.002	0.107	0.062	0.027	0.015	0.003		0.166	0.111	0.068	0.031	0.011	0.001	0.166	0.116	0.07	0.032	0.012	0.002		0.092	0.056	0.03	0.011	0.008	0.094	0.057	0.028	0.009	0.004		0.063	0.04	0.015	0.008	0.003	0.065	0.041	0.016	0.008	0.001
158.6	0.106	0.061	0.027	0.017	0.002	0.107	0.062	0.027	0.015	0.003		0.166	0.111	0.068	0.031	0.011	0.001	0.166	0.116	0.07	0.032	0.012	0.002		0.092	0.056	0.031	0.011	0.008	0.094	0.057	0.028	0.009	0.004		0.062	0.04	0.015	0.008	0.003	0.065	0.041	0.016	0.008	0.001
158.8	0.106	0.061	0.027	0.017	0.002	0.107	0.062	0.027	0.015	0.003		0.166	0.111	0.068	0.03	0.011	0.002	0.166	0.116	0.07	0.032	0.012	0.002		0.091	0.056	0.03	0.01	0.008	0.094	0.057	0.028	0.009	0.004		0.063	0.041	0.015	0.008	0.003	0.065	0.041	0.016	0.008	0.001
159	0.106	0.061	0.028	0.017	0.002	0.107	0.062	0.027	0.015	0.003		0.166	0.111	0.068	0.03	0.011	0.002	0.166	0.116	0.07	0.032	0.012	0.002		0.091	0.056	0.03	0.01	0.008	0.094	0.057	0.028	0.009	0.004		0.063	0.041	0.015	0.009	0.003	0.065	0.041	0.016	0.008	0.001
159.2	0.107	0.062	0.028	0.017	0.002	0.107	0.062	0.027	0.015	0.003		0.166	0.112	0.069	0.031	0.011	0.003	0.166	0.116	0.07	0.032	0.012	0.002		0.091	0.056	0.03	0.01	0.008	0.094	0.057	0.028	0.009	0.004		0.063	0.041	0.015	0.009	0.003	0.065	0.041	0.016	0.008	0.001
159.4	0.107	0.062	0.028	0.017	0.002	0.107	0.062	0.027	0.016	0.003		0.166	0.112	0.069	0.031	0.011	0.002	0.166	0.116	0.07	0.032	0.012	0.002		0.091	0.056	0.03	0.01	0.008	0.094	0.057	0.028	0.009	0.004		0.063	0.041	0.015	0.009	0.003	0.065	0.041	0.016	0.008	0.001
159.6	0.107	0.062	0.029	0.017	0.002	0.107	0.062	0.027	0.016	0.003		0.166	0.111	0.068	0.031	0.011	0.002	0.166	0.116	0.07	0.032	0.012	0.002		0.092	0.056	0.03	0.01	0.008	0.094	0.057	0.028	0.009	0.004		0.064	0.042	0.015	0.01	0.003	0.065	0.041	0.016	0.008	0.001
159.8	0.108	0.063	0.029	0.017	0.003	0.107	0.062	0.027	0.016	0.003		0.166	0.112	0.068	0.031	0.011	0.002	0.166	0.116	0.07	0.032	0.012	0.002		0.092	0.056	0.03	0.01	0.007	0.094	0.057	0.028	0.009	0.004		0.065	0.042	0.016	0.011	0.004	0.065	0.041	0.016	0.008	0.001
160	0.108	0.063	0.029	0.017	0.003	0.107	0.062	0.027	0.016	0.003		0.166	0.112	0.068	0.031	0.011	0.002	0.166	0.116	0.07	0.032	0.012	0.002		0.092	0.056	0.03	0.01	0.007	0.094	0.057	0.028	0.009	0.004		0.064	0.042	0.017	0.011	0.004	0.065	0.041	0.016	0.008	0.001
160.2	0.108	0.063	0.029	0.016	0.003	0.107	0.062	0.027	0.016	0.003		0.166	0.112	0.068	0.031	0.01	0.002	0.166	0.116	0.07	0.032	0.012	0.002		0.092	0.056	0.03	0.01	0.007	0.094	0.057	0.028	0.009	0.004		0.064	0.042	0.016	0.01	0.003	0.065	0.041	0.016	0.008	0.001
160.4	0.108	0.063	0.03	0.016	0.004	0.107	0.062	0.027	0.016	0.003		0.166	0.111	0.068	0.031	0.01	0.001	0.166	0.116	0.07	0.032	0.012	0.002		0.092	0.056	0.03	0.01	0.006	0.094	0.057	0.028	0.009	0.004		0.064	0.041	0.016	0.011	0.003	0.065	0.041	0.016	0.008	0.001
160.6	0.108	0.063	0.03	0.016	0.004	0.107	0.062	0.027	0.016	0.003		0.165	0.111	0.067	0.031	0.009	0	0.166	0.116	0.07	0.032	0.012	0.002		0.091	0.056	0.029	0.01	0.006	0.094	0.057	0.028	0.009	0.004		0.064	0.041	0.016	0.011	0.003	0.065	0.041	0.016	0.008	0.001
160.8	0.108	0.063	0.029	0.016	0.005	0.107	0.062	0.027	0.016	0.003		0.166	0.112	0.068	0.031	0.01	0	0.166	0.116	0.07	0.032	0.012	0.002		0.091	0.056	0.028	0.01	0.005	0.094	0.057	0.028	0.009	0.004		0.064	0.041	0.016	0.01	0.002	0.065	0.041	0.016	0.008	0.001
161	0.108	0.064	0.03	0.017	0.006	0.107	0.062	0.027	0.016	0.003		0.166	0.112	0.067	0.03	0.01	-0.001	0.166	0.116	0.07	0.032	0.012	0.002		0.092	0.056	0.029	0.01	0.006	0.094	0.058	0.028	0.009	0.004		0.064	0.04	0.015	0.01	0.002	0.065	0.041	0.016	0.008	0.001
161.2	0.109	0.064	0.03	0.017	0.006	0.107	0.062	0.027	0.016	0.003		0.165	0.111	0.067	0.03	0.01	-0.001	0.166	0.116	0.07	0.032	0.012	0.002		0.092	0.056	0.029	0.01	0.006	0.094	0.058	0.028	0.009	0.004		0.064	0.04	0.015	0.01	0.002	0.065	0.041	0.016	0.008	0.001
161.4	0.108	0.063	0.029	0.017	0.006	0.107	0.062	0.027	0.016	0.003		0.165	0.111	0.067	0.03	0.01	-0.001	0.166	0.116	0.07	0.032	0.012	0.002		0.092	0.057	0.029	0.011	0.006	0.094	0.058	0.028	0.009	0.004		0.063	0.04	0.015	0.009	0.003	0.065	0.041	0.016	0.008	0.001
161.6	0.108	0.063	0.028	0.017	0.006	0.107	0.062	0.027	0.016	0.003		0.165	0.11	0.066	0.03	0.01	-0.001	0.166	0.116	0.07	0.032	0.012	0.002		0.092	0.057	0.03	0.01	0.007	0.094	0.058	0.028	0.009	0.004		0.063	0.039	0.015	0.008	0.002	0.065	0.041	0.016	0.008	0.001
161.8	0.108	0.063	0.028	0.017	0.005	0.107	0.062	0.027	0.016	0.003		0.165	0.11	0.066	0.029	0.01	-0.001	0.166	0.116	0.07	0.032	0.012	0.002		0.093	0.058	0.03	0.011	0.007	0.094	0.058	0.028	0.009	0.004		0.062	0.039	0.015	0.007	0.001	0.065	0.041	0.016	0.008	0.001
162	0.108	0.062	0.028	0.016	0.005	0.107	0.062	0.027	0.016	0.003		0.165	0.111	0.066	0.029	0.01	-0.001	0.166	0.116	0.07	0.032	0.012	0.002		0.094	0.058	0.03	0.011	0.007	0.094	0.058	0.028	0.009	0.004		0.062	0.038	0.014	0.007	0.001	0.065	0.041	0.016	0.008	0.001
162.2	0.107	0.062	0.027	0.017	0.004	0.107	0.062	0.027	0.016	0.003		0.166	0.111	0.067	0.03	0.01	-0.001	0.166	0.116	0.07	0.032	0.012	0.002		0.094	0.058	0.031	0.011	0.008	0.094	0.058	0.028	0.009	0.004		0.061	0.038	0.013	0.006	0.001	0.065	0.041	0.016	0.008	0.001
162.4	0.107	0.062	0.027	0.017	0.004	0.107	0.062	0.027	0.016	0.003		0.166	0.112	0.066	0.03	0.01	-0.001	0.166	0.116	0.07	0.032	0.012	0.002		0.094	0.058	0.031	0.012	0.008	0.094	0.058	0.028	0.009	0.004		0.061	0.037	0.013	0.006	0	0.065	0.041	0.016	0.008	0.001
162.6	0.108	0.062	0.027	0.017	0.004	0.107	0.062	0.027	0.016	0.003		0.167	0.112	0.067	0.03	0.011	0	0.166	0.116	0.07	0.032	0.012	0.002		0.094	0.058	0.031	0.011	0.008	0.094	0.058	0.028	0.009	0.004		0.061	0.037	0.013	0.006	0	0.065	0.041	0.016	0.008	0.001
162.8	0.107	0.062	0.026	0.017	0.004	0.107	0.062	0.027	0.016	0.003		0.167	0.113	0.067	0.031	0.011	0.001	0.166	0.116	0.07	0.032	0.012	0.002		0.094	0.058	0.03	0.01	0.008	0.094	0.058	0.028	0.009	0.004		0.061	0.038	0.014	0.006	0	0.065	0.041	0.016	0.008	0.001
163	0.107	0.062	0.027	0.017	0.003	0.107	0.062	0.027	0.016	0.003		0.168	0.113	0.067	0.031	0.011	0.001	0.166	0.116	0.07	0.032	0.012	0.002		0.093	0.058	0.03	0.011	0.008	0.094	0.058	0.028	0.009	0.004		0.061	0.037	0.013	0.006	0	0.065	0.041	0.016	0.008	0.001
163.2	0.107	0.063	0.027	0.017	0.003	0.107	0.062	0.027	0.016	0.003		0.167	0.114	0.067	0.031	0.011	0.001	0.166	0.116	0.07	0.032	0.012	0.002		0.093	0.058	0.03	0.01	0.008	0.094	0.058	0.028	0.009	0.004		0.061	0.037	0.014	0.006	0	0.065	0.041	0.016	0.008	0.001
163.4	0.107	0.063	0.027	0.018	0.003	0.107	0.062	0.027	0.016	0.003		0.166	0.113	0.066	0.03	0.011	0	0.166	0.116	0.07	0.032	0.012	0.002		0.093	0.058	0.03	0.01	0.008	0.094	0.058	0.028	0.009	0.004		0.061	0.038	0.015	0.006	0.001	0.065	0.041	0.016	0.008	0.001
163.6	0.107	0.063	0.027	0.017	0.002	0.107	0.062	0.027	0.016	0.003		0.166	0.113	0.066	0.03	0.011	0	0.166	0.116	0.07	0.032	0.012	0.002		0.092	0.057	0.029	0.01	0.008	0.094	0.058	0.028	0.009	0.004		0.062	0.038	0.015	0.007	0.001	0.065	0.041	0.016	0.008	0.001
163.8	0.107	0.062	0.027	0.018	0.002	0.107	0.062	0.027	0.016	0.003		0.167	0.113	0.066	0.031	0.011	0.001	0.166	0.116	0.07	0.032	0.012	0.002		0.092	0.057	0.029	0.01	0.007	0.094	0.058	0.028	0.009	0.004		0.062	0.038	0.016	0.007	0.002	0.065	0.041	0.016	0.008	0.001
164	0.106	0.062	0.027	0.017	0.002	0.107	0.062	0.027	0.016	0.003		0.167	0.114	0.067	0.031	0.011	0.001	0.166	0.116	0.07	0.032	0.012	0.002		0.092	0.056	0.028	0.011	0.007	0.094	0.058	0.028	0.009	0.004		0.061	0.039	0.016	0.008	0.001	0.065	0.041	0.016	0.008	0.001
164.2	0.107	0.063	0.027	0.017	0.002	0.107	0.062	0.027	0.016	0.003		0.167	0.114	0.068	0.031	0.011	0.002	0.166	0.116	0.07	0.032	0.012	0.002		0.092	0.056	0.028	0.011	0.006	0.094	0.058	0.028	0.009	0.004		0.061	0.039	0.015	0.007	0.001	0.065	0.041	0.016	0.008	0.001
164.4	0.106	0.063	0.027	0.017	0.002	0.107	0.062	0.027	0.016	0.003		0.167	0.114	0.068	0.031	0.011	0.001	0.166	0.116	0.07	0.032	0.012	0.002		0.092	0.056	0.028	0.01	0.005	0.094	0.058	0.028	0.009	0.004		0.061	0.039	0.016	0.008	0.001	0.065	0.041	0.016	0.008	0.001
164.6	0.106	0.062	0.026	0.016	0.002	0.107	0.062	0.027	0.016	0.003		0.167	0.115	0.068	0.031	0.012	0.001	0.166	0.116	0.07	0.032	0.012	0.002		0.091	0.056	0.028	0.01	0.006	0.094	0.058	0.028	0.009	0.004		0.062	0.039	0.016	0.009	0.001	0.065	0.041	0.016	0.008	0.001
164.8	0.106	0.062	0.026	0.016	0.002	0.107	0.062	0.027	0.016	0.003		0.166	0.115	0.068	0.031	0.012	0.001	0.166	0.116	0.07	0.032	0.012	0.002		0.091	0.056	0.028	0.01	0.006	0.094	0.058	0.028	0.009	0.004		0.061	0.039	0.015	0.008	0.001	0.065	0.041	0.016	0.008	0.001
165	0.106	0.062	0.025	0.016	0.002	0.107	0.062	0.027	0.016	0.003		0.166	0.114	0.068	0.031	0.012	0.001	0.166	0.116	0.07	0.032	0.012	0.002		0.091	0.055	0.028	0.01	0.005	0.094	0.058	0.028	0.009	0.004		0.061	0.039	0.015	0.008	0.001	0.065	0.041	0.016	0.008	0.001
165.2	0.106	0.062	0.025	0.016	0.002	0.107	0.062	0.027	0.016	0.003		0.166	0.114	0.068	0.031	0.011	0.001	0.166	0.116	0.07	0.032	0.012	0.002		0.091	0.054	0.028	0.009	0.005	0.094	0.058	0.028	0.009	0.004		0.061	0.039	0.015	0.009	0	0.065	0.041	0.016	0.008	0.001
165.4	0.106	0.061	0.025	0.016	0.003	0.107	0.063	0.027	0.016	0.003		0.166	0.113	0.068	0.031	0.012	0.001	0.166	0.116	0.07	0.032	0.012	0.002		0.091	0.055	0.028	0.01	0.006	0.094	0.058	0.029	0.009	0.004		0.061	0.039	0.014	0.009	0	0.065	0.041	0.016	0.008	0.001
165.6	0.105	0.061	0.025	0.015	0.003	0.107	0.063	0.027	0.016	0.003		0.166	0.112	0.068	0.031	0.012	0.001	0.166	0.116	0.07	0.032	0.012	0.002		0.091	0.055	0.028	0.01	0.006	0.094	0.058	0.029	0.009	0.004		0.062	0.039	0.015	0.009	0	0.065	0.041	0.016	0.008	0.001
165.8	0.105	0.061	0.025	0.015	0.003	0.107	0.063	0.027	0.016	0.003		0.166	0.112	0.068	0.031	0.012	0	0.166	0.116	0.07	0.032	0.012	0.002		0.092	0.055	0.028	0.01	0.006	0.094	0.058	0.029	0.009	0.004		0.062	0.039	0.014	0.009	0	0.065	0.041	0.016	0.008	0.001
166	0.105	0.061	0.025	0.015	0.004	0.107	0.063	0.027	0.016	0.003		0.166	0.112	0.068	0.031	0.012	0	0.166	0.116	0.07	0.032	0.012	0.002		0.092	0.055	0.029	0.01	0.006	0.094	0.058	0.029	0.009	0.004		0.063	0.039	0.014	0.009	0	0.065	0.041	0.016	0.008	0.001
166.2	0.105	0.061	0.025	0.016	0.004	0.107	0.063	0.027	0.016	0.003		0.167	0.113	0.069	0.032	0.012	0.001	0.166	0.116	0.07	0.032	0.012	0.002		0.092	0.055	0.028	0.01	0.006	0.094	0.058	0.029	0.009	0.004		0.063	0.039	0.014	0.009	0.001	0.065	0.041	0.016	0.008	0.001
166.4	0.106	0.061	0.025	0.015	0.004	0.107	0.063	0.027	0.016	0.003		0.167	0.113	0.068	0.032	0.012	0.001	0.166	0.116	0.07	0.032	0.012	0.002		0.092	0.056	0.029	0.011	0.006	0.094	0.058	0.029	0.009	0.004		0.064	0.039	0.014	0.01	0.001	0.065	0.041	0.016	0.008	0.001
166.6	0.106	0.062	0.026	0.016	0.004	0.107	0.063	0.027	0.016	0.003		0.167	0.113	0.068	0.033	0.011	0.001	0.166	0.116	0.07	0.032	0.012	0.002		0.092	0.056	0.028	0.01	0.006	0.094	0.058	0.029	0.009	0.004		0.064	0.04	0.015	0.009	0.001	0.065	0.041	0.016	0.008	0.001
166.8	0.106	0.062	0.026	0.016	0.004	0.107	0.063	0.027	0.016	0.003		0.167	0.113	0.068	0.032	0.011	0.001	0.166	0.116	0.07	0.032	0.012	0.002		0.091	0.056	0.028	0.01	0.006	0.094	0.058	0.029	0.009	0.004		0.064	0.04	0.015	0.009	0.001	0.065	0.041	0.016	0.008	0.001
167	0.106	0.062	0.026	0.016	0.004	0.107	0.063	0.027	0.016	0.003		0.167	0.112	0.068	0.032	0.011	0	0.166	0.116	0.07	0.032	0.012	0.002		0.091	0.056	0.028	0.01	0.006	0.094	0.058	0.029	0.009	0.004		0.064	0.039	0.015	0.009	0.001	0.065	0.041	0.016	0.008	0.001
167.2	0.106	0.063	0.027	0.016	0.004	0.107	0.063	0.027	0.016	0.003		0.167	0.112	0.068	0.032	0.011	0	0.166	0.116	0.07	0.032	0.012	0.002		0.091	0.057	0.028	0.01	0.006	0.094	0.058	0.029	0.009	0.004		0.064	0.04	0.015	0.009	0.001	0.065	0.041	0.016	0.008	0.001
167.4	0.107	0.063	0.028	0.017	0.004	0.107	0.063	0.027	0.016	0.003		0.167	0.112	0.068	0.032	0.011	0	0.166	0.116	0.07	0.032	0.012	0.002		0.092	0.057	0.028	0.011	0.006	0.094	0.058	0.029	0.009	0.004		0.064	0.04	0.015	0.009	0.001	0.065	0.041	0.016	0.008	0.001
167.6	0.106	0.062	0.027	0.016	0.003	0.107	0.063	0.027	0.016	0.003		0.168	0.112	0.068	0.032	0.011	0.001	0.166	0.116	0.07	0.032	0.012	0.002		0.092	0.057	0.028	0.011	0.007	0.094	0.058	0.029	0.009	0.004		0.064	0.04	0.015	0.009	0.002	0.065	0.041	0.016	0.008	0.001
167.8	0.107	0.063	0.027	0.016	0.003	0.107	0.063	0.027	0.016	0.003		0.167	0.112	0.068	0.032	0.011	0.001	0.166	0.116	0.07	0.032	0.012	0.002		0.092	0.057	0.028	0.011	0.006	0.094	0.058	0.029	0.009	0.004		0.064	0.04	0.015	0.008	0.002	0.065	0.041	0.016	0.008	0.001
168	0.107	0.063	0.028	0.016	0.003	0.107	0.063	0.027	0.016	0.003		0.168	0.113	0.068	0.033	0.011	0.001	0.166	0.116	0.07	0.032	0.012	0.002		0.092	0.057	0.027	0.011	0.006	0.094	0.058	0.029	0.009	0.004		0.063	0.04	0.014	0.008	0.001	0.065	0.041	0.016	0.008	0.001
168.2	0.108	0.064	0.028	0.016	0.003	0.107	0.063	0.027	0.016	0.003		0.168	0.113	0.069	0.033	0.012	0.001	0.166	0.116	0.07	0.032	0.012	0.002		0.093	0.058	0.028	0.01	0.006	0.094	0.058	0.029	0.009	0.004		0.063	0.039	0.014	0.008	0.001	0.065	0.041	0.016	0.008	0.001
168.4	0.107	0.064	0.027	0.016	0.003	0.107	0.063	0.027	0.016	0.003		0.168	0.114	0.068	0.033	0.011	0.001	0.166	0.116	0.07	0.032	0.012	0.002		0.093	0.057	0.028	0.01	0.006	0.094	0.058	0.029	0.009	0.004		0.063	0.039	0.015	0.008	0.001	0.065	0.041	0.016	0.008	0.001
168.6	0.107	0.063	0.026	0.016	0.002	0.107	0.063	0.027	0.016	0.003		0.168	0.114	0.068	0.032	0.011	0.001	0.166	0.116	0.07	0.032	0.012	0.002		0.092	0.057	0.028	0.01	0.006	0.094	0.058	0.029	0.009	0.004		0.063	0.039	0.015	0.008	0.002	0.065	0.041	0.016	0.008	0.001
168.8	0.107	0.063	0.027	0.016	0.002	0.107	0.063	0.027	0.016	0.003		0.167	0.115	0.069	0.032	0.011	0.001	0.166	0.116	0.07	0.032	0.012	0.002		0.092	0.056	0.028	0.009	0.006	0.094	0.058	0.029	0.009	0.004		0.063	0.039	0.014	0.008	0.001	0.065	0.041	0.016	0.008	0.001
169	0.106	0.063	0.026	0.016	0.002	0.107	0.063	0.027	0.016	0.003		0.167	0.114	0.069	0.032	0.011	0.001	0.166	0.116	0.07	0.032	0.012	0.002		0.092	0.055	0.027	0.01	0.006	0.094	0.058	0.029	0.009	0.004		0.063	0.039	0.014	0.009	0.001	0.065	0.041	0.016	0.008	0.001
169.2	0.106	0.063	0.026	0.016	0.002	0.107	0.063	0.027	0.016	0.003		0.167	0.113	0.068	0.031	0.01	0.001	0.166	0.116	0.07	0.032	0.012	0.002		0.091	0.055	0.027	0.009	0.006	0.094	0.058	0.029	0.009	0.004		0.063	0.04	0.014	0.009	0.002	0.065	0.042	0.016	0.008	0.001
169.4	0.106	0.063	0.026	0.016	0.003	0.107	0.063	0.027	0.016	0.003		0.166	0.113	0.068	0.03	0.01	0.001	0.166	0.116	0.07	0.032	0.012	0.002		0.091	0.055	0.027	0.009	0.006	0.094	0.058	0.029	0.009	0.004		0.063	0.04	0.014	0.01	0.002	0.065	0.042	0.016	0.008	0.001
169.6	0.106	0.063	0.026	0.016	0.003	0.107	0.063	0.027	0.016	0.003		0.166	0.113	0.068	0.03	0.01	0.001	0.166	0.116	0.07	0.033	0.012	0.002		0.092	0.056	0.028	0.009	0.005	0.094	0.058	0.029	0.01	0.004		0.064	0.04	0.015	0.01	0.002	0.065	0.042	0.016	0.008	0.001
169.8	0.106	0.063	0.027	0.016	0.003	0.107	0.063	0.027	0.016	0.003		0.166	0.112	0.067	0.03	0.01	0.001	0.166	0.116	0.07	0.033	0.012	0.002		0.091	0.056	0.028	0.01	0.006	0.094	0.058	0.029	0.01	0.004		0.064	0.04	0.015	0.01	0.002	0.065	0.042	0.016	0.008	0.001
170	0.106	0.063	0.026	0.017	0.004	0.107	0.063	0.027	0.016	0.003		0.166	0.112	0.067	0.031	0.01	0.001	0.166	0.116	0.07	0.033	0.012	0.002		0.091	0.056	0.028	0.009	0.005	0.094	0.058	0.029	0.01	0.004		0.064	0.041	0.015	0.01	0.002	0.065	0.042	0.016	0.008	0.001
170.2	0.106	0.063	0.027	0.017	0.004	0.107	0.063	0.027	0.016	0.003		0.165	0.112	0.067	0.031	0.01	0.001	0.166	0.116	0.07	0.033	0.012	0.002		0.09	0.055	0.028	0.009	0.005	0.094	0.058	0.029	0.01	0.004		0.064	0.041	0.016	0.01	0.002	0.065	0.042	0.016	0.008	0.001
170.4	0.106	0.063	0.027	0.017	0.004	0.107	0.063	0.027	0.016	0.003		0.165	0.112	0.067	0.031	0.01	0	0.166	0.116	0.07	0.033	0.012	0.002		0.09	0.056	0.027	0.009	0.005	0.094	0.058	0.029	0.01	0.004		0.064	0.041	0.016	0.01	0.002	0.065	0.042	0.016	0.008	0.001
170.6	0.106	0.063	0.028	0.018	0.005	0.107	0.063	0.027	0.016	0.003		0.165	0.112	0.067	0.031	0.01	0	0.166	0.116	0.07	0.033	0.012	0.002		0.09	0.056	0.027	0.009	0.004	0.094	0.058	0.029	0.01	0.004		0.064	0.041	0.016	0.009	0.001	0.065	0.042	0.016	0.008	0.001
170.8	0.106	0.063	0.028	0.018	0.005	0.107	0.063	0.027	0.016	0.003		0.165	0.111	0.067	0.031	0.01	0	0.166	0.116	0.07	0.033	0.012	0.002		0.09	0.056	0.027	0.01	0.004	0.094	0.058	0.029	0.01	0.004		0.064	0.041	0.016	0.009	0.001	0.065	0.042	0.016	0.008	0.001
171	0.106	0.063	0.028	0.017	0.004	0.107	0.063	0.027	0.016	0.003		0.165	0.111	0.067	0.031	0.01	0	0.166	0.116	0.07	0.033	0.012	0.002		0.091	0.056	0.027	0.01	0.004	0.094	0.058	0.029	0.01	0.004		0.064	0.041	0.016	0.009	0.001	0.065	0.042	0.016	0.008	0.001
171.2	0.107	0.062	0.029	0.017	0.004	0.107	0.063	0.027	0.016	0.003		0.165	0.112	0.067	0.031	0.011	0	0.166	0.116	0.07	0.033	0.012	0.002		0.092	0.057	0.028	0.01	0.004	0.094	0.058	0.029	0.01	0.004		0.064	0.041	0.016	0.009	0.001	0.065	0.042	0.016	0.008	0.001
171.4	0.106	0.062	0.028	0.017	0.003	0.107	0.063	0.027	0.016	0.003		0.165	0.112	0.067	0.032	0.011	0	0.166	0.116	0.07	0.033	0.012	0.002		0.092	0.056	0.027	0.01	0.005	0.094	0.058	0.029	0.01	0.004		0.064	0.041	0.016	0.008	0.001	0.065	0.042	0.016	0.008	0.001
171.6	0.106	0.062	0.028	0.017	0.003	0.107	0.063	0.027	0.016	0.003		0.165	0.111	0.066	0.031	0.01	-0.001	0.166	0.116	0.07	0.033	0.012	0.002		0.092	0.057	0.027	0.01	0.005	0.094	0.058	0.029	0.01	0.004		0.063	0.041	0.016	0.008	0.002	0.065	0.042	0.016	0.008	0.001
171.8	0.107	0.062	0.028	0.017	0.003	0.107	0.063	0.027	0.016	0.003		0.165	0.111	0.066	0.031	0.01	-0.001	0.166	0.116	0.07	0.033	0.012	0.002		0.091	0.056	0.028	0.01	0.005	0.094	0.058	0.029	0.01	0.004		0.063	0.04	0.016	0.008	0.002	0.065	0.042	0.016	0.008	0.001
172	0.108	0.063	0.029	0.017	0.004	0.107	0.063	0.027	0.016	0.003		0.166	0.112	0.066	0.032	0.011	-0.001	0.166	0.116	0.07	0.033	0.012	0.002		0.092	0.056	0.027	0.01	0.005	0.094	0.058	0.029	0.01	0.004		0.063	0.04	0.016	0.007	0.001	0.065	0.042	0.016	0.008	0.001
172.2	0.107	0.063	0.029	0.018	0.004	0.107	0.063	0.027	0.016	0.003		0.165	0.113	0.067	0.031	0.011	-0.001	0.166	0.116	0.07	0.033	0.012	0.002		0.093	0.057	0.028	0.011	0.005	0.094	0.058	0.029	0.01	0.004		0.063	0.04	0.016	0.008	0.002	0.065	0.042	0.016	0.008	0.001
172.4	0.107	0.062	0.029	0.017	0.003	0.107	0.063	0.027	0.016	0.003		0.166	0.113	0.066	0.031	0.011	-0.001	0.166	0.116	0.07	0.033	0.012	0.002		0.093	0.057	0.028	0.01	0.006	0.094	0.058	0.029	0.01	0.004		0.063	0.04	0.016	0.008	0.002	0.065	0.042	0.016	0.008	0.001
172.6	0.107	0.062	0.028	0.017	0.003	0.107	0.063	0.027	0.016	0.003		0.166	0.113	0.067	0.031	0.011	0	0.166	0.116	0.07	0.033	0.012	0.002		0.093	0.057	0.028	0.01	0.006	0.094	0.058	0.029	0.01	0.004		0.063	0.04	0.016	0.008	0.002	0.065	0.042	0.016	0.008	0.001
172.8	0.108	0.062	0.028	0.017	0.002	0.107	0.063	0.027	0.016	0.003		0.166	0.114	0.067	0.031	0.012	0	0.166	0.116	0.07	0.033	0.012	0.002		0.093	0.057	0.028	0.01	0.006	0.094	0.058	0.029	0.01	0.004		0.063	0.04	0.016	0.008	0.001	0.065	0.042	0.016	0.008	0.001
173	0.107	0.062	0.027	0.017	0.002	0.107	0.063	0.027	0.016	0.003		0.166	0.114	0.067	0.031	0.012	0.001	0.166	0.116	0.07	0.033	0.012	0.002		0.093	0.057	0.028	0.01	0.006	0.094	0.058	0.029	0.01	0.004		0.063	0.04	0.016	0.008	0.002	0.065	0.042	0.016	0.008	0.001
173.2	0.107	0.063	0.027	0.017	0.002	0.107	0.063	0.027	0.016	0.003		0.165	0.113	0.067	0.031	0.012	0.001	0.166	0.116	0.07	0.033	0.012	0.002		0.094	0.057	0.028	0.01	0.006	0.094	0.058	0.029	0.01	0.004		0.063	0.041	0.016	0.008	0.002	0.065	0.042	0.016	0.008	0.001
173.4	0.107	0.062	0.027	0.016	0.002	0.107	0.063	0.027	0.016	0.003		0.166	0.114	0.067	0.031	0.012	0.001	0.166	0.116	0.07	0.033	0.012	0.002		0.094	0.058	0.029	0.01	0.006	0.094	0.058	0.029	0.01	0.004		0.063	0.041	0.016	0.008	0.002	0.065	0.042	0.016	0.008	0.001
173.6	0.106	0.062	0.027	0.016	0.002	0.107	0.063	0.027	0.016	0.003		0.165	0.114	0.067	0.031	0.012	0.001	0.166	0.116	0.07	0.033	0.012	0.002		0.094	0.058	0.029	0.01	0.007	0.094	0.058	0.029	0.01	0.004		0.064	0.041	0.016	0.009	0.001	0.065	0.042	0.016	0.008	0.001
173.8	0.106	0.062	0.026	0.016	0.002	0.107	0.063	0.028	0.016	0.003		0.165	0.113	0.066	0.031	0.012	0.001	0.166	0.116	0.07	0.033	0.012	0.002		0.094	0.058	0.029	0.011	0.007	0.094	0.058	0.029	0.01	0.004		0.064	0.041	0.016	0.009	0.002	0.065	0.042	0.016	0.008	0.001
174	0.106	0.062	0.025	0.015	0.002	0.107	0.063	0.028	0.016	0.003		0.165	0.113	0.066	0.031	0.012	0.002	0.166	0.116	0.07	0.033	0.012	0.002		0.093	0.058	0.029	0.01	0.006	0.094	0.058	0.029	0.01	0.004		0.064	0.042	0.016	0.009	0.002	0.065	0.042	0.016	0.008	0.001
174.2	0.106	0.061	0.026	0.015	0.002	0.107	0.063	0.028	0.016	0.003		0.164	0.113	0.066	0.031	0.012	0.002	0.166	0.116	0.07	0.033	0.012	0.002		0.093	0.058	0.029	0.01	0.006	0.094	0.058	0.029	0.01	0.004		0.065	0.042	0.016	0.009	0.002	0.065	0.042	0.016	0.008	0.001
174.4	0.106	0.061	0.026	0.015	0.002	0.107	0.063	0.028	0.016	0.003		0.164	0.113	0.067	0.031	0.012	0.003	0.166	0.116	0.071	0.033	0.012	0.002		0.092	0.058	0.028	0.01	0.006	0.094	0.058	0.029	0.01	0.004		0.066	0.042	0.016	0.009	0.001	0.065	0.042	0.016	0.008	0.001
174.6	0.106	0.061	0.025	0.015	0.002	0.107	0.063	0.028	0.016	0.003		0.164	0.113	0.066	0.031	0.012	0.003	0.166	0.116	0.071	0.033	0.012	0.002		0.092	0.058	0.028	0.01	0.005	0.094	0.058	0.029	0.01	0.004		0.066	0.043	0.016	0.009	0.001	0.065	0.042	0.016	0.008	0.001
174.8	0.106	0.061	0.025	0.015	0.002	0.107	0.063	0.028	0.016	0.003		0.164	0.112	0.066	0.031	0.011	0.002	0.166	0.116	0.071	0.033	0.012	0.002		0.092	0.058	0.029	0.011	0.006	0.094	0.058	0.029	0.01	0.004		0.066	0.043	0.016	0.009	0.002	0.065	0.042	0.016	0.008	0.001
175	0.106	0.061	0.025	0.015	0.001	0.107	0.063	0.028	0.016	0.003		0.164	0.112	0.067	0.031	0.011	0.003	0.166	0.116	0.071	0.033	0.012	0.002		0.093	0.058	0.029	0.01	0.006	0.094	0.058	0.029	0.01	0.004		0.066	0.043	0.016	0.01	0.002	0.065	0.042	0.016	0.008	0.001
175.2	0.106	0.061	0.025	0.015	0.002	0.107	0.063	0.028	0.016	0.003		0.165	0.112	0.066	0.032	0.01	0.002	0.166	0.116	0.071	0.033	0.012	0.002		0.092	0.059	0.03	0.01	0.007	0.094	0.058	0.029	0.01	0.004		0.066	0.043	0.016	0.009	0.002	0.065	0.042	0.017	0.008	0.001
175.4	0.105	0.06	0.024	0.015	0.002	0.107	0.063	0.028	0.016	0.003		0.165	0.112	0.066	0.031	0.01	0.002	0.166	0.116	0.071	0.033	0.012	0.002		0.092	0.059	0.029	0.011	0.007	0.094	0.058	0.029	0.01	0.004		0.067	0.043	0.016	0.009	0.003	0.065	0.042	0.017	0.008	0.001
175.6	0.106	0.061	0.025	0.015	0.002	0.107	0.063	0.028	0.016	0.003		0.165	0.111	0.067	0.031	0.01	0.001	0.166	0.116	0.071	0.033	0.012	0.002		0.092	0.059	0.03	0.011	0.008	0.094	0.058	0.029	0.01	0.004		0.067	0.044	0.016	0.01	0.003	0.065	0.042	0.017	0.008	0.001
175.8	0.107	0.061	0.026	0.015	0.003	0.107	0.063	0.028	0.016	0.003		0.166	0.111	0.067	0.031	0.01	0.001	0.166	0.116	0.071	0.033	0.012	0.002		0.092	0.058	0.03	0.011	0.007	0.094	0.058	0.029	0.01	0.004		0.067	0.044	0.016	0.01	0.003	0.065	0.042	0.017	0.008	0.001
176	0.107	0.062	0.027	0.016	0.003	0.107	0.063	0.028	0.016	0.003		0.166	0.112	0.067	0.031	0.01	0.001	0.166	0.116	0.071	0.033	0.012	0.002		0.092	0.059	0.03	0.011	0.007	0.094	0.058	0.029	0.01	0.004		0.067	0.043	0.016	0.01	0.003	0.065	0.042	0.017	0.008	0.001
176.2	0.108	0.061	0.027	0.017	0.003	0.107	0.063	0.028	0.016	0.003		0.167	0.112	0.067	0.031	0.01	0.001	0.166	0.116	0.071	0.033	0.012	0.002		0.093	0.059	0.03	0.011	0.007	0.094	0.058	0.029	0.01	0.004		0.067	0.043	0.015	0.009	0.003	0.065	0.042	0.017	0.008	0.001
176.4	0.108	0.061	0.027	0.017	0.003	0.107	0.063	0.028	0.016	0.003		0.167	0.112	0.067	0.031	0.01	0.001	0.166	0.116	0.071	0.033	0.012	0.002		0.093	0.059	0.03	0.01	0.007	0.094	0.058	0.029	0.01	0.004		0.066	0.042	0.015	0.009	0.003	0.065	0.042	0.017	0.008	0.001
176.6	0.108	0.061	0.026	0.017	0.003	0.107	0.063	0.028	0.016	0.003		0.168	0.113	0.068	0.031	0.01	0.001	0.166	0.116	0.071	0.033	0.012	0.002		0.093	0.058	0.03	0.01	0.007	0.094	0.058	0.029	0.01	0.004		0.066	0.041	0.015	0.009	0.003	0.065	0.042	0.017	0.008	0.001
176.8	0.108	0.061	0.026	0.017	0.004	0.107	0.063	0.028	0.016	0.003		0.168	0.113	0.068	0.031	0.011	0.001	0.166	0.116	0.071	0.033	0.012	0.002		0.094	0.058	0.029	0.01	0.007	0.094	0.058	0.029	0.01	0.004		0.066	0.041	0.015	0.009	0.002	0.065	0.042	0.017	0.008	0.001
177	0.108	0.061	0.026	0.017	0.003	0.107	0.063	0.028	0.016	0.003		0.168	0.112	0.068	0.031	0.011	0.001	0.166	0.116	0.071	0.033	0.012	0.002		0.093	0.058	0.03	0.01	0.006	0.094	0.058	0.029	0.01	0.004		0.065	0.04	0.015	0.009	0.002	0.065	0.042	0.017	0.008	0.001
177.2	0.108	0.062	0.027	0.018	0.004	0.107	0.063	0.028	0.016	0.003		0.168	0.113	0.068	0.032	0.011	0.002	0.166	0.116	0.071	0.033	0.012	0.002		0.094	0.058	0.03	0.01	0.007	0.094	0.059	0.029	0.01	0.004		0.065	0.041	0.015	0.009	0.002	0.065	0.042	0.017	0.008	0.001
177.4	0.107	0.061	0.027	0.017	0.003	0.107	0.063	0.028	0.016	0.003		0.168	0.113	0.068	0.031	0.011	0.002	0.166	0.116	0.071	0.033	0.012	0.002		0.094	0.059	0.03	0.01	0.007	0.094	0.059	0.029	0.01	0.004		0.064	0.04	0.015	0.009	0.001	0.065	0.042	0.017	0.008	0.001
177.6	0.107	0.061	0.027	0.017	0.003	0.107	0.063	0.028	0.016	0.003		0.168	0.112	0.068	0.031	0.011	0.001	0.166	0.116	0.071	0.033	0.012	0.002		0.094	0.059	0.03	0.01	0.007	0.094	0.059	0.029	0.01	0.004		0.064	0.04	0.015	0.009	0.001	0.065	0.042	0.017	0.008	0.001
177.8	0.107	0.061	0.027	0.016	0.003	0.107	0.063	0.028	0.016	0.003		0.167	0.112	0.068	0.031	0.011	0.001	0.166	0.116	0.071	0.033	0.012	0.002		0.094	0.06	0.031	0.01	0.007	0.094	0.059	0.029	0.01	0.004		0.063	0.039	0.014	0.008	0.001	0.065	0.042	0.017	0.008	0.001
178	0.107	0.06	0.026	0.016	0.003	0.107	0.063	0.028	0.016	0.003		0.167	0.112	0.068	0.031	0.011	0.002	0.166	0.116	0.071	0.033	0.012	0.002		0.094	0.06	0.031	0.009	0.007	0.094	0.059	0.029	0.01	0.004		0.063	0.039	0.014	0.009	0	0.065	0.042	0.017	0.008	0.001
178.2	0.107	0.061	0.026	0.016	0.003	0.107	0.063	0.028	0.016	0.003		0.167	0.112	0.068	0.032	0.011	0.002	0.166	0.116	0.071	0.033	0.012	0.002		0.094	0.06	0.031	0.01	0.006	0.094	0.059	0.029	0.01	0.004		0.063	0.039	0.014	0.009	0	0.065	0.042	0.017	0.008	0.001
178.4	0.107	0.061	0.025	0.016	0.003	0.107	0.063	0.028	0.016	0.003		0.166	0.112	0.067	0.032	0.01	0.001	0.166	0.116	0.071	0.033	0.012	0.002		0.093	0.06	0.031	0.01	0.007	0.094	0.059	0.029	0.01	0.004		0.063	0.039	0.014	0.008	-0.001	0.065	0.042	0.017	0.008	0.001
178.6	0.106	0.06	0.025	0.015	0.002	0.107	0.063	0.028	0.016	0.003		0.167	0.112	0.067	0.032	0.01	0.001	0.166	0.116	0.071	0.033	0.012	0.002		0.094	0.06	0.031	0.01	0.008	0.094	0.059	0.029	0.01	0.004		0.063	0.039	0.013	0.008	-0.001	0.065	0.042	0.017	0.008	0.001
178.8	0.107	0.061	0.025	0.015	0.002	0.107	0.063	0.028	0.016	0.003		0.166	0.112	0.067	0.032	0.01	0.001	0.166	0.116	0.071	0.033	0.012	0.002		0.094	0.06	0.031	0.01	0.008	0.094	0.059	0.029	0.01	0.004		0.063	0.039	0.014	0.007	-0.001	0.065	0.042	0.017	0.008	0.001
179	0.106	0.061	0.025	0.015	0.002	0.107	0.063	0.028	0.016	0.003		0.166	0.112	0.067	0.032	0.01	0.001	0.166	0.116	0.071	0.033	0.012	0.002		0.094	0.06	0.031	0.01	0.009	0.094	0.059	0.029	0.01	0.004		0.063	0.039	0.014	0.008	-0.001	0.065	0.042	0.017	0.008	0.001
179.2	0.107	0.061	0.026	0.015	0.002	0.107	0.063	0.028	0.016	0.003		0.165	0.111	0.067	0.032	0.01	0	0.166	0.116	0.071	0.033	0.012	0.002		0.093	0.06	0.031	0.011	0.009	0.094	0.059	0.029	0.01	0.004		0.063	0.039	0.014	0.008	0	0.065	0.042	0.017	0.008	0.001
179.4	0.106	0.061	0.025	0.015	0.002	0.107	0.063	0.028	0.016	0.003		0.165	0.111	0.067	0.032	0.01	0	0.166	0.116	0.071	0.033	0.012	0.002		0.093	0.06	0.031	0.011	0.009	0.094	0.059	0.029	0.01	0.004		0.064	0.04	0.015	0.008	0	0.065	0.042	0.017	0.008	0.001
179.6	0.107	0.062	0.026	0.016	0.002	0.107	0.063	0.028	0.016	0.003		0.166	0.111	0.067	0.032	0.01	0	0.166	0.116	0.071	0.033	0.012	0.002		0.093	0.059	0.031	0.011	0.009	0.094	0.059	0.029	0.01	0.004		0.065	0.04	0.015	0.008	0	0.065	0.042	0.017	0.008	0.001
179.8	0.107	0.063	0.027	0.016	0.003	0.107	0.063	0.028	0.016	0.003		0.166	0.111	0.067	0.032	0.009	0.001	0.166	0.116	0.071	0.033	0.012	0.002		0.093	0.059	0.03	0.01	0.008	0.094	0.059	0.029	0.01	0.004		0.065	0.04	0.015	0.007	0.001	0.065	0.042	0.017	0.008	0.001
180	0.108	0.064	0.027	0.016	0.003	0.107	0.063	0.028	0.016	0.003		0.166	0.112	0.067	0.032	0.01	0	0.166	0.116	0.071	0.033	0.012	0.002		0.093	0.058	0.03	0.01	0.008	0.094	0.059	0.029	0.01	0.004		0.065	0.041	0.016	0.008	0.001	0.065	0.042	0.017	0.008	0.001
180.2	0.108	0.065	0.028	0.017	0.004	0.107	0.063	0.028	0.016	0.003		0.166	0.112	0.067	0.032	0.01	0.001	0.166	0.116	0.071	0.033	0.012	0.002		0.093	0.057	0.029	0.009	0.007	0.094	0.059	0.029	0.01	0.004		0.065	0.04	0.015	0.007	0.001	0.065	0.042	0.017	0.008	0.001
180.4	0.108	0.065	0.028	0.017	0.004	0.107	0.063	0.028	0.016	0.003		0.166	0.112	0.067	0.032	0.01	0.001	0.166	0.116	0.071	0.033	0.012	0.002		0.092	0.057	0.028	0.009	0.007	0.094	0.059	0.029	0.01	0.004		0.065	0.04	0.015	0.007	0.001	0.065	0.042	0.017	0.008	0.001
180.6	0.108	0.065	0.028	0.017	0.004	0.107	0.063	0.028	0.016	0.003		0.167	0.112	0.067	0.032	0.01	0.002	0.166	0.116	0.071	0.033	0.012	0.002		0.092	0.056	0.028	0.009	0.006	0.094	0.059	0.029	0.01	0.004		0.065	0.041	0.016	0.008	0.001	0.065	0.042	0.017	0.008	0.001
180.8	0.108	0.065	0.029	0.017	0.004	0.107	0.063	0.028	0.016	0.003		0.167	0.113	0.067	0.032	0.01	0.003	0.166	0.116	0.071	0.033	0.012	0.002		0.092	0.056	0.028	0.009	0.006	0.094	0.059	0.029	0.01	0.004		0.065	0.041	0.016	0.008	0.001	0.065	0.042	0.017	0.008	0.001
181	0.108	0.065	0.029	0.018	0.004	0.107	0.063	0.028	0.016	0.003		0.168	0.113	0.068	0.033	0.011	0.003	0.166	0.116	0.071	0.033	0.012	0.002		0.091	0.056	0.028	0.009	0.006	0.094	0.059	0.029	0.01	0.005		0.065	0.041	0.016	0.008	0.001	0.065	0.042	0.017	0.008	0.001
181.2	0.108	0.065	0.029	0.018	0.005	0.107	0.063	0.028	0.016	0.003		0.168	0.114	0.068	0.033	0.011	0.004	0.166	0.116	0.071	0.033	0.012	0.002		0.092	0.056	0.028	0.009	0.006	0.094	0.059	0.029	0.01	0.005		0.065	0.041	0.016	0.008	0.001	0.065	0.042	0.017	0.008	0.001
181.4	0.108	0.065	0.028	0.017	0.004	0.107	0.063	0.028	0.016	0.003		0.168	0.113	0.068	0.032	0.011	0.003	0.166	0.116	0.071	0.033	0.012	0.002		0.092	0.057	0.028	0.009	0.007	0.094	0.059	0.029	0.01	0.005		0.065	0.042	0.016	0.008	0.001	0.065	0.042	0.017	0.008	0.001
181.6	0.108	0.065	0.028	0.018	0.004	0.107	0.063	0.028	0.016	0.003		0.168	0.114	0.068	0.033	0.012	0.004	0.166	0.116	0.071	0.033	0.012	0.002		0.092	0.057	0.029	0.009	0.007	0.094	0.059	0.029	0.01	0.005		0.064	0.042	0.015	0.008	0.002	0.065	0.042	0.017	0.008	0.001
181.8	0.109	0.064	0.028	0.017	0.004	0.107	0.063	0.028	0.016	0.003		0.168	0.114	0.069	0.032	0.011	0.004	0.166	0.116	0.071	0.033	0.012	0.002		0.092	0.058	0.029	0.01	0.007	0.094	0.059	0.029	0.01	0.005		0.064	0.042	0.015	0.008	0.002	0.065	0.042	0.017	0.008	0.001
182	0.109	0.064	0.028	0.017	0.004	0.107	0.063	0.028	0.016	0.003		0.168	0.115	0.07	0.033	0.012	0.004	0.166	0.116	0.071	0.033	0.012	0.002		0.093	0.058	0.029	0.01	0.007	0.094	0.059	0.029	0.01	0.005		0.064	0.042	0.015	0.009	0.002	0.065	0.042	0.017	0.008	0.001
182.2	0.109	0.063	0.028	0.017	0.004	0.107	0.063	0.028	0.016	0.003		0.169	0.115	0.07	0.033	0.012	0.004	0.166	0.116	0.071	0.033	0.012	0.002		0.093	0.058	0.029	0.01	0.008	0.094	0.059	0.029	0.01	0.005		0.064	0.042	0.016	0.009	0.003	0.065	0.042	0.017	0.008	0.001
182.4	0.108	0.063	0.027	0.017	0.003	0.107	0.063	0.028	0.016	0.003		0.169	0.115	0.07	0.033	0.012	0.004	0.166	0.116	0.071	0.033	0.012	0.002		0.093	0.058	0.03	0.01	0.008	0.094	0.059	0.029	0.01	0.005		0.064	0.042	0.015	0.008	0.003	0.065	0.042	0.017	0.008	0.001
182.6	0.108	0.062	0.027	0.017	0.003	0.107	0.063	0.028	0.016	0.003		0.169	0.115	0.07	0.034	0.013	0.004	0.166	0.116	0.071	0.033	0.012	0.002		0.093	0.057	0.03	0.01	0.008	0.094	0.059	0.029	0.01	0.005		0.064	0.042	0.015	0.008	0.003	0.065	0.042	0.017	0.008	0.001
182.8	0.108	0.062	0.027	0.017	0.003	0.107	0.063	0.028	0.016	0.003		0.169	0.115	0.07	0.034	0.012	0.003	0.166	0.116	0.071	0.033	0.012	0.002		0.093	0.057	0.03	0.011	0.008	0.094	0.059	0.029	0.01	0.005		0.064	0.042	0.015	0.008	0.003	0.065	0.042	0.017	0.008	0.001
183	0.107	0.062	0.026	0.017	0.002	0.107	0.063	0.028	0.016	0.003		0.169	0.115	0.071	0.034	0.012	0.003	0.166	0.116	0.071	0.033	0.012	0.002		0.093	0.057	0.03	0.011	0.008	0.094	0.059	0.029	0.01	0.005		0.064	0.042	0.016	0.009	0.002	0.065	0.042	0.017	0.008	0.001
183.2	0.107	0.062	0.026	0.017	0.002	0.107	0.063	0.028	0.016	0.003		0.169	0.114	0.07	0.034	0.012	0.002	0.166	0.116	0.071	0.033	0.012	0.002		0.092	0.057	0.03	0.011	0.007	0.094	0.059	0.029	0.01	0.005		0.065	0.042	0.016	0.009	0.003	0.065	0.042	0.017	0.008	0.001
183.4	0.106	0.062	0.025	0.016	0.001	0.107	0.063	0.028	0.016	0.003		0.169	0.114	0.07	0.033	0.012	0.002	0.166	0.116	0.071	0.033	0.012	0.002		0.092	0.057	0.03	0.011	0.007	0.094	0.059	0.029	0.01	0.005		0.065	0.041	0.015	0.009	0.002	0.065	0.042	0.017	0.008	0.001
183.6	0.106	0.062	0.025	0.016	0.001	0.107	0.063	0.028	0.016	0.003		0.168	0.114	0.07	0.033	0.012	0.002	0.166	0.116	0.071	0.033	0.012	0.002		0.092	0.057	0.03	0.011	0.006	0.094	0.059	0.029	0.01	0.005		0.065	0.04	0.015	0.008	0.002	0.065	0.042	0.017	0.008	0.001
183.8	0.106	0.062	0.025	0.016	0.001	0.107	0.063	0.028	0.016	0.003		0.167	0.114	0.069	0.032	0.011	0.001	0.166	0.116	0.071	0.033	0.012	0.002		0.092	0.057	0.03	0.011	0.006	0.094	0.059	0.029	0.01	0.005		0.066	0.041	0.015	0.009	0.002	0.065	0.042	0.017	0.008	0.001
184	0.106	0.063	0.026	0.017	0.002	0.107	0.063	0.028	0.016	0.003		0.167	0.114	0.068	0.032	0.011	0.001	0.166	0.116	0.071	0.033	0.012	0.002		0.093	0.056	0.03	0.012	0.006	0.094	0.059	0.029	0.01	0.005		0.066	0.041	0.015	0.009	0.003	0.065	0.042	0.017	0.008	0.001
184.2	0.106	0.063	0.026	0.017	0.002	0.107	0.063	0.028	0.016	0.003		0.167	0.114	0.068	0.032	0.011	0.002	0.166	0.116	0.071	0.033	0.012	0.002		0.092	0.056	0.029	0.011	0.006	0.094	0.059	0.029	0.01	0.005		0.066	0.041	0.014	0.009	0.002	0.065	0.042	0.017	0.008	0.001
184.4	0.106	0.063	0.027	0.017	0.002	0.107	0.063	0.028	0.016	0.003		0.167	0.113	0.067	0.032	0.011	0.002	0.166	0.116	0.071	0.033	0.012	0.002		0.093	0.056	0.029	0.011	0.006	0.094	0.059	0.029	0.01	0.005		0.066	0.04	0.015	0.009	0.002	0.065	0.042	0.017	0.008	0.001
184.6	0.106	0.063	0.026	0.016	0.001	0.107	0.063	0.028	0.016	0.003		0.167	0.113	0.067	0.032	0.011	0.002	0.166	0.116	0.071	0.033	0.012	0.002		0.092	0.056	0.03	0.01	0.006	0.094	0.059	0.029	0.01	0.005		0.066	0.041	0.015	0.01	0.002	0.065	0.042	0.017	0.008	0.001
184.8	0.106	0.063	0.027	0.017	0.002	0.107	0.063	0.028	0.016	0.003		0.167	0.113	0.067	0.032	0.011	0.002	0.166	0.116	0.071	0.033	0.012	0.002		0.092	0.056	0.03	0.011	0.006	0.094	0.059	0.029	0.01	0.005		0.066	0.04	0.014	0.01	0.002	0.065	0.042	0.017	0.008	0.001
185	0.106	0.063	0.026	0.016	0.002	0.107	0.063	0.028	0.016	0.003		0.167	0.114	0.068	0.032	0.011	0.002	0.166	0.116	0.071	0.033	0.012	0.002		0.093	0.056	0.03	0.01	0.006	0.094	0.059	0.029	0.01	0.005		0.065	0.04	0.015	0.01	0.002	0.065	0.042	0.017	0.008	0.001
185.2	0.107	0.063	0.027	0.016	0.001	0.107	0.063	0.028	0.016	0.003		0.167	0.114	0.068	0.032	0.011	0.002	0.166	0.116	0.071	0.033	0.012	0.002		0.093	0.056	0.03	0.01	0.006	0.094	0.059	0.029	0.01	0.005		0.065	0.041	0.016	0.01	0.003	0.065	0.042	0.017	0.008	0.001
185.4	0.107	0.064	0.026	0.016	0.002	0.107	0.063	0.028	0.016	0.003		0.167	0.113	0.068	0.031	0.011	0.001	0.166	0.116	0.071	0.033	0.012	0.002		0.093	0.057	0.031	0.01	0.006	0.094	0.059	0.029	0.01	0.005		0.066	0.042	0.016	0.01	0.002	0.065	0.042	0.017	0.008	0.001
185.6	0.107	0.064	0.026	0.016	0.003	0.107	0.063	0.028	0.016	0.003		0.166	0.114	0.068	0.031	0.011	0.002	0.166	0.116	0.071	0.033	0.012	0.002		0.093	0.058	0.031	0.01	0.007	0.094	0.059	0.03	0.01	0.005		0.065	0.041	0.016	0.009	0.003	0.065	0.042	0.017	0.008	0.001
185.8	0.107	0.063	0.026	0.016	0.003	0.107	0.063	0.028	0.016	0.003		0.166	0.114	0.069	0.032	0.011	0.002	0.166	0.116	0.071	0.033	0.012	0.002		0.093	0.058	0.031	0.01	0.007	0.094	0.059	0.03	0.01	0.005		0.065	0.041	0.016	0.009	0.003	0.065	0.042	0.017	0.008	0.001
186	0.107	0.064	0.026	0.016	0.003	0.107	0.063	0.028	0.016	0.003		0.166	0.114	0.069	0.032	0.011	0.002	0.166	0.116	0.071	0.033	0.012	0.002		0.092	0.057	0.031	0.009	0.007	0.094	0.059	0.03	0.01	0.005		0.065	0.042	0.017	0.009	0.003	0.065	0.042	0.017	0.008	0.001
186.2	0.106	0.064	0.026	0.016	0.003	0.107	0.063	0.028	0.016	0.003		0.167	0.114	0.069	0.033	0.011	0.002	0.166	0.116	0.071	0.033	0.012	0.002		0.093	0.057	0.03	0.009	0.007	0.094	0.059	0.03	0.01	0.005		0.066	0.042	0.017	0.009	0.004	0.065	0.042	0.017	0.008	0.001
186.4	0.106	0.063	0.026	0.016	0.002	0.107	0.063	0.028	0.016	0.003		0.167	0.115	0.07	0.033	0.012	0.002	0.166	0.116	0.071	0.033	0.012	0.002		0.093	0.057	0.03	0.008	0.006	0.094	0.059	0.03	0.01	0.005		0.065	0.042	0.017	0.009	0.003	0.065	0.042	0.017	0.008	0.001
186.6	0.105	0.063	0.026	0.016	0.002	0.107	0.063	0.028	0.016	0.003		0.168	0.115	0.07	0.034	0.012	0.002	0.166	0.116	0.071	0.033	0.012	0.002		0.093	0.057	0.03	0.008	0.006	0.094	0.059	0.03	0.01	0.005		0.066	0.042	0.017	0.009	0.003	0.065	0.042	0.017	0.008	0.001
186.8	0.105	0.062	0.025	0.016	0.002	0.107	0.063	0.028	0.016	0.003		0.168	0.115	0.071	0.034	0.012	0.002	0.166	0.116	0.071	0.033	0.012	0.002		0.093	0.057	0.03	0.008	0.007	0.094	0.059	0.03	0.01	0.005		0.066	0.042	0.017	0.01	0.003	0.065	0.042	0.017	0.008	0.001
187	0.105	0.062	0.024	0.016	0.002	0.107	0.063	0.028	0.016	0.003		0.168	0.115	0.07	0.033	0.012	0.002	0.166	0.116	0.071	0.033	0.012	0.002		0.092	0.057	0.029	0.009	0.007	0.094	0.059	0.03	0.01	0.005		0.066	0.042	0.017	0.009	0.002	0.065	0.042	0.017	0.008	0.001
187.2	0.105	0.062	0.024	0.015	0.002	0.107	0.063	0.028	0.016	0.003		0.168	0.115	0.07	0.033	0.012	0.002	0.166	0.116	0.071	0.033	0.012	0.002		0.093	0.057	0.029	0.009	0.007	0.094	0.059	0.03	0.01	0.005		0.066	0.042	0.016	0.009	0.002	0.065	0.042	0.017	0.008	0.001
187.4	0.105	0.061	0.024	0.015	0.002	0.107	0.063	0.028	0.016	0.003		0.168	0.116	0.07	0.032	0.012	0.002	0.166	0.116	0.071	0.033	0.012	0.002		0.093	0.057	0.029	0.01	0.007	0.094	0.059	0.03	0.01	0.005		0.066	0.042	0.016	0.009	0.002	0.065	0.042	0.017	0.008	0.001
187.6	0.105	0.061	0.024	0.016	0.002	0.107	0.063	0.028	0.016	0.003		0.168	0.116	0.07	0.032	0.013	0.002	0.166	0.116	0.071	0.033	0.012	0.002		0.093	0.057	0.029	0.01	0.006	0.094	0.059	0.03	0.01	0.005		0.066	0.042	0.016	0.009	0.002	0.065	0.042	0.017	0.008	0.001
187.8	0.105	0.06	0.024	0.016	0.002	0.107	0.063	0.028	0.016	0.003		0.168	0.115	0.069	0.032	0.013	0.002	0.166	0.116	0.071	0.033	0.012	0.002		0.093	0.058	0.028	0.01	0.007	0.094	0.059	0.03	0.01	0.005		0.066	0.042	0.016	0.009	0.002	0.065	0.042	0.017	0.008	0.001
188	0.105	0.061	0.024	0.017	0.002	0.107	0.063	0.028	0.016	0.003		0.168	0.115	0.069	0.032	0.013	0.002	0.166	0.116	0.071	0.033	0.012	0.002		0.094	0.058	0.028	0.011	0.007	0.094	0.059	0.03	0.01	0.005		0.065	0.042	0.016	0.008	0.002	0.065	0.042	0.017	0.008	0.001
188.2	0.105	0.061	0.025	0.017	0.002	0.107	0.063	0.028	0.016	0.003		0.168	0.115	0.068	0.031	0.012	0.002	0.166	0.116	0.071	0.033	0.012	0.002		0.093	0.058	0.028	0.01	0.006	0.094	0.059	0.03	0.01	0.005		0.065	0.042	0.016	0.008	0.001	0.065	0.042	0.017	0.008	0.001
188.4	0.105	0.06	0.025	0.017	0.001	0.107	0.063	0.028	0.016	0.003		0.167	0.115	0.067	0.03	0.012	0.002	0.166	0.116	0.071	0.033	0.012	0.002		0.094	0.058	0.029	0.01	0.006	0.094	0.059	0.03	0.01	0.005		0.065	0.041	0.016	0.008	0.001	0.065	0.042	0.017	0.008	0.001
188.6	0.105	0.06	0.025	0.016	0.001	0.107	0.063	0.028	0.016	0.003		0.167	0.115	0.067	0.031	0.012	0.001	0.166	0.116	0.071	0.033	0.012	0.002		0.093	0.058	0.028	0.01	0.006	0.094	0.059	0.03	0.01	0.005		0.065	0.042	0.016	0.009	0.001	0.065	0.042	0.017	0.008	0.001
188.8	0.105	0.06	0.025	0.017	0.001	0.107	0.063	0.028	0.016	0.003		0.167	0.115	0.067	0.03	0.012	0.001	0.166	0.116	0.071	0.033	0.012	0.002		0.093	0.058	0.028	0.01	0.006	0.094	0.059	0.03	0.01	0.005		0.065	0.041	0.016	0.009	0.001	0.065	0.042	0.017	0.008	0.001
189	0.105	0.06	0.025	0.016	0.001	0.107	0.063	0.028	0.016	0.003		0.167	0.115	0.067	0.03	0.012	0.001	0.166	0.116	0.071	0.033	0.012	0.002		0.093	0.058	0.029	0.01	0.005	0.094	0.059	0.03	0.01	0.005		0.065	0.041	0.016	0.009	0.001	0.065	0.042	0.017	0.008	0.001
189.2	0.106	0.061	0.025	0.017	0.002	0.107	0.063	0.028	0.016	0.003		0.166	0.115	0.067	0.03	0.011	0.001	0.166	0.116	0.071	0.033	0.012	0.002		0.093	0.058	0.029	0.01	0.005	0.094	0.059	0.03	0.01	0.005		0.065	0.041	0.015	0.009	0.001	0.065	0.042	0.017	0.008	0.001
189.4	0.106	0.061	0.024	0.016	0.002	0.107	0.063	0.028	0.016	0.003		0.166	0.114	0.067	0.03	0.011	0	0.166	0.116	0.071	0.033	0.012	0.002		0.093	0.058	0.029	0.01	0.005	0.094	0.059	0.03	0.01	0.005		0.064	0.041	0.015	0.008	0	0.065	0.042	0.017	0.008	0.001
189.6	0.105	0.061	0.024	0.016	0.002	0.107	0.063	0.028	0.016	0.003		0.166	0.114	0.067	0.03	0.011	0	0.166	0.116	0.071	0.033	0.012	0.002		0.092	0.057	0.029	0.01	0.005	0.094	0.059	0.03	0.01	0.005		0.064	0.04	0.015	0.008	0.001	0.065	0.042	0.017	0.008	0.001
189.8	0.106	0.062	0.024	0.016	0.003	0.107	0.063	0.028	0.016	0.003		0.165	0.113	0.067	0.03	0.01	0	0.166	0.116	0.071	0.033	0.012	0.002		0.092	0.057	0.029	0.009	0.005	0.094	0.059	0.03	0.01	0.005		0.064	0.04	0.015	0.008	0	0.065	0.042	0.017	0.008	0.001
190	0.106	0.062	0.025	0.016	0.003	0.107	0.063	0.028	0.016	0.003		0.165	0.113	0.067	0.029	0.01	-0.001	0.166	0.116	0.071	0.033	0.012	0.002		0.092	0.057	0.029	0.009	0.004	0.094	0.059	0.03	0.01	0.005		0.065	0.04	0.015	0.009	0.001	0.065	0.042	0.017	0.008	0.001
190.2	0.106	0.063	0.025	0.017	0.003	0.107	0.063	0.028	0.016	0.003		0.165	0.113	0.067	0.03	0.01	-0.001	0.166	0.116	0.071	0.033	0.012	0.002		0.093	0.057	0.029	0.01	0.005	0.094	0.059	0.03	0.01	0.005		0.065	0.041	0.016	0.009	0.001	0.065	0.042	0.017	0.008	0.001
190.4	0.106	0.063	0.025	0.016	0.003	0.107	0.063	0.028	0.016	0.003		0.165	0.114	0.067	0.03	0.01	-0.001	0.166	0.116	0.071	0.033	0.012	0.002		0.093	0.057	0.029	0.01	0.005	0.094	0.059	0.03	0.01	0.005		0.066	0.041	0.016	0.009	0.002	0.065	0.042	0.017	0.008	0.001
190.6	0.106	0.063	0.026	0.016	0.004	0.107	0.063	0.028	0.016	0.003		0.165	0.113	0.067	0.03	0.01	-0.001	0.166	0.116	0.071	0.033	0.012	0.002		0.093	0.058	0.029	0.01	0.005	0.094	0.059	0.03	0.01	0.005		0.066	0.041	0.016	0.01	0.002	0.065	0.042	0.017	0.008	0.001
190.8	0.106	0.063	0.026	0.017	0.004	0.107	0.063	0.028	0.016	0.003		0.166	0.113	0.067	0.031	0.01	-0.001	0.166	0.116	0.071	0.033	0.012	0.002		0.093	0.058	0.029	0.011	0.005	0.094	0.059	0.03	0.01	0.005		0.066	0.041	0.016	0.01	0.002	0.065	0.042	0.017	0.008	0.001
191	0.106	0.063	0.026	0.016	0.003	0.107	0.063	0.028	0.016	0.003		0.166	0.113	0.067	0.031	0.01	-0.001	0.166	0.116	0.071	0.033	0.012	0.002		0.093	0.057	0.029	0.011	0.005	0.094	0.059	0.03	0.01	0.005		0.065	0.041	0.016	0.01	0.002	0.065	0.042	0.017	0.008	0.001
191.2	0.106	0.064	0.026	0.017	0.003	0.107	0.063	0.028	0.016	0.003		0.166	0.113	0.067	0.032	0.011	0	0.166	0.116	0.071	0.033	0.012	0.002		0.093	0.057	0.029	0.01	0.005	0.094	0.059	0.03	0.01	0.005		0.065	0.041	0.016	0.01	0.002	0.065	0.042	0.017	0.008	0.001
191.4	0.107	0.064	0.026	0.017	0.003	0.107	0.063	0.028	0.016	0.003		0.167	0.113	0.068	0.033	0.011	0	0.166	0.116	0.071	0.033	0.012	0.002		0.093	0.058	0.029	0.011	0.005	0.094	0.059	0.03	0.01	0.005		0.065	0.041	0.016	0.01	0.001	0.065	0.042	0.017	0.008	0.001
191.6	0.107	0.064	0.026	0.017	0.002	0.107	0.064	0.028	0.016	0.003		0.168	0.114	0.068	0.033	0.012	0.001	0.166	0.116	0.071	0.033	0.012	0.002		0.093	0.057	0.03	0.01	0.005	0.094	0.059	0.03	0.01	0.005		0.065	0.041	0.016	0.009	0.001	0.065	0.042	0.017	0.008	0.001
191.8	0.107	0.064	0.026	0.017	0.003	0.107	0.064	0.028	0.016	0.003		0.168	0.114	0.068	0.033	0.012	0.001	0.166	0.116	0.071	0.033	0.012	0.002		0.093	0.058	0.029	0.01	0.005	0.094	0.059	0.03	0.01	0.005		0.065	0.041	0.016	0.009	0.001	0.065	0.042	0.017	0.008	0.001
192	0.107	0.064	0.026	0.017	0.003	0.107	0.064	0.028	0.016	0.003		0.169	0.113	0.068	0.033	0.012	0.002	0.166	0.116	0.071	0.033	0.012	0.002		0.094	0.057	0.03	0.01	0.005	0.094	0.059	0.03	0.01	0.005		0.065	0.042	0.016	0.009	0.001	0.065	0.042	0.017	0.008	0.001
192.2	0.107	0.063	0.026	0.016	0.002	0.107	0.064	0.028	0.016	0.003		0.168	0.114	0.068	0.033	0.012	0.001	0.166	0.116	0.071	0.033	0.012	0.002		0.094	0.058	0.03	0.01	0.005	0.094	0.059	0.03	0.01	0.005		0.065	0.041	0.016	0.009	0	0.065	0.042	0.017	0.008	0.001
192.4	0.107	0.063	0.026	0.017	0.002	0.107	0.064	0.028	0.016	0.003		0.168	0.113	0.068	0.033	0.012	0.002	0.166	0.116	0.071	0.033	0.012	0.002		0.093	0.057	0.03	0.009	0.005	0.094	0.059	0.03	0.01	0.005		0.065	0.041	0.016	0.009	0	0.065	0.042	0.017	0.008	0.001
192.6	0.107	0.062	0.026	0.016	0.002	0.107	0.064	0.028	0.016	0.003		0.168	0.114	0.068	0.033	0.012	0.002	0.166	0.116	0.071	0.033	0.012	0.002		0.094	0.057	0.03	0.01	0.006	0.094	0.059	0.03	0.01	0.005		0.065	0.041	0.016	0.009	0	0.065	0.042	0.017	0.008	0.001
192.8	0.107	0.062	0.026	0.016	0.002	0.107	0.064	0.028	0.016	0.003		0.167	0.113	0.068	0.032	0.011	0.002	0.166	0.116	0.071	0.033	0.012	0.002		0.094	0.057	0.03	0.01	0.006	0.094	0.059	0.03	0.01	0.005		0.065	0.041	0.016	0.009	0	0.065	0.042	0.017	0.008	0.001
193	0.107	0.062	0.026	0.016	0.002	0.107	0.064	0.028	0.016	0.003		0.168	0.113	0.068	0.032	0.011	0.002	0.166	0.116	0.071	0.033	0.012	0.002		0.094	0.057	0.03	0.01	0.006	0.094	0.059	0.03	0.01	0.005		0.064	0.041	0.015	0.008	0	0.065	0.042	0.017	0.008	0.001
193.2	0.107	0.062	0.025	0.015	0.001	0.107	0.064	0.028	0.016	0.003		0.168	0.113	0.068	0.032	0.011	0.003	0.166	0.116	0.071	0.033	0.012	0.002		0.094	0.057	0.03	0.009	0.006	0.094	0.059	0.03	0.01	0.005		0.064	0.041	0.015	0.008	0	0.065	0.042	0.017	0.008	0.001
193.4	0.107	0.062	0.025	0.016	0.001	0.107	0.064	0.028	0.016	0.003		0.169	0.113	0.069	0.032	0.012	0.003	0.166	0.116	0.071	0.033	0.012	0.002		0.093	0.057	0.03	0.009	0.006	0.094	0.059	0.03	0.01	0.005		0.064	0.041	0.015	0.008	0	0.065	0.042	0.017	0.008	0.001
193.6	0.107	0.061	0.024	0.015	0.001	0.107	0.064	0.028	0.016	0.003		0.168	0.113	0.069	0.031	0.011	0.003	0.166	0.116	0.071	0.033	0.012	0.002		0.093	0.056	0.03	0.009	0.006	0.094	0.059	0.03	0.01	0.005		0.064	0.04	0.015	0.008	0	0.065	0.042	0.017	0.008	0.001
193.8	0.108	0.062	0.025	0.016	0.002	0.107	0.064	0.028	0.016	0.003		0.168	0.113	0.069	0.031	0.011	0.002	0.166	0.116	0.071	0.033	0.012	0.002		0.093	0.056	0.029	0.009	0.006	0.094	0.059	0.03	0.01	0.005		0.064	0.04	0.014	0.008	0	0.065	0.042	0.017	0.008	0.001
194	0.108	0.061	0.025	0.016	0.002	0.107	0.064	0.028	0.016	0.003		0.168	0.113	0.069	0.031	0.011	0.002	0.166	0.116	0.071	0.033	0.012	0.002		0.093	0.056	0.029	0.009	0.006	0.094	0.059	0.03	0.01	0.005		0.064	0.041	0.015	0.008	0.001	0.065	0.042	0.017	0.008	0.001
194.2	0.109	0.062	0.026	0.017	0.002	0.107	0.064	0.028	0.016	0.003		0.168	0.113	0.069	0.031	0.012	0.002	0.166	0.116	0.071	0.033	0.012	0.002		0.093	0.056	0.029	0.009	0.005	0.094	0.059	0.03	0.01	0.005		0.064	0.04	0.014	0.008	0.001	0.065	0.042	0.017	0.008	0.001
194.4	0.108	0.061	0.025	0.017	0.002	0.107	0.064	0.028	0.016	0.003		0.168	0.114	0.069	0.031	0.011	0.002	0.166	0.116	0.071	0.033	0.012	0.002		0.093	0.057	0.029	0.009	0.005	0.094	0.059	0.03	0.01	0.005		0.064	0.04	0.014	0.008	0.001	0.065	0.042	0.017	0.008	0.001
194.6	0.108	0.061	0.026	0.017	0.002	0.107	0.064	0.028	0.016	0.003		0.168	0.114	0.07	0.032	0.011	0.002	0.166	0.116	0.071	0.033	0.012	0.002		0.094	0.056	0.029	0.01	0.005	0.094	0.059	0.03	0.01	0.005		0.063	0.04	0.014	0.008	0.001	0.065	0.042	0.017	0.008	0.001
194.8	0.107	0.061	0.026	0.017	0.002	0.107	0.064	0.028	0.016	0.003		0.169	0.114	0.07	0.032	0.012	0.002	0.166	0.116	0.071	0.033	0.012	0.002		0.094	0.056	0.029	0.01	0.005	0.094	0.059	0.03	0.01	0.005		0.063	0.04	0.014	0.009	0.002	0.065	0.042	0.017	0.008	0.001
195	0.107	0.061	0.026	0.016	0.002	0.107	0.064	0.028	0.016	0.003		0.168	0.114	0.07	0.032	0.012	0.003	0.166	0.116	0.071	0.033	0.012	0.002		0.093	0.056	0.029	0.009	0.004	0.094	0.059	0.03	0.01	0.005		0.063	0.04	0.014	0.009	0.002	0.065	0.042	0.017	0.008	0.001
195.2	0.107	0.061	0.026	0.016	0.002	0.107	0.064	0.028	0.016	0.003		0.168	0.115	0.071	0.032	0.012	0.003	0.166	0.116	0.071	0.033	0.012	0.002		0.093	0.056	0.029	0.009	0.004	0.094	0.059	0.03	0.01	0.005		0.063	0.04	0.014	0.009	0.002	0.065	0.042	0.017	0.008	0.001
195.4	0.107	0.061	0.027	0.016	0.003	0.107	0.064	0.028	0.016	0.003		0.169	0.116	0.072	0.033	0.013	0.004	0.166	0.116	0.071	0.033	0.012	0.002		0.093	0.056	0.029	0.009	0.005	0.094	0.059	0.03	0.01	0.005		0.064	0.041	0.015	0.01	0.002	0.065	0.042	0.017	0.008	0.001
195.6	0.107	0.061	0.026	0.015	0.002	0.107	0.064	0.028	0.016	0.003		0.169	0.116	0.072	0.032	0.013	0.004	0.166	0.116	0.071	0.033	0.012	0.002		0.093	0.057	0.029	0.009	0.005	0.094	0.059	0.03	0.01	0.005		0.064	0.041	0.015	0.01	0.002	0.065	0.042	0.017	0.008	0.001
195.8	0.107	0.061	0.027	0.016	0.003	0.107	0.064	0.028	0.016	0.003		0.169	0.116	0.072	0.032	0.013	0.004	0.166	0.116	0.071	0.033	0.012	0.002		0.093	0.057	0.03	0.009	0.005	0.094	0.059	0.03	0.01	0.005		0.065	0.041	0.015	0.011	0.003	0.065	0.042	0.017	0.008	0.001
196	0.106	0.06	0.027	0.016	0.003	0.107	0.064	0.028	0.016	0.003		0.168	0.116	0.072	0.033	0.013	0.004	0.166	0.116	0.071	0.033	0.012	0.002		0.093	0.057	0.03	0.009	0.006	0.094	0.059	0.03	0.01	0.005		0.065	0.041	0.016	0.011	0.003	0.065	0.042	0.017	0.008	0.001
196.2	0.106	0.06	0.027	0.015	0.002	0.107	0.064	0.028	0.016	0.003		0.168	0.116	0.072	0.033	0.013	0.003	0.166	0.116	0.071	0.033	0.012	0.002		0.093	0.058	0.03	0.009	0.006	0.094	0.059	0.03	0.01	0.005		0.064	0.042	0.016	0.011	0.003	0.065	0.042	0.017	0.008	0.001
196.4	0.106	0.061	0.028	0.015	0.002	0.107	0.064	0.028	0.016	0.003		0.168	0.116	0.071	0.033	0.013	0.003	0.166	0.116	0.071	0.033	0.012	0.002		0.093	0.058	0.03	0.01	0.006	0.094	0.059	0.03	0.01	0.005		0.064	0.042	0.016	0.011	0.002	0.065	0.042	0.017	0.008	0.001
196.6	0.106	0.061	0.028	0.015	0.002	0.107	0.064	0.028	0.016	0.003		0.167	0.115	0.071	0.032	0.012	0.003	0.166	0.116	0.071	0.033	0.012	0.002		0.094	0.059	0.031	0.01	0.007	0.094	0.059	0.03	0.01	0.005		0.065	0.043	0.017	0.011	0.003	0.065	0.042	0.017	0.008	0.001
196.8	0.106	0.062	0.028	0.016	0.003	0.107	0.064	0.028	0.016	0.003		0.167	0.115	0.07	0.032	0.012	0.003	0.166	0.116	0.071	0.033	0.012	0.002		0.093	0.059	0.031	0.01	0.007	0.094	0.059	0.03	0.01	0.005		0.066	0.044	0.017	0.011	0.003	0.065	0.042	0.017	0.008	0.001
197	0.106	0.062	0.028	0.016	0.003	0.107	0.064	0.028	0.016	0.003		0.167	0.115	0.07	0.033	0.013	0.003	0.166	0.116	0.071	0.033	0.012	0.002		0.094	0.06	0.03	0.01	0.007	0.094	0.059	0.03	0.01	0.005		0.065	0.043	0.017	0.01	0.003	0.065	0.042	0.017	0.008	0.001
197.2	0.106	0.063	0.028	0.016	0.002	0.107	0.064	0.028	0.016	0.003		0.167	0.115	0.069	0.033	0.013	0.003	0.166	0.116	0.071	0.033	0.012	0.002		0.094	0.06	0.03	0.01	0.007	0.094	0.059	0.03	0.01	0.005		0.066	0.044	0.018	0.011	0.003	0.065	0.042	0.017	0.008	0.001
197.4	0.107	0.063	0.028	0.017	0.002	0.107	0.064	0.028	0.016	0.003		0.167	0.115	0.069	0.032	0.013	0.003	0.166	0.116	0.071	0.033	0.012	0.002		0.094	0.059	0.031	0.01	0.007	0.094	0.059	0.03	0.01	0.005		0.066	0.043	0.018	0.011	0.003	0.065	0.042	0.017	0.008	0.001
197.6	0.107	0.064	0.028	0.017	0.002	0.107	0.064	0.028	0.016	0.003		0.167	0.114	0.069	0.032	0.012	0.003	0.166	0.116	0.071	0.033	0.012	0.002		0.094	0.059	0.031	0.01	0.006	0.094	0.059	0.03	0.01	0.005		0.065	0.043	0.017	0.01	0.003	0.065	0.042	0.017	0.008	0.001
197.8	0.108	0.064	0.028	0.018	0.002	0.107	0.064	0.028	0.016	0.003		0.167	0.114	0.068	0.033	0.013	0.002	0.166	0.116	0.071	0.033	0.012	0.002		0.095	0.059	0.03	0.01	0.006	0.094	0.059	0.03	0.01	0.005		0.065	0.042	0.017	0.01	0.002	0.065	0.042	0.017	0.008	0.001
198	0.108	0.063	0.028	0.018	0.002	0.107	0.064	0.028	0.016	0.003		0.167	0.114	0.068	0.033	0.013	0.002	0.166	0.116	0.071	0.033	0.012	0.002		0.095	0.059	0.03	0.011	0.006	0.094	0.059	0.03	0.01	0.005		0.065	0.041	0.016	0.009	0.002	0.065	0.042	0.017	0.008	0.001
198.2	0.108	0.063	0.028	0.018	0.002	0.107	0.064	0.028	0.016	0.003		0.167	0.114	0.068	0.033	0.013	0.002	0.166	0.116	0.071	0.033	0.012	0.002		0.095	0.059	0.03	0.011	0.006	0.094	0.059	0.03	0.01	0.005		0.065	0.041	0.016	0.009	0.001	0.065	0.042	0.017	0.008	0.001
198.4	0.108	0.063	0.027	0.018	0.002	0.107	0.064	0.028	0.016	0.003		0.167	0.113	0.067	0.032	0.012	0.002	0.166	0.116	0.071	0.033	0.012	0.002		0.095	0.058	0.031	0.011	0.005	0.094	0.059	0.03	0.01	0.005		0.065	0.041	0.015	0.009	0.001	0.065	0.042	0.017	0.008	0.001
198.6	0.108	0.063	0.027	0.018	0.001	0.107	0.064	0.028	0.016	0.003		0.167	0.113	0.067	0.032	0.012	0.002	0.166	0.116	0.071	0.033	0.012	0.002		0.095	0.058	0.03	0.011	0.005	0.094	0.059	0.03	0.01	0.005		0.064	0.04	0.015	0.008	0.001	0.065	0.042	0.017	0.008	0.001
198.8	0.108	0.063	0.028	0.018	0.002	0.107	0.064	0.028	0.016	0.003		0.168	0.113	0.066	0.032	0.012	0.002	0.166	0.116	0.071	0.033	0.012	0.002		0.095	0.057	0.03	0.01	0.005	0.094	0.059	0.03	0.01	0.005		0.064	0.04	0.015	0.008	0.001	0.065	0.042	0.017	0.008	0.001
199	0.108	0.062	0.028	0.017	0.002	0.107	0.064	0.028	0.016	0.003		0.168	0.113	0.067	0.032	0.012	0.002	0.166	0.116	0.071	0.033	0.012	0.002		0.095	0.058	0.03	0.011	0.006	0.094	0.059	0.03	0.01	0.005		0.064	0.04	0.016	0.008	0.001	0.065	0.042	0.017	0.008	0.001
199.2	0.108	0.062	0.028	0.017	0.003	0.107	0.064	0.028	0.016	0.003		0.168	0.114	0.068	0.032	0.012	0.002	0.166	0.116	0.071	0.033	0.012	0.002		0.096	0.058	0.03	0.011	0.006	0.094	0.059	0.03	0.01	0.005		0.064	0.041	0.016	0.008	0.001	0.065	0.042	0.017	0.008	0.001
199.4	0.108	0.062	0.028	0.017	0.003	0.107	0.064	0.028	0.016	0.003		0.168	0.114	0.068	0.033	0.012	0.002	0.166	0.116	0.071	0.033	0.012	0.002		0.096	0.058	0.03	0.011	0.006	0.094	0.059	0.03	0.01	0.005		0.064	0.041	0.016	0.009	0.002	0.065	0.042	0.017	0.008	0.001
199.6	0.108	0.061	0.027	0.017	0.002	0.107	0.064	0.028	0.016	0.003		0.168	0.114	0.067	0.032	0.011	0.002	0.166	0.116	0.071	0.033	0.012	0.002		0.096	0.058	0.03	0.01	0.007	0.094	0.059	0.03	0.01	0.005		0.064	0.041	0.016	0.009	0.002	0.065	0.042	0.017	0.008	0.001
199.8	0.108	0.061	0.027	0.017	0.003	0.107	0.064	0.028	0.016	0.003		0.168	0.114	0.067	0.032	0.011	0.001	0.166	0.116	0.071	0.033	0.012	0.002		0.095	0.058	0.03	0.01	0.007	0.094	0.06	0.03	0.01	0.005		0.064	0.041	0.016	0.009	0.002	0.065	0.042	0.017	0.008	0.001
200	0.107	0.06	0.026	0.017	0.002	0.107	0.064	0.028	0.016	0.003		0.168	0.114	0.067	0.032	0.01	0.001	0.166	0.116	0.071	0.033	0.012	0.002		0.095	0.059	0.03	0.011	0.007	0.094	0.06	0.03	0.01	0.005		0.063	0.041	0.016	0.009	0.002	0.065	0.042	0.017	0.008	0.001
200.2	0.107	0.061	0.026	0.016	0.002	0.107	0.064	0.028	0.016	0.003		0.168	0.114	0.067	0.032	0.01	0.001	0.166	0.116	0.071	0.033	0.012	0.002		0.095	0.059	0.029	0.01	0.007	0.094	0.06	0.03	0.01	0.005		0.063	0.042	0.017	0.009	0.003	0.065	0.042	0.017	0.008	0.001
200.4	0.106	0.061	0.026	0.016	0.003	0.107	0.064	0.028	0.016	0.003		0.168	0.114	0.067	0.031	0.01	0.001	0.166	0.116	0.071	0.034	0.012	0.002		0.096	0.06	0.03	0.011	0.008	0.094	0.06	0.03	0.01	0.005		0.064	0.042	0.017	0.009	0.003	0.065	0.042	0.017	0.008	0.001
200.6	0.107	0.061	0.026	0.017	0.004	0.107	0.064	0.028	0.016	0.003		0.167	0.114	0.067	0.031	0.009	0	0.166	0.116	0.071	0.034	0.012	0.002		0.096	0.06	0.03	0.011	0.009	0.094	0.06	0.03	0.01	0.005		0.064	0.043	0.017	0.009	0.004	0.065	0.042	0.017	0.008	0.001
200.8	0.106	0.061	0.026	0.017	0.004	0.107	0.064	0.028	0.016	0.003		0.167	0.114	0.066	0.03	0.01	0	0.166	0.116	0.071	0.034	0.012	0.002		0.097	0.061	0.031	0.011	0.009	0.094	0.06	0.03	0.01	0.005		0.064	0.043	0.018	0.01	0.004	0.065	0.042	0.017	0.008	0.001
201	0.106	0.061	0.026	0.017	0.004	0.107	0.064	0.028	0.016	0.003		0.167	0.114	0.067	0.031	0.01	0.001	0.166	0.116	0.071	0.034	0.012	0.002		0.098	0.061	0.031	0.011	0.01	0.094	0.06	0.03	0.01	0.005		0.065	0.044	0.018	0.01	0.004	0.065	0.042	0.017	0.008	0.001
201.2	0.107	0.062	0.027	0.017	0.004	0.107	0.064	0.028	0.016	0.003		0.167	0.114	0.066	0.031	0.01	0	0.166	0.116	0.071	0.034	0.012	0.002		0.097	0.061	0.031	0.012	0.009	0.094	0.06	0.03	0.01	0.005		0.065	0.044	0.018	0.01	0.005	0.065	0.042	0.017	0.008	0.001
201.4	0.106	0.062	0.027	0.018	0.004	0.107	0.064	0.028	0.016	0.003		0.166	0.114	0.066	0.032	0.01	0.001	0.166	0.116	0.071	0.034	0.012	0.002		0.098	0.061	0.032	0.012	0.009	0.094	0.06	0.03	0.01	0.005		0.065	0.044	0.018	0.01	0.004	0.065	0.042	0.017	0.008	0.001
201.6	0.106	0.061	0.027	0.018	0.003	0.107	0.064	0.028	0.016	0.003		0.166	0.114	0.066	0.032	0.01	0.001	0.166	0.116	0.071	0.034	0.012	0.002		0.097	0.061	0.032	0.012	0.009	0.094	0.06	0.03	0.01	0.005		0.066	0.044	0.018	0.01	0.004	0.065	0.042	0.017	0.008	0.001
201.8	0.107	0.062	0.027	0.018	0.003	0.107	0.064	0.028	0.016	0.003		0.166	0.114	0.066	0.031	0.01	0.001	0.166	0.116	0.071	0.034	0.012	0.002		0.097	0.061	0.032	0.013	0.01	0.094	0.06	0.03	0.01	0.005		0.066	0.044	0.018	0.011	0.004	0.065	0.042	0.017	0.008	0.001
202	0.107	0.061	0.027	0.018	0.003	0.107	0.064	0.028	0.016	0.003		0.166	0.114	0.066	0.032	0.01	0.001	0.166	0.116	0.071	0.034	0.012	0.002		0.097	0.061	0.032	0.012	0.009	0.094	0.06	0.03	0.01	0.005		0.066	0.044	0.018	0.011	0.004	0.065	0.042	0.017	0.008	0.001
202.2	0.106	0.062	0.027	0.018	0.003	0.107	0.064	0.028	0.016	0.003		0.166	0.114	0.066	0.032	0.01	0.002	0.166	0.116	0.071	0.034	0.012	0.002		0.098	0.06	0.033	0.012	0.009	0.094	0.06	0.03	0.01	0.005		0.066	0.045	0.018	0.011	0.004	0.065	0.042	0.017	0.008	0.001
202.4	0.106	0.062	0.027	0.018	0.003	0.107	0.064	0.028	0.016	0.003		0.166	0.114	0.066	0.032	0.01	0.001	0.166	0.116	0.071	0.034	0.012	0.002		0.097	0.06	0.033	0.012	0.009	0.094	0.06	0.03	0.01	0.005		0.066	0.044	0.018	0.011	0.004	0.065	0.042	0.017	0.008	0.001
202.6	0.107	0.062	0.028	0.018	0.003	0.107	0.064	0.028	0.016	0.003		0.166	0.114	0.066	0.033	0.011	0.001	0.166	0.116	0.071	0.034	0.012	0.002		0.097	0.06	0.033	0.012	0.009	0.094	0.06	0.03	0.01	0.005		0.065	0.044	0.018	0.011	0.004	0.065	0.042	0.017	0.008	0.001
202.8	0.107	0.063	0.029	0.018	0.004	0.107	0.064	0.028	0.016	0.003		0.167	0.114	0.066	0.033	0.011	0.002	0.166	0.116	0.071	0.034	0.012	0.002		0.097	0.059	0.033	0.011	0.009	0.094	0.06	0.03	0.01	0.005		0.065	0.044	0.018	0.011	0.004	0.065	0.042	0.017	0.008	0.001
203	0.107	0.063	0.029	0.018	0.003	0.107	0.064	0.028	0.016	0.003		0.167	0.114	0.067	0.033	0.012	0.002	0.166	0.116	0.071	0.034	0.012	0.002		0.097	0.059	0.033	0.012	0.009	0.094	0.06	0.03	0.01	0.005		0.066	0.044	0.018	0.011	0.003	0.065	0.042	0.017	0.008	0.001
203.2	0.107	0.063	0.029	0.018	0.003	0.107	0.064	0.028	0.016	0.003		0.167	0.114	0.068	0.034	0.012	0.002	0.166	0.116	0.071	0.034	0.012	0.002		0.096	0.059	0.033	0.011	0.008	0.094	0.06	0.03	0.01	0.005		0.066	0.043	0.017	0.011	0.003	0.065	0.042	0.017	0.008	0.001
203.4	0.107	0.063	0.029	0.018	0.002	0.107	0.064	0.028	0.016	0.003		0.167	0.114	0.068	0.034	0.012	0.001	0.166	0.116	0.072	0.034	0.012	0.002		0.096	0.058	0.033	0.011	0.007	0.094	0.06	0.03	0.01	0.005		0.066	0.043	0.017	0.01	0.003	0.065	0.042	0.017	0.008	0.001
203.6	0.106	0.063	0.029	0.017	0.002	0.107	0.064	0.028	0.016	0.003		0.167	0.115	0.068	0.034	0.012	0.001	0.166	0.116	0.072	0.034	0.012	0.002		0.095	0.058	0.032	0.01	0.007	0.094	0.06	0.03	0.01	0.005		0.066	0.042	0.017	0.01	0.003	0.065	0.042	0.017	0.008	0.001
203.8	0.106	0.062	0.029	0.017	0.002	0.107	0.064	0.028	0.016	0.003		0.167	0.115	0.069	0.034	0.013	0.001	0.166	0.116	0.072	0.034	0.012	0.002		0.095	0.058	0.031	0.01	0.006	0.094	0.06	0.03	0.01	0.005		0.066	0.042	0.017	0.01	0.003	0.065	0.042	0.017	0.008	0.001
204	0.106	0.062	0.029	0.016	0.002	0.107	0.064	0.028	0.016	0.003		0.167	0.116	0.069	0.035	0.013	0.001	0.166	0.116	0.072	0.034	0.012	0.002		0.094	0.057	0.031	0.01	0.006	0.094	0.06	0.03	0.01	0.005		0.065	0.042	0.017	0.01	0.002	0.065	0.042	0.017	0.008	0.001
204.2	0.106	0.062	0.029	0.016	0.002	0.107	0.064	0.028	0.016	0.003		0.168	0.116	0.069	0.034	0.013	0.001	0.166	0.116	0.072	0.034	0.012	0.002		0.094	0.058	0.03	0.01	0.006	0.094	0.06	0.03	0.01	0.005		0.065	0.042	0.017	0.01	0.002	0.065	0.042	0.017	0.008	0.001
204.4	0.106	0.061	0.029	0.016	0.002	0.107	0.064	0.028	0.017	0.003		0.168	0.116	0.069	0.034	0.013	0.001	0.166	0.116	0.072	0.034	0.012	0.002		0.095	0.058	0.03	0.01	0.007	0.094	0.06	0.03	0.01	0.005		0.065	0.042	0.017	0.009	0.002	0.065	0.042	0.017	0.008	0.001
204.6	0.107	0.062	0.029	0.016	0.002	0.107	0.064	0.028	0.017	0.003		0.167	0.115	0.069	0.033	0.012	0	0.166	0.116	0.072	0.034	0.012	0.002		0.094	0.058	0.03	0.01	0.007	0.094	0.06	0.03	0.01	0.005		0.065	0.042	0.017	0.01	0.003	0.065	0.042	0.017	0.008	0.001
204.8	0.107	0.062	0.03	0.016	0.002	0.107	0.064	0.028	0.017	0.003		0.167	0.115	0.069	0.033	0.012	0	0.166	0.116	0.072	0.034	0.012	0.002		0.094	0.058	0.03	0.01	0.007	0.094	0.06	0.03	0.01	0.005		0.066	0.042	0.018	0.01	0.003	0.065	0.042	0.017	0.008	0.001
205	0.107	0.062	0.03	0.017	0.003	0.107	0.064	0.028	0.017	0.003		0.167	0.115	0.069	0.033	0.012	0	0.166	0.116	0.072	0.034	0.012	0.002		0.094	0.058	0.03	0.01	0.007	0.094	0.06	0.03	0.01	0.005		0.065	0.042	0.017	0.01	0.003	0.065	0.042	0.017	0.008	0.001
205.2	0.107	0.063	0.03	0.017	0.002	0.107	0.064	0.028	0.017	0.003		0.167	0.114	0.068	0.033	0.011	0	0.166	0.116	0.072	0.034	0.012	0.002		0.093	0.058	0.029	0.01	0.007	0.094	0.06	0.03	0.01	0.005		0.065	0.041	0.017	0.01	0.003	0.065	0.042	0.017	0.008	0.001
205.4	0.107	0.062	0.029	0.017	0.002	0.107	0.064	0.028	0.017	0.003		0.167	0.115	0.068	0.033	0.011	0	0.166	0.116	0.072	0.034	0.012	0.002		0.094	0.058	0.03	0.011	0.008	0.094	0.06	0.03	0.01	0.005		0.066	0.042	0.017	0.01	0.003	0.065	0.042	0.017	0.008	0.001
205.6	0.107	0.062	0.028	0.017	0.002	0.107	0.064	0.028	0.017	0.003		0.167	0.115	0.068	0.032	0.011	0.001	0.166	0.116	0.072	0.034	0.012	0.002		0.094	0.058	0.029	0.011	0.008	0.094	0.06	0.03	0.01	0.005		0.066	0.043	0.017	0.01	0.004	0.065	0.042	0.017	0.008	0.001
205.8	0.107	0.062	0.028	0.017	0.002	0.107	0.064	0.028	0.017	0.003		0.167	0.115	0.068	0.033	0.011	0.001	0.166	0.116	0.072	0.034	0.012	0.002		0.094	0.058	0.029	0.011	0.008	0.094	0.06	0.03	0.01	0.005		0.065	0.043	0.017	0.01	0.004	0.065	0.042	0.017	0.008	0.001
206	0.107	0.062	0.027	0.017	0.002	0.107	0.064	0.028	0.017	0.003		0.167	0.115	0.068	0.033	0.011	0.002	0.166	0.116	0.072	0.034	0.012	0.002		0.094	0.058	0.029	0.01	0.007	0.094	0.06	0.03	0.01	0.005		0.065	0.043	0.017	0.009	0.004	0.065	0.042	0.017	0.008	0.001
206.2	0.107	0.063	0.027	0.017	0.002	0.107	0.064	0.028	0.017	0.003		0.167	0.115	0.068	0.033	0.012	0.002	0.166	0.116	0.072	0.034	0.012	0.002		0.094	0.058	0.029	0.01	0.007	0.094	0.06	0.03	0.01	0.005		0.064	0.043	0.017	0.009	0.004	0.065	0.042	0.017	0.008	0.001
206.4	0.107	0.063	0.027	0.017	0.002	0.107	0.064	0.028	0.017	0.003		0.167	0.114	0.068	0.033	0.011	0.002	0.166	0.116	0.072	0.034	0.012	0.002		0.094	0.058	0.029	0.01	0.008	0.094	0.06	0.03	0.01	0.005		0.064	0.042	0.017	0.009	0.003	0.065	0.043	0.017	0.008	0.001
206.6	0.107	0.064	0.027	0.017	0.003	0.107	0.064	0.028	0.017	0.003		0.167	0.114	0.068	0.032	0.011	0.001	0.166	0.116	0.072	0.034	0.012	0.002		0.094	0.058	0.029	0.01	0.008	0.094	0.06	0.03	0.01	0.005		0.064	0.042	0.016	0.009	0.003	0.065	0.043	0.017	0.008	0.001
206.8	0.107	0.064	0.027	0.018	0.003	0.107	0.064	0.028	0.017	0.003		0.168	0.114	0.068	0.032	0.011	0.002	0.166	0.116	0.072	0.034	0.012	0.002		0.093	0.058	0.029	0.01	0.007	0.094	0.06	0.03	0.01	0.005		0.064	0.042	0.016	0.009	0.003	0.065	0.043	0.017	0.008	0.001
207	0.107	0.064	0.026	0.018	0.002	0.107	0.064	0.028	0.017	0.003		0.168	0.114	0.068	0.033	0.012	0.002	0.166	0.116	0.072	0.034	0.012	0.002		0.094	0.058	0.029	0.01	0.007	0.094	0.06	0.03	0.01	0.005		0.065	0.042	0.017	0.009	0.004	0.065	0.043	0.017	0.008	0.001
207.2	0.106	0.064	0.026	0.017	0.002	0.107	0.064	0.028	0.017	0.003		0.168	0.115	0.069	0.033	0.012	0.002	0.166	0.116	0.072	0.034	0.012	0.002		0.094	0.057	0.029	0.01	0.007	0.094	0.06	0.03	0.01	0.005		0.065	0.042	0.017	0.009	0.004	0.065	0.043	0.017	0.008	0.001
207.4	0.106	0.064	0.026	0.017	0.002	0.107	0.064	0.028	0.017	0.003		0.169	0.115	0.069	0.033	0.012	0.002	0.166	0.116	0.072	0.034	0.012	0.002		0.094	0.057	0.029	0.01	0.007	0.094	0.06	0.03	0.01	0.005		0.065	0.042	0.016	0.008	0.003	0.065	0.043	0.017	0.008	0.001
207.6	0.106	0.064	0.026	0.017	0.002	0.107	0.064	0.028	0.017	0.003		0.169	0.115	0.068	0.033	0.012	0.002	0.166	0.116	0.072	0.034	0.012	0.002		0.095	0.058	0.029	0.01	0.007	0.094	0.06	0.03	0.01	0.005		0.065	0.043	0.017	0.009	0.003	0.065	0.043	0.017	0.008	0.001
207.8	0.106	0.063	0.027	0.016	0.002	0.107	0.064	0.028	0.017	0.003		0.169	0.116	0.068	0.033	0.013	0.003	0.166	0.116	0.072	0.034	0.012	0.002		0.094	0.058	0.028	0.01	0.006	0.094	0.06	0.03	0.01	0.005		0.065	0.043	0.017	0.009	0.002	0.065	0.043	0.017	0.008	0.001
208	0.107	0.063	0.027	0.016	0.003	0.107	0.064	0.028	0.017	0.003		0.169	0.115	0.068	0.033	0.012	0.002	0.166	0.116	0.072	0.034	0.012	0.002		0.094	0.058	0.028	0.01	0.006	0.094	0.06	0.03	0.01	0.005		0.064	0.042	0.016	0.009	0.002	0.065	0.043	0.017	0.008	0.001
208.2	0.107	0.063	0.027	0.016	0.003	0.107	0.064	0.028	0.017	0.003		0.169	0.115	0.068	0.033	0.012	0.002	0.166	0.116	0.072	0.034	0.012	0.002		0.095	0.059	0.029	0.011	0.007	0.094	0.06	0.03	0.01	0.005		0.065	0.042	0.017	0.01	0.002	0.065	0.043	0.017	0.008	0.001
208.4	0.107	0.063	0.027	0.017	0.003	0.107	0.064	0.028	0.017	0.003		0.168	0.115	0.068	0.033	0.012	0.002	0.166	0.116	0.072	0.034	0.012	0.002		0.095	0.059	0.029	0.011	0.007	0.094	0.06	0.03	0.01	0.005		0.065	0.042	0.017	0.009	0.002	0.065	0.043	0.017	0.008	0.001
208.6	0.107	0.063	0.028	0.017	0.003	0.107	0.064	0.028	0.017	0.003		0.169	0.115	0.068	0.033	0.012	0.002	0.166	0.116	0.072	0.034	0.012	0.002		0.095	0.06	0.029	0.011	0.007	0.094	0.06	0.03	0.01	0.005		0.065	0.042	0.017	0.009	0.002	0.065	0.043	0.017	0.008	0.001
208.8	0.108	0.064	0.029	0.018	0.004	0.107	0.064	0.028	0.017	0.003		0.168	0.115	0.067	0.032	0.012	0.002	0.166	0.116	0.072	0.034	0.012	0.002		0.095	0.06	0.029	0.012	0.007	0.094	0.06	0.03	0.01	0.005		0.065	0.043	0.017	0.01	0.002	0.065	0.043	0.017	0.008	0.001
209	0.107	0.063	0.029	0.017	0.003	0.107	0.064	0.028	0.017	0.003		0.169	0.115	0.067	0.032	0.012	0.002	0.166	0.116	0.072	0.034	0.012	0.002		0.095	0.06	0.029	0.012	0.006	0.094	0.06	0.03	0.01	0.005		0.064	0.042	0.017	0.009	0.002	0.065	0.043	0.017	0.008	0.001
209.2	0.107	0.063	0.029	0.017	0.003	0.107	0.064	0.028	0.017	0.003		0.168	0.116	0.067	0.032	0.012	0.002	0.166	0.116	0.072	0.034	0.012	0.002		0.095	0.06	0.029	0.012	0.006	0.094	0.06	0.03	0.01	0.005		0.065	0.042	0.017	0.009	0.003	0.065	0.043	0.017	0.008	0.001
209.4	0.108	0.063	0.029	0.016	0.002	0.107	0.064	0.028	0.017	0.003		0.168	0.116	0.068	0.032	0.013	0.002	0.166	0.116	0.072	0.034	0.012	0.002		0.096	0.06	0.029	0.011	0.006	0.094	0.06	0.03	0.01	0.005		0.065	0.042	0.016	0.008	0.003	0.065	0.043	0.017	0.008	0.001
209.6	0.108	0.063	0.029	0.016	0.002	0.107	0.064	0.028	0.017	0.003		0.168	0.117	0.068	0.032	0.013	0.002	0.166	0.116	0.072	0.034	0.012	0.002		0.095	0.06	0.029	0.011	0.005	0.094	0.06	0.03	0.01	0.005		0.064	0.042	0.016	0.008	0.003	0.065	0.043	0.017	0.008	0.001
209.8	0.107	0.062	0.028	0.015	0.002	0.107	0.064	0.028	0.017	0.003		0.168	0.117	0.068	0.033	0.013	0.002	0.166	0.116	0.072	0.034	0.012	0.002		0.095	0.06	0.029	0.011	0.005	0.094	0.06	0.03	0.01	0.005		0.064	0.042	0.016	0.008	0.003	0.065	0.043	0.017	0.008	0.001
210	0.107	0.062	0.028	0.016	0.002	0.107	0.064	0.028	0.017	0.003		0.167	0.117	0.068	0.032	0.013	0.002	0.166	0.116	0.072	0.034	0.012	0.002		0.095	0.06	0.029	0.011	0.005	0.094	0.06	0.03	0.01	0.005		0.064	0.042	0.016	0.008	0.003	0.065	0.043	0.017	0.008	0.001
210.2	0.107	0.063	0.028	0.016	0.002	0.107	0.064	0.028	0.017	0.003		0.167	0.116	0.068	0.032	0.013	0.002	0.166	0.116	0.072	0.034	0.012	0.002		0.095	0.059	0.029	0.011	0.004	0.094	0.06	0.03	0.01	0.005		0.064	0.042	0.016	0.008	0.003	0.065	0.043	0.017	0.008	0.001
210.4	0.107	0.063	0.028	0.016	0.002	0.107	0.064	0.028	0.017	0.003		0.167	0.116	0.068	0.032	0.013	0.001	0.166	0.116	0.072	0.034	0.012	0.002		0.094	0.059	0.029	0.011	0.004	0.094	0.06	0.03	0.01	0.005		0.064	0.041	0.015	0.008	0.003	0.065	0.043	0.017	0.008	0.001
210.6	0.106	0.063	0.028	0.016	0.002	0.107	0.064	0.028	0.017	0.003		0.167	0.116	0.068	0.032	0.013	0.001	0.166	0.116	0.072	0.034	0.012	0.002		0.094	0.059	0.029	0.011	0.004	0.094	0.06	0.03	0.01	0.005		0.064	0.041	0.015	0.007	0.002	0.065	0.043	0.017	0.008	0.001
210.8	0.106	0.063	0.028	0.016	0.001	0.107	0.064	0.028	0.017	0.003		0.168	0.115	0.068	0.032	0.013	0.001	0.166	0.116	0.072	0.034	0.012	0.002		0.095	0.059	0.029	0.011	0.004	0.094	0.06	0.03	0.01	0.005		0.064	0.041	0.015	0.008	0.002	0.065	0.043	0.017	0.008	0.001
211	0.106	0.063	0.027	0.016	0.001	0.107	0.064	0.028	0.017	0.003		0.168	0.115	0.069	0.033	0.014	0.002	0.166	0.116	0.072	0.034	0.012	0.002		0.095	0.058	0.03	0.011	0.005	0.094	0.06	0.03	0.01	0.005		0.065	0.042	0.016	0.009	0.003	0.065	0.043	0.017	0.008	0.001
211.2	0.107	0.063	0.027	0.016	0.001	0.107	0.064	0.028	0.017	0.003		0.168	0.115	0.069	0.033	0.014	0.002	0.166	0.116	0.072	0.034	0.012	0.002		0.095	0.059	0.03	0.011	0.005	0.094	0.06	0.03	0.01	0.005		0.065	0.042	0.016	0.009	0.002	0.065	0.043	0.017	0.008	0.001
211.4	0.106	0.063	0.027	0.017	0.002	0.107	0.064	0.028	0.017	0.003		0.168	0.115	0.069	0.033	0.013	0.002	0.166	0.116	0.072	0.034	0.012	0.002		0.096	0.059	0.03	0.012	0.005	0.094	0.06	0.03	0.01	0.005		0.064	0.042	0.016	0.009	0.002	0.065	0.043	0.017	0.008	0.001
211.6	0.107	0.063	0.027	0.017	0.002	0.107	0.064	0.029	0.017	0.003		0.168	0.115	0.069	0.033	0.013	0.002	0.166	0.116	0.072	0.034	0.012	0.002		0.096	0.06	0.031	0.012	0.005	0.094	0.06	0.03	0.01	0.005		0.064	0.042	0.016	0.01	0.001	0.065	0.043	0.017	0.008	0.001
211.8	0.108	0.062	0.027	0.017	0.002	0.107	0.064	0.029	0.017	0.003		0.167	0.115	0.069	0.033	0.013	0.002	0.166	0.116	0.072	0.034	0.012	0.002		0.096	0.06	0.031	0.012	0.006	0.094	0.06	0.03	0.01	0.005		0.065	0.042	0.016	0.01	0.001	0.065	0.043	0.017	0.008	0.001
212	0.108	0.063	0.027	0.018	0.003	0.107	0.064	0.029	0.017	0.003		0.167	0.114	0.069	0.034	0.012	0.001	0.166	0.116	0.072	0.034	0.012	0.002		0.096	0.06	0.031	0.011	0.006	0.094	0.06	0.031	0.01	0.005		0.065	0.042	0.016	0.01	0.001	0.065	0.043	0.017	0.008	0.001
212.2	0.108	0.063	0.027	0.018	0.002	0.107	0.064	0.029	0.017	0.003		0.167	0.114	0.069	0.034	0.012	0.001	0.166	0.116	0.072	0.034	0.012	0.002		0.096	0.06	0.031	0.011	0.006	0.094	0.06	0.031	0.01	0.005		0.065	0.042	0.016	0.01	0.001	0.065	0.043	0.017	0.008	0.001
212.4	0.109	0.063	0.027	0.019	0.002	0.107	0.064	0.029	0.017	0.003		0.167	0.114	0.068	0.034	0.012	0.001	0.166	0.116	0.072	0.034	0.012	0.002		0.095	0.059	0.031	0.011	0.006	0.094	0.06	0.031	0.01	0.005		0.065	0.042	0.017	0.01	0.001	0.065	0.043	0.017	0.008	0.001
212.6	0.109	0.063	0.028	0.019	0.002	0.107	0.064	0.029	0.017	0.003		0.167	0.115	0.068	0.034	0.012	0.001	0.166	0.116	0.072	0.034	0.012	0.002		0.095	0.059	0.031	0.011	0.006	0.094	0.06	0.031	0.01	0.005		0.065	0.042	0.018	0.01	0.002	0.065	0.043	0.017	0.008	0.001
212.8	0.109	0.063	0.029	0.019	0.003	0.107	0.064	0.029	0.017	0.003		0.167	0.114	0.069	0.033	0.013	0.001	0.166	0.116	0.072	0.034	0.012	0.002		0.094	0.059	0.031	0.011	0.007	0.094	0.06	0.031	0.01	0.005		0.066	0.042	0.018	0.01	0.002	0.065	0.043	0.017	0.008	0.001
213	0.109	0.063	0.029	0.018	0.002	0.107	0.064	0.029	0.017	0.003		0.167	0.115	0.069	0.033	0.013	0.002	0.166	0.116	0.072	0.034	0.012	0.002		0.094	0.059	0.03	0.01	0.006	0.094	0.06	0.031	0.01	0.005		0.066	0.042	0.018	0.01	0.003	0.065	0.043	0.017	0.008	0.001
213.2	0.109	0.063	0.029	0.018	0.002	0.107	0.064	0.029	0.017	0.003		0.166	0.115	0.069	0.033	0.012	0.001	0.166	0.116	0.072	0.034	0.012	0.002		0.094	0.059	0.03	0.01	0.006	0.094	0.06	0.031	0.01	0.005		0.065	0.042	0.018	0.009	0.003	0.065	0.043	0.017	0.008	0.001
213.4	0.109	0.063	0.029	0.018	0.002	0.107	0.064	0.029	0.017	0.003		0.166	0.115	0.07	0.033	0.012	0.001	0.166	0.116	0.072	0.034	0.012	0.002		0.094	0.059	0.031	0.01	0.007	0.094	0.06	0.031	0.01	0.005		0.065	0.042	0.018	0.009	0.003	0.065	0.043	0.017	0.008	0.001
213.6	0.108	0.063	0.029	0.018	0.002	0.107	0.064	0.029	0.017	0.003		0.165	0.116	0.069	0.033	0.012	0.001	0.166	0.116	0.072	0.034	0.012	0.002		0.094	0.059	0.031	0.01	0.007	0.094	0.06	0.031	0.01	0.005		0.065	0.042	0.019	0.01	0.003	0.065	0.043	0.017	0.008	0.001
213.8	0.109	0.063	0.029	0.017	0.002	0.107	0.064	0.029	0.017	0.003		0.166	0.116	0.07	0.033	0.012	0.001	0.166	0.116	0.072	0.034	0.012	0.002		0.093	0.059	0.03	0.01	0.007	0.094	0.06	0.031	0.01	0.005		0.066	0.042	0.019	0.01	0.003	0.065	0.043	0.017	0.008	0.001
214	0.11	0.064	0.029	0.018	0.003	0.107	0.064	0.029	0.017	0.003		0.166	0.116	0.07	0.033	0.013	0.001	0.166	0.116	0.072	0.034	0.012	0.002		0.093	0.059	0.03	0.01	0.007	0.094	0.06	0.031	0.01	0.005		0.066	0.042	0.019	0.01	0.003	0.065	0.043	0.017	0.008	0.001
214.2	0.109	0.064	0.029	0.018	0.003	0.107	0.064	0.029	0.017	0.003		0.167	0.116	0.07	0.033	0.013	0.002	0.166	0.116	0.072	0.034	0.012	0.002		0.093	0.058	0.03	0.01	0.006	0.094	0.06	0.031	0.01	0.005		0.065	0.042	0.019	0.009	0.003	0.065	0.043	0.017	0.008	0.001
214.4	0.108	0.064	0.029	0.017	0.003	0.107	0.064	0.029	0.017	0.003		0.167	0.116	0.07	0.033	0.013	0.002	0.166	0.116	0.072	0.034	0.012	0.002		0.092	0.058	0.03	0.011	0.006	0.094	0.06	0.031	0.01	0.005		0.065	0.043	0.019	0.009	0.003	0.065	0.043	0.017	0.008	0.001
214.6	0.108	0.064	0.029	0.016	0.002	0.107	0.064	0.029	0.017	0.003		0.167	0.115	0.07	0.032	0.012	0.002	0.166	0.116	0.072	0.034	0.012	0.002		0.093	0.058	0.03	0.011	0.007	0.094	0.06	0.031	0.01	0.005		0.066	0.043	0.019	0.009	0.003	0.065	0.043	0.017	0.008	0.001
214.8	0.107	0.063	0.029	0.016	0.002	0.107	0.064	0.029	0.017	0.003		0.167	0.116	0.07	0.032	0.012	0.002	0.166	0.116	0.072	0.034	0.012	0.002		0.093	0.059	0.03	0.011	0.007	0.094	0.06	0.031	0.01	0.005		0.066	0.044	0.019	0.01	0.004	0.065	0.043	0.017	0.008	0.001
215	0.107	0.063	0.028	0.016	0.002	0.107	0.064	0.029	0.017	0.003		0.168	0.117	0.071	0.033	0.012	0.002	0.166	0.116	0.072	0.034	0.012	0.002		0.092	0.058	0.03	0.011	0.007	0.094	0.06	0.031	0.01	0.005		0.066	0.044	0.019	0.01	0.004	0.065	0.043	0.017	0.008	0.001
215.2	0.107	0.063	0.028	0.016	0.003	0.107	0.064	0.029	0.017	0.003		0.168	0.117	0.071	0.033	0.013	0.003	0.166	0.116	0.072	0.034	0.012	0.002		0.093	0.059	0.03	0.011	0.007	0.094	0.06	0.031	0.01	0.005		0.065	0.044	0.019	0.011	0.004	0.065	0.043	0.017	0.008	0.001
215.4	0.107	0.063	0.028	0.016	0.002	0.107	0.064	0.029	0.017	0.003		0.168	0.117	0.071	0.033	0.012	0.003	0.166	0.116	0.072	0.034	0.012	0.002		0.094	0.059	0.03	0.011	0.007	0.094	0.06	0.031	0.01	0.005		0.065	0.044	0.019	0.011	0.004	0.065	0.043	0.017	0.008	0.001
215.6	0.108	0.063	0.028	0.016	0.002	0.107	0.064	0.029	0.017	0.003		0.168	0.117	0.071	0.034	0.013	0.003	0.166	0.116	0.072	0.034	0.012	0.002		0.094	0.059	0.03	0.011	0.007	0.094	0.06	0.031	0.01	0.005		0.065	0.044	0.018	0.011	0.004	0.065	0.043	0.017	0.008	0.001
215.8	0.107	0.062	0.028	0.016	0.002	0.107	0.064	0.029	0.017	0.003		0.169	0.117	0.071	0.034	0.013	0.003	0.166	0.116	0.072	0.034	0.012	0.002		0.093	0.059	0.03	0.01	0.006	0.094	0.06	0.031	0.01	0.005		0.065	0.044	0.018	0.011	0.004	0.065	0.043	0.017	0.008	0.001
216	0.107	0.062	0.028	0.016	0.002	0.107	0.064	0.029	0.017	0.003		0.169	0.117	0.071	0.034	0.013	0.003	0.166	0.116	0.072	0.034	0.012	0.002		0.093	0.058	0.03	0.009	0.005	0.094	0.06	0.031	0.01	0.005		0.065	0.044	0.018	0.01	0.003	0.065	0.043	0.017	0.008	0.001
216.2	0.107	0.061	0.028	0.016	0.001	0.107	0.064	0.029	0.017	0.003		0.169	0.117	0.071	0.034	0.014	0.003	0.166	0.116	0.072	0.034	0.012	0.002		0.094	0.058	0.03	0.01	0.005	0.094	0.06	0.031	0.01	0.005		0.065	0.044	0.017	0.01	0.003	0.065	0.043	0.017	0.008	0.001
216.4	0.107	0.061	0.027	0.016	0.001	0.107	0.064	0.029	0.017	0.003		0.169	0.117	0.071	0.034	0.014	0.003	0.166	0.116	0.072	0.034	0.012	0.002		0.094	0.058	0.03	0.01	0.005	0.094	0.06	0.031	0.01	0.005		0.066	0.043	0.018	0.01	0.003	0.065	0.043	0.017	0.008	0.001
216.6	0.107	0.062	0.027	0.016	0.001	0.107	0.064	0.029	0.017	0.003		0.17	0.117	0.072	0.034	0.015	0.003	0.166	0.116	0.072	0.034	0.012	0.002		0.093	0.058	0.029	0.009	0.005	0.094	0.06	0.031	0.01	0.005		0.066	0.043	0.018	0.01	0.002	0.065	0.043	0.017	0.008	0.001
216.8	0.107	0.062	0.028	0.016	0.001	0.107	0.064	0.029	0.017	0.003		0.17	0.117	0.072	0.034	0.015	0.004	0.166	0.116	0.072	0.034	0.012	0.002		0.093	0.058	0.029	0.009	0.005	0.094	0.06	0.031	0.01	0.005		0.066	0.043	0.017	0.01	0.002	0.065	0.043	0.017	0.008	0.001
217	0.108	0.062	0.028	0.016	0.002	0.107	0.064	0.029	0.017	0.003		0.17	0.117	0.072	0.034	0.015	0.004	0.166	0.116	0.072	0.034	0.012	0.002		0.092	0.057	0.029	0.009	0.004	0.094	0.06	0.031	0.01	0.005		0.066	0.043	0.017	0.01	0.001	0.065	0.043	0.017	0.008	0.001
217.2	0.108	0.063	0.028	0.016	0.002	0.107	0.064	0.029	0.017	0.003		0.169	0.117	0.072	0.034	0.015	0.004	0.166	0.116	0.072	0.034	0.012	0.002		0.093	0.058	0.03	0.009	0.005	0.094	0.06	0.031	0.01	0.005		0.065	0.043	0.016	0.009	0.001	0.065	0.043	0.017	0.008	0.001
217.4	0.108	0.063	0.027	0.017	0.003	0.107	0.064	0.029	0.017	0.003		0.169	0.116	0.072	0.034	0.014	0.003	0.166	0.116	0.072	0.034	0.012	0.002		0.093	0.058	0.031	0.009	0.005	0.094	0.06	0.031	0.01	0.005		0.066	0.042	0.015	0.01	0	0.065	0.043	0.017	0.008	0.001
217.6	0.108	0.064	0.027	0.017	0.003	0.107	0.064	0.029	0.017	0.003		0.169	0.117	0.072	0.034	0.014	0.003	0.166	0.116	0.072	0.034	0.012	0.002		0.094	0.058	0.031	0.009	0.005	0.094	0.06	0.031	0.01	0.005		0.066	0.042	0.015	0.009	0	0.065	0.043	0.017	0.008	0.001
217.8	0.109	0.064	0.028	0.017	0.004	0.107	0.064	0.029	0.017	0.003		0.168	0.116	0.071	0.034	0.015	0.002	0.166	0.116	0.072	0.034	0.012	0.002		0.093	0.058	0.031	0.009	0.005	0.094	0.06	0.031	0.01	0.005		0.067	0.042	0.016	0.01	0.001	0.065	0.043	0.017	0.008	0.001
218	0.109	0.064	0.028	0.017	0.004	0.107	0.064	0.029	0.017	0.003		0.167	0.116	0.071	0.033	0.014	0.002	0.166	0.116	0.072	0.034	0.012	0.002		0.094	0.058	0.031	0.009	0.004	0.094	0.06	0.031	0.01	0.005		0.067	0.042	0.016	0.009	0	0.065	0.043	0.017	0.008	0.001
218.2	0.108	0.064	0.028	0.016	0.004	0.107	0.064	0.029	0.017	0.003		0.167	0.115	0.07	0.032	0.014	0.001	0.166	0.116	0.072	0.034	0.012	0.002		0.094	0.058	0.03	0.009	0.004	0.094	0.06	0.031	0.01	0.005		0.066	0.042	0.015	0.009	0	0.065	0.043	0.017	0.008	0.001
218.4	0.107	0.063	0.027	0.015	0.003	0.107	0.064	0.029	0.017	0.003		0.166	0.115	0.069	0.032	0.012	0.001	0.166	0.116	0.072	0.034	0.012	0.002		0.093	0.057	0.03	0.009	0.004	0.094	0.06	0.031	0.01	0.005		0.066	0.042	0.015	0.008	0	0.065	0.043	0.017	0.008	0.001
218.6	0.107	0.063	0.027	0.015	0.003	0.107	0.064	0.029	0.017	0.003		0.165	0.114	0.068	0.031	0.012	0	0.166	0.116	0.072	0.034	0.012	0.002		0.093	0.057	0.03	0.009	0.004	0.094	0.06	0.031	0.01	0.005		0.066	0.043	0.015	0.009	0	0.065	0.043	0.017	0.008	0.001
218.8	0.107	0.063	0.027	0.015	0.003	0.107	0.064	0.029	0.017	0.003		0.165	0.114	0.068	0.032	0.011	-0.001	0.166	0.116	0.072	0.034	0.012	0.002		0.093	0.057	0.03	0.009	0.004	0.094	0.06	0.031	0.01	0.005		0.066	0.042	0.015	0.008	0	0.065	0.043	0.017	0.008	0.001
219	0.108	0.063	0.027	0.015	0.003	0.107	0.064	0.029	0.017	0.003		0.165	0.114	0.068	0.032	0.011	-0.001	0.166	0.116	0.072	0.034	0.012	0.002		0.094	0.057	0.03	0.009	0.005	0.094	0.06	0.031	0.01	0.005		0.065	0.042	0.015	0.008	0.001	0.065	0.043	0.017	0.008	0.001
219.2	0.107	0.063	0.027	0.015	0.004	0.107	0.064	0.029	0.017	0.003		0.165	0.114	0.067	0.032	0.011	-0.001	0.166	0.116	0.072	0.034	0.012	0.002		0.094	0.057	0.03	0.009	0.005	0.094	0.06	0.031	0.01	0.005		0.065	0.043	0.016	0.008	0.001	0.065	0.043	0.017	0.008	0.001
219.4	0.107	0.062	0.027	0.015	0.003	0.107	0.064	0.029	0.017	0.003		0.165	0.114	0.067	0.032	0.011	-0.001	0.166	0.116	0.072	0.034	0.013	0.002		0.094	0.057	0.03	0.009	0.005	0.094	0.06	0.031	0.01	0.005		0.065	0.043	0.016	0.008	0.001	0.065	0.043	0.017	0.008	0.001
219.6	0.106	0.062	0.027	0.015	0.003	0.107	0.064	0.029	0.017	0.003		0.166	0.114	0.067	0.033	0.011	0	0.166	0.116	0.072	0.034	0.013	0.002		0.094	0.057	0.031	0.009	0.006	0.094	0.06	0.031	0.01	0.005		0.066	0.043	0.017	0.008	0.002	0.065	0.043	0.017	0.008	0.001
219.8	0.105	0.061	0.027	0.014	0.002	0.107	0.064	0.029	0.017	0.003		0.166	0.114	0.067	0.033	0.01	0	0.166	0.116	0.072	0.034	0.013	0.002		0.094	0.057	0.031	0.009	0.006	0.094	0.06	0.031	0.01	0.005		0.066	0.044	0.017	0.008	0.002	0.065	0.043	0.017	0.008	0.001
220	0.105	0.061	0.026	0.014	0.001	0.107	0.064	0.029	0.017	0.003		0.166	0.114	0.067	0.032	0.01	0	0.166	0.116	0.072	0.034	0.013	0.002		0.094	0.057	0.031	0.01	0.006	0.094	0.06	0.031	0.01	0.005		0.066	0.043	0.017	0.008	0.002	0.065	0.043	0.017	0.008	0.001
220.2	0.105	0.061	0.026	0.014	0.001	0.107	0.064	0.029	0.017	0.003		0.167	0.115	0.067	0.032	0.011	0	0.166	0.116	0.072	0.034	0.013	0.002		0.094	0.057	0.032	0.01	0.006	0.094	0.06	0.031	0.01	0.005		0.065	0.042	0.017	0.008	0.001	0.065	0.043	0.017	0.008	0.001
220.4	0.105	0.061	0.025	0.014	0	0.107	0.064	0.029	0.017	0.003		0.168	0.115	0.068	0.032	0.011	0.001	0.166	0.116	0.072	0.034	0.013	0.002		0.094	0.057	0.031	0.01	0.006	0.094	0.06	0.031	0.01	0.005		0.065	0.043	0.017	0.008	0.002	0.065	0.043	0.017	0.008	0.001
220.6	0.105	0.061	0.025	0.014	0.001	0.107	0.064	0.029	0.017	0.003		0.169	0.115	0.069	0.033	0.012	0.002	0.166	0.116	0.072	0.034	0.013	0.002		0.094	0.057	0.031	0.01	0.006	0.094	0.06	0.031	0.01	0.005		0.065	0.043	0.017	0.009	0.003	0.065	0.043	0.017	0.008	0.001
220.8	0.105	0.061	0.025	0.015	0.001	0.107	0.064	0.029	0.017	0.003		0.169	0.116	0.069	0.033	0.013	0.002	0.166	0.116	0.072	0.034	0.013	0.002		0.093	0.058	0.031	0.01	0.006	0.094	0.06	0.031	0.01	0.005		0.065	0.043	0.017	0.009	0.003	0.065	0.043	0.017	0.008	0.001
221	0.105	0.061	0.025	0.015	0	0.107	0.064	0.029	0.017	0.003		0.17	0.116	0.07	0.034	0.013	0.003	0.166	0.116	0.072	0.034	0.013	0.002		0.094	0.059	0.032	0.01	0.007	0.094	0.06	0.031	0.01	0.005		0.065	0.043	0.018	0.009	0.003	0.065	0.043	0.017	0.008	0.001
221.2	0.106	0.062	0.025	0.015	0.001	0.107	0.064	0.029	0.017	0.003		0.169	0.116	0.07	0.034	0.013	0.003	0.166	0.116	0.072	0.034	0.013	0.002		0.095	0.06	0.032	0.011	0.007	0.094	0.06	0.031	0.01	0.005		0.065	0.042	0.017	0.009	0.003	0.065	0.043	0.017	0.008	0.002
221.4	0.105	0.062	0.025	0.015	0	0.107	0.064	0.029	0.017	0.003		0.17	0.117	0.071	0.035	0.014	0.003	0.166	0.116	0.072	0.034	0.013	0.002		0.095	0.061	0.033	0.012	0.007	0.094	0.06	0.031	0.01	0.005		0.065	0.042	0.017	0.01	0.003	0.065	0.043	0.017	0.008	0.002
221.6	0.106	0.062	0.026	0.016	0	0.107	0.064	0.029	0.017	0.003		0.17	0.118	0.071	0.035	0.015	0.003	0.166	0.116	0.072	0.034	0.013	0.002		0.095	0.06	0.032	0.012	0.007	0.094	0.06	0.031	0.01	0.005		0.065	0.042	0.018	0.01	0.003	0.065	0.043	0.017	0.008	0.002
221.8	0.106	0.062	0.026	0.016	0	0.107	0.064	0.029	0.017	0.003		0.17	0.118	0.072	0.035	0.015	0.003	0.166	0.116	0.072	0.034	0.013	0.002		0.095	0.06	0.031	0.012	0.007	0.094	0.06	0.031	0.01	0.005		0.065	0.042	0.018	0.01	0.003	0.065	0.043	0.017	0.008	0.002
222	0.105	0.062	0.026	0.016	0	0.107	0.064	0.029	0.017	0.003		0.17	0.117	0.071	0.034	0.015	0.003	0.166	0.116	0.072	0.034	0.013	0.002		0.094	0.06	0.031	0.012	0.006	0.094	0.06	0.031	0.01	0.005		0.064	0.042	0.017	0.009	0.002	0.065	0.043	0.017	0.008	0.002
222.2	0.105	0.062	0.025	0.015	0	0.107	0.064	0.029	0.017	0.003		0.17	0.117	0.072	0.034	0.015	0.002	0.166	0.116	0.072	0.034	0.013	0.002		0.094	0.059	0.03	0.011	0.005	0.094	0.06	0.031	0.01	0.005		0.064	0.042	0.017	0.009	0.002	0.065	0.043	0.017	0.008	0.002
222.4	0.105	0.062	0.025	0.016	0	0.107	0.064	0.029	0.017	0.003		0.169	0.116	0.071	0.034	0.014	0.002	0.166	0.116	0.072	0.034	0.013	0.002		0.094	0.059	0.03	0.011	0.005	0.094	0.06	0.031	0.01	0.005		0.065	0.042	0.017	0.01	0.002	0.065	0.043	0.017	0.008	0.002
222.6	0.106	0.062	0.026	0.016	0	0.107	0.064	0.029	0.017	0.003		0.168	0.116	0.071	0.034	0.014	0.002	0.166	0.116	0.072	0.034	0.013	0.002		0.095	0.059	0.03	0.011	0.005	0.094	0.06	0.031	0.01	0.005		0.065	0.042	0.017	0.01	0.002	0.065	0.043	0.017	0.008	0.002
222.8	0.106	0.062	0.026	0.016	0	0.107	0.064	0.029	0.017	0.003		0.168	0.116	0.071	0.033	0.014	0.001	0.166	0.116	0.072	0.034	0.013	0.002		0.095	0.058	0.03	0.011	0.006	0.094	0.06	0.031	0.01	0.005		0.064	0.042	0.017	0.01	0.002	0.065	0.043	0.017	0.008	0.002
223	0.106	0.062	0.026	0.016	0.001	0.107	0.064	0.029	0.017	0.003		0.167	0.115	0.07	0.033	0.013	0.001	0.166	0.116	0.072	0.034	0.013	0.002		0.095	0.058	0.03	0.011	0.006	0.094	0.06	0.031	0.01	0.005		0.064	0.043	0.017	0.01	0.002	0.065	0.043	0.017	0.008	0.002
223.2	0.105	0.061	0.026	0.016	0.001	0.107	0.064	0.029	0.017	0.003		0.167	0.114	0.07	0.032	0.012	0.001	0.166	0.116	0.072	0.034	0.013	0.002		0.095	0.058	0.029	0.01	0.007	0.094	0.06	0.031	0.01	0.005		0.065	0.043	0.018	0.01	0.002	0.065	0.043	0.017	0.008	0.002
223.4	0.105	0.061	0.026	0.016	0.001	0.107	0.064	0.029	0.017	0.003		0.166	0.114	0.069	0.032	0.012	0	0.166	0.116	0.072	0.034	0.013	0.002		0.095	0.058	0.03	0.011	0.007	0.094	0.06	0.031	0.01	0.005		0.065	0.043	0.017	0.009	0.002	0.065	0.043	0.017	0.008	0.002
223.6	0.105	0.061	0.026	0.016	0.001	0.107	0.064	0.029	0.017	0.003		0.166	0.114	0.068	0.031	0.011	0	0.166	0.116	0.072	0.034	0.013	0.002		0.094	0.057	0.03	0.01	0.007	0.094	0.06	0.031	0.01	0.005		0.065	0.043	0.017	0.009	0.002	0.065	0.043	0.017	0.008	0.002
223.8	0.105	0.061	0.026	0.015	0.001	0.107	0.064	0.029	0.017	0.003		0.166	0.114	0.068	0.032	0.011	0	0.166	0.116	0.072	0.034	0.013	0.002		0.094	0.057	0.03	0.01	0.006	0.094	0.06	0.031	0.01	0.005		0.065	0.043	0.017	0.01	0.002	0.065	0.043	0.017	0.008	0.002
224	0.105	0.061	0.026	0.015	0.001	0.107	0.064	0.029	0.017	0.003		0.167	0.115	0.069	0.032	0.012	0	0.166	0.116	0.072	0.034	0.013	0.002		0.094	0.057	0.03	0.009	0.006	0.094	0.06	0.031	0.01	0.005		0.065	0.043	0.017	0.01	0.002	0.065	0.043	0.017	0.008	0.002
224.2	0.105	0.061	0.026	0.015	0.001	0.107	0.064	0.029	0.017	0.003		0.167	0.114	0.069	0.032	0.012	0	0.166	0.116	0.072	0.034	0.013	0.002		0.093	0.057	0.029	0.009	0.006	0.094	0.06	0.031	0.01	0.005		0.065	0.043	0.017	0.01	0.002	0.065	0.043	0.017	0.008	0.002
224.4	0.106	0.061	0.026	0.015	0.001	0.107	0.064	0.029	0.017	0.003		0.168	0.114	0.069	0.032	0.012	0	0.166	0.116	0.072	0.034	0.013	0.002		0.093	0.057	0.029	0.009	0.006	0.094	0.06	0.031	0.01	0.005		0.066	0.044	0.017	0.01	0.003	0.065	0.043	0.017	0.008	0.002
224.6	0.106	0.061	0.026	0.015	0.001	0.107	0.064	0.029	0.017	0.003		0.168	0.114	0.069	0.032	0.012	0	0.166	0.116	0.072	0.034	0.013	0.002		0.094	0.057	0.03	0.008	0.006	0.094	0.06	0.031	0.01	0.005		0.066	0.043	0.018	0.01	0.003	0.065	0.043	0.017	0.008	0.002
224.8	0.106	0.061	0.026	0.016	0	0.107	0.064	0.029	0.017	0.003		0.168	0.115	0.07	0.033	0.012	0	0.166	0.116	0.072	0.034	0.013	0.002		0.093	0.057	0.03	0.008	0.006	0.094	0.06	0.031	0.01	0.005		0.066	0.043	0.018	0.01	0.004	0.065	0.043	0.017	0.008	0.002
225	0.105	0.061	0.026	0.015	0	0.107	0.064	0.029	0.017	0.003		0.168	0.115	0.07	0.034	0.012	0.001	0.166	0.116	0.072	0.034	0.013	0.002		0.093	0.058	0.03	0.009	0.006	0.094	0.06	0.031	0.01	0.005		0.066	0.044	0.017	0.01	0.004	0.065	0.043	0.017	0.008	0.002
225.2	0.106	0.061	0.026	0.015	0	0.107	0.064	0.029	0.017	0.003		0.168	0.116	0.07	0.034	0.013	0.002	0.166	0.116	0.072	0.034	0.013	0.002		0.093	0.057	0.03	0.009	0.005	0.094	0.06	0.031	0.01	0.005		0.065	0.043	0.017	0.01	0.003	0.065	0.043	0.017	0.008	0.002
225.4	0.106	0.061	0.026	0.016	0	0.107	0.064	0.029	0.017	0.003		0.169	0.116	0.07	0.035	0.013	0.003	0.166	0.116	0.072	0.034	0.013	0.002		0.092	0.057	0.031	0.009	0.004	0.094	0.06	0.031	0.01	0.005		0.066	0.044	0.017	0.009	0.003	0.065	0.043	0.017	0.008	0.002
225.6	0.106	0.061	0.026	0.017	0	0.107	0.064	0.029	0.017	0.003		0.169	0.116	0.07	0.034	0.013	0.003	0.166	0.116	0.072	0.034	0.013	0.002		0.092	0.057	0.031	0.008	0.004	0.094	0.06	0.031	0.01	0.005		0.065	0.043	0.016	0.009	0.002	0.065	0.043	0.017	0.008	0.002
225.8	0.106	0.061	0.026	0.017	0	0.107	0.064	0.029	0.017	0.003		0.169	0.116	0.07	0.034	0.013	0.003	0.166	0.116	0.072	0.034	0.013	0.002		0.093	0.058	0.031	0.009	0.004	0.094	0.06	0.031	0.01	0.005		0.065	0.043	0.016	0.009	0.002	0.065	0.043	0.017	0.008	0.002
226	0.106	0.061	0.026	0.017	0	0.107	0.064	0.029	0.017	0.003		0.169	0.116	0.07	0.035	0.013	0.003	0.166	0.116	0.072	0.034	0.013	0.002		0.093	0.058	0.032	0.009	0.004	0.094	0.06	0.031	0.01	0.005		0.065	0.042	0.016	0.008	0.002	0.065	0.043	0.017	0.008	0.002
226.2	0.106	0.061	0.026	0.017	0	0.107	0.064	0.029	0.017	0.003		0.169	0.116	0.07	0.035	0.013	0.003	0.166	0.116	0.072	0.034	0.013	0.002		0.093	0.058	0.031	0.009	0.004	0.094	0.06	0.031	0.01	0.005		0.065	0.042	0.016	0.009	0.002	0.065	0.043	0.017	0.008	0.002
226.4	0.106	0.061	0.026	0.016	0	0.107	0.064	0.029	0.017	0.003		0.168	0.116	0.07	0.034	0.012	0.003	0.166	0.116	0.072	0.034	0.013	0.002		0.094	0.059	0.032	0.01	0.005	0.094	0.06	0.031	0.01	0.005		0.065	0.043	0.016	0.009	0.002	0.065	0.043	0.017	0.008	0.002
226.6	0.106	0.061	0.025	0.016	0	0.107	0.064	0.029	0.017	0.003		0.168	0.116	0.069	0.033	0.012	0.002	0.166	0.116	0.072	0.034	0.013	0.002		0.095	0.059	0.032	0.01	0.005	0.094	0.06	0.031	0.01	0.005		0.065	0.042	0.016	0.009	0.002	0.065	0.043	0.017	0.008	0.002
226.8	0.106	0.061	0.025	0.016	0	0.107	0.064	0.029	0.017	0.003		0.168	0.115	0.068	0.032	0.011	0.002	0.166	0.116	0.072	0.034	0.013	0.002		0.095	0.059	0.032	0.01	0.005	0.094	0.06	0.031	0.01	0.005		0.064	0.042	0.016	0.008	0.002	0.065	0.043	0.017	0.008	0.002
227	0.106	0.061	0.025	0.016	0	0.107	0.064	0.029	0.017	0.003		0.168	0.114	0.067	0.032	0.01	0.001	0.166	0.116	0.072	0.034	0.013	0.002		0.096	0.059	0.032	0.011	0.006	0.094	0.06	0.031	0.01	0.005		0.065	0.042	0.016	0.008	0.002	0.065	0.043	0.017	0.008	0.002
227.2	0.106	0.061	0.025	0.016	0.001	0.107	0.064	0.029	0.017	0.003		0.168	0.114	0.067	0.031	0.01	0.001	0.166	0.116	0.072	0.034	0.013	0.002		0.096	0.059	0.031	0.01	0.006	0.094	0.06	0.031	0.01	0.005		0.065	0.042	0.016	0.008	0.002	0.065	0.043	0.017	0.008	0.002
227.4	0.105	0.062	0.025	0.016	0.001	0.107	0.064	0.029	0.017	0.003		0.168	0.115	0.067	0.032	0.01	0.001	0.166	0.116	0.072	0.034	0.013	0.002		0.096	0.06	0.032	0.011	0.007	0.094	0.06	0.031	0.01	0.005		0.065	0.042	0.016	0.008	0.002	0.065	0.043	0.017	0.008	0.002
227.6	0.105	0.062	0.025	0.015	0.001	0.107	0.064	0.029	0.017	0.003		0.168	0.114	0.067	0.031	0.01	0	0.166	0.116	0.072	0.034	0.013	0.002		0.096	0.06	0.032	0.011	0.008	0.094	0.06	0.031	0.01	0.005		0.064	0.042	0.016	0.008	0.002	0.065	0.043	0.017	0.008	0.002
227.8	0.106	0.062	0.025	0.015	0.001	0.107	0.064	0.029	0.017	0.003		0.169	0.115	0.068	0.032	0.011	0.001	0.166	0.116	0.072	0.034	0.013	0.002		0.097	0.06	0.032	0.011	0.008	0.094	0.06	0.031	0.01	0.005		0.064	0.042	0.016	0.008	0.003	0.065	0.043	0.017	0.008	0.002
228	0.106	0.063	0.025	0.016	0.002	0.107	0.064	0.029	0.017	0.003		0.169	0.115	0.068	0.033	0.011	0.001	0.166	0.116	0.072	0.034	0.013	0.002		0.096	0.06	0.031	0.011	0.009	0.094	0.06	0.031	0.01	0.005		0.064	0.042	0.016	0.008	0.003	0.065	0.043	0.017	0.008	0.002
228.2	0.106	0.062	0.024	0.015	0.001	0.107	0.064	0.029	0.017	0.003		0.169	0.115	0.068	0.033	0.01	0.001	0.166	0.116	0.072	0.034	0.013	0.002		0.096	0.06	0.031	0.012	0.008	0.094	0.06	0.031	0.01	0.005		0.064	0.042	0.016	0.008	0.003	0.065	0.043	0.017	0.008	0.002
228.4	0.106	0.062	0.024	0.015	0.001	0.107	0.064	0.029	0.017	0.003		0.17	0.115	0.069	0.033	0.01	0.001	0.166	0.116	0.072	0.034	0.013	0.002		0.096	0.06	0.031	0.011	0.009	0.094	0.06	0.031	0.01	0.005		0.064	0.042	0.016	0.008	0.003	0.065	0.043	0.017	0.008	0.002
228.6	0.106	0.062	0.024	0.015	0	0.107	0.064	0.029	0.017	0.003		0.17	0.115	0.07	0.034	0.011	0.001	0.166	0.116	0.072	0.034	0.013	0.002		0.096	0.06	0.031	0.011	0.008	0.094	0.06	0.031	0.01	0.005		0.064	0.042	0.016	0.009	0.003	0.065	0.043	0.017	0.008	0.002
228.8	0.106	0.061	0.024	0.015	0	0.107	0.064	0.029	0.017	0.003		0.17	0.116	0.071	0.035	0.012	0.002	0.166	0.116	0.072	0.034	0.013	0.002		0.096	0.06	0.031	0.011	0.008	0.094	0.06	0.031	0.01	0.005		0.064	0.042	0.016	0.008	0.003	0.065	0.043	0.017	0.008	0.002
229	0.106	0.061	0.025	0.015	0	0.107	0.064	0.029	0.017	0.003		0.17	0.116	0.071	0.035	0.012	0.003	0.166	0.116	0.072	0.034	0.013	0.002		0.095	0.06	0.031	0.011	0.007	0.094	0.06	0.031	0.01	0.005		0.064	0.042	0.016	0.009	0.003	0.065	0.043	0.017	0.008	0.002
229.2	0.107	0.062	0.026	0.016	0	0.107	0.064	0.029	0.017	0.003		0.17	0.117	0.071	0.035	0.013	0.003	0.166	0.116	0.072	0.034	0.013	0.002		0.095	0.059	0.031	0.01	0.006	0.094	0.06	0.031	0.01	0.005		0.064	0.042	0.016	0.009	0.002	0.065	0.043	0.017	0.008	0.002
229.4	0.107	0.062	0.026	0.016	0.001	0.107	0.064	0.029	0.017	0.003		0.17	0.117	0.072	0.035	0.013	0.003	0.166	0.116	0.072	0.034	0.013	0.002		0.094	0.059	0.031	0.01	0.006	0.094	0.06	0.031	0.01	0.005		0.064	0.042	0.016	0.008	0.002	0.065	0.043	0.017	0.008	0.002
229.6	0.108	0.062	0.027	0.017	0.001	0.107	0.064	0.029	0.017	0.003		0.169	0.117	0.071	0.035	0.013	0.003	0.166	0.116	0.072	0.034	0.013	0.002		0.094	0.058	0.031	0.011	0.006	0.094	0.06	0.031	0.01	0.005		0.064	0.041	0.016	0.008	0.002	0.065	0.043	0.017	0.008	0.002
229.8	0.108	0.062	0.028	0.016	0.001	0.107	0.064	0.029	0.017	0.003		0.169	0.118	0.072	0.036	0.013	0.004	0.166	0.116	0.072	0.034	0.013	0.002		0.094	0.058	0.031	0.011	0.006	0.094	0.06	0.031	0.01	0.005		0.064	0.041	0.016	0.008	0.002	0.065	0.043	0.018	0.008	0.002
230	0.108	0.062	0.028	0.017	0.001	0.107	0.064	0.029	0.017	0.003		0.169	0.118	0.072	0.036	0.013	0.004	0.166	0.116	0.072	0.034	0.013	0.002		0.093	0.058	0.03	0.01	0.005	0.094	0.06	0.031	0.01	0.005		0.064	0.041	0.016	0.009	0.002	0.065	0.043	0.018	0.008	0.002
230.2	0.108	0.062	0.027	0.016	0.001	0.107	0.064	0.029	0.017	0.003		0.169	0.118	0.072	0.035	0.012	0.003	0.166	0.116	0.072	0.034	0.013	0.002		0.093	0.058	0.03	0.01	0.004	0.094	0.06	0.031	0.01	0.005		0.065	0.042	0.016	0.009	0.002	0.065	0.043	0.018	0.008	0.002
230.4	0.108	0.062	0.027	0.015	0.001	0.107	0.064	0.029	0.017	0.003		0.169	0.118	0.072	0.035	0.012	0.003	0.166	0.116	0.072	0.034	0.013	0.002		0.093	0.058	0.03	0.01	0.005	0.094	0.06	0.031	0.01	0.005		0.066	0.042	0.017	0.009	0.003	0.065	0.043	0.018	0.008	0.002
230.6	0.108	0.062	0.027	0.015	0.001	0.107	0.064	0.029	0.017	0.003		0.169	0.118	0.071	0.035	0.012	0.003	0.166	0.116	0.072	0.034	0.013	0.002		0.093	0.058	0.03	0.01	0.004	0.094	0.06	0.031	0.01	0.005		0.066	0.043	0.017	0.009	0.003	0.065	0.043	0.018	0.008	0.002
230.8	0.108	0.062	0.027	0.015	0.001	0.107	0.064	0.029	0.017	0.003		0.169	0.117	0.071	0.034	0.012	0.002	0.166	0.116	0.072	0.034	0.013	0.002		0.092	0.058	0.03	0.009	0.004	0.094	0.06	0.031	0.01	0.005		0.066	0.043	0.017	0.009	0.003	0.065	0.043	0.018	0.008	0.002
231	0.108	0.062	0.027	0.015	0.001	0.107	0.064	0.029	0.017	0.003		0.168	0.116	0.07	0.034	0.011	0.001	0.166	0.116	0.072	0.034	0.013	0.002		0.093	0.059	0.03	0.009	0.004	0.094	0.06	0.031	0.01	0.005		0.067	0.043	0.017	0.01	0.003	0.065	0.043	0.018	0.008	0.002
231.2	0.108	0.062	0.027	0.015	0.001	0.107	0.064	0.029	0.017	0.003		0.168	0.116	0.07	0.033	0.011	0.001	0.166	0.116	0.072	0.034	0.013	0.002		0.093	0.059	0.03	0.009	0.003	0.094	0.06	0.031	0.01	0.005		0.067	0.043	0.017	0.01	0.002	0.065	0.043	0.018	0.008	0.002
231.4	0.108	0.063	0.028	0.016	0.002	0.107	0.064	0.029	0.017	0.003		0.168	0.116	0.07	0.033	0.011	0	0.166	0.116	0.072	0.034	0.013	0.002		0.093	0.06	0.031	0.01	0.004	0.094	0.06	0.031	0.01	0.005		0.067	0.043	0.017	0.01	0.002	0.065	0.043	0.018	0.008	0.002
231.6	0.108	0.063	0.027	0.016	0.002	0.107	0.064	0.029	0.017	0.003		0.168	0.115	0.07	0.032	0.011	0	0.166	0.116	0.072	0.034	0.013	0.002		0.094	0.06	0.031	0.01	0.005	0.094	0.06	0.031	0.01	0.005		0.066	0.043	0.017	0.01	0.002	0.065	0.043	0.018	0.008	0.002
231.8	0.108	0.063	0.027	0.016	0.002	0.107	0.064	0.029	0.017	0.003		0.169	0.115	0.07	0.033	0.011	0	0.166	0.116	0.072	0.034	0.013	0.002		0.093	0.06	0.031	0.009	0.005	0.094	0.06	0.031	0.01	0.005		0.066	0.043	0.017	0.01	0.003	0.065	0.043	0.018	0.008	0.002
232	0.108	0.063	0.027	0.016	0.002	0.107	0.064	0.029	0.017	0.003		0.168	0.114	0.07	0.032	0.011	0	0.166	0.116	0.072	0.034	0.013	0.002		0.094	0.06	0.031	0.01	0.005	0.094	0.06	0.031	0.01	0.005		0.066	0.042	0.017	0.01	0.002	0.065	0.043	0.018	0.008	0.002
232.2	0.108	0.063	0.026	0.016	0.002	0.107	0.064	0.029	0.017	0.003		0.169	0.115	0.07	0.033	0.011	0.001	0.166	0.116	0.072	0.034	0.013	0.002		0.094	0.06	0.031	0.009	0.005	0.094	0.06	0.031	0.01	0.005		0.066	0.042	0.017	0.01	0.002	0.065	0.043	0.018	0.008	0.002
232.4	0.108	0.062	0.026	0.016	0.002	0.107	0.064	0.029	0.017	0.003		0.169	0.114	0.069	0.033	0.011	0.001	0.166	0.116	0.072	0.034	0.013	0.002		0.095	0.06	0.032	0.009	0.006	0.094	0.06	0.031	0.01	0.005		0.066	0.042	0.017	0.01	0.002	0.065	0.043	0.018	0.008	0.002
232.6	0.108	0.063	0.026	0.016	0.002	0.107	0.064	0.029	0.017	0.003		0.169	0.114	0.07	0.033	0.011	0.001	0.166	0.116	0.072	0.034	0.013	0.002		0.096	0.059	0.032	0.009	0.006	0.094	0.06	0.031	0.01	0.005		0.066	0.042	0.017	0.01	0.002	0.065	0.043	0.018	0.008	0.002
232.8	0.107	0.063	0.026	0.016	0.002	0.107	0.064	0.029	0.017	0.003		0.169	0.114	0.069	0.033	0.012	0.001	0.166	0.116	0.072	0.034	0.013	0.002		0.096	0.059	0.032	0.009	0.006	0.094	0.06	0.031	0.01	0.005		0.066	0.042	0.018	0.01	0.002	0.065	0.043	0.018	0.008	0.002
233	0.107	0.063	0.027	0.016	0.002	0.107	0.064	0.029	0.017	0.003		0.169	0.114	0.069	0.033	0.012	0.001	0.166	0.116	0.072	0.034	0.013	0.002		0.096	0.058	0.031	0.009	0.005	0.094	0.06	0.031	0.01	0.005		0.066	0.042	0.018	0.01	0.003	0.065	0.043	0.018	0.008	0.002
233.2	0.107	0.063	0.027	0.016	0.002	0.107	0.064	0.029	0.017	0.003		0.169	0.115	0.069	0.034	0.012	0.001	0.166	0.116	0.072	0.034	0.013	0.002		0.096	0.057	0.031	0.009	0.006	0.094	0.06	0.031	0.01	0.005		0.066	0.043	0.018	0.01	0.003	0.065	0.043	0.018	0.008	0.002
233.4	0.106	0.063	0.026	0.016	0.002	0.107	0.064	0.029	0.017	0.003		0.169	0.115	0.069	0.034	0.012	0.001	0.166	0.116	0.072	0.034	0.013	0.002		0.096	0.057	0.031	0.01	0.006	0.094	0.06	0.031	0.01	0.005		0.065	0.043	0.018	0.01	0.003	0.065	0.043	0.018	0.008	0.002
233.6	0.107	0.062	0.026	0.016	0.002	0.107	0.064	0.029	0.017	0.003		0.169	0.115	0.069	0.034	0.012	0.001	0.166	0.116	0.072	0.034	0.013	0.002		0.096	0.057	0.031	0.01	0.006	0.094	0.06	0.031	0.01	0.005		0.065	0.043	0.018	0.01	0.003	0.065	0.043	0.018	0.008	0.002
233.8	0.107	0.062	0.026	0.016	0.002	0.107	0.064	0.029	0.017	0.003		0.169	0.115	0.069	0.035	0.012	0.001	0.166	0.116	0.072	0.034	0.013	0.002		0.096	0.057	0.03	0.01	0.006	0.094	0.06	0.031	0.01	0.005		0.064	0.043	0.017	0.009	0.003	0.065	0.043	0.018	0.008	0.002
234	0.106	0.062	0.026	0.016	0.002	0.107	0.064	0.029	0.017	0.003		0.17	0.116	0.069	0.035	0.012	0.002	0.166	0.116	0.072	0.034	0.013	0.002		0.095	0.057	0.029	0.009	0.005	0.094	0.06	0.031	0.01	0.005		0.065	0.044	0.017	0.009	0.002	0.065	0.043	0.018	0.008	0.002
234.2	0.106	0.062	0.025	0.015	0.001	0.107	0.064	0.029	0.017	0.003		0.169	0.115	0.069	0.035	0.012	0.002	0.166	0.116	0.072	0.034	0.013	0.002		0.096	0.058	0.029	0.01	0.006	0.094	0.06	0.031	0.01	0.005		0.065	0.043	0.017	0.009	0.002	0.065	0.043	0.018	0.008	0.002
234.4	0.106	0.061	0.025	0.015	0.001	0.107	0.064	0.029	0.017	0.003		0.17	0.115	0.069	0.035	0.012	0.002	0.166	0.116	0.072	0.034	0.013	0.002		0.096	0.058	0.029	0.01	0.006	0.094	0.06	0.031	0.011	0.005		0.065	0.044	0.017	0.009	0.002	0.065	0.043	0.018	0.008	0.002
234.6	0.106	0.061	0.025	0.015	0.001	0.107	0.064	0.029	0.017	0.003		0.17	0.115	0.069	0.035	0.012	0.001	0.166	0.116	0.072	0.034	0.013	0.002		0.097	0.059	0.029	0.011	0.006	0.094	0.06	0.031	0.011	0.005		0.065	0.044	0.017	0.009	0.002	0.065	0.043	0.018	0.008	0.002
234.8	0.106	0.061	0.026	0.016	0.001	0.107	0.064	0.029	0.017	0.003		0.17	0.115	0.069	0.035	0.012	0.001	0.166	0.116	0.072	0.034	0.013	0.002		0.096	0.059	0.029	0.011	0.005	0.094	0.06	0.031	0.011	0.005		0.065	0.043	0.017	0.009	0.001	0.065	0.043	0.018	0.008	0.002
235	0.107	0.061	0.027	0.016	0.001	0.107	0.064	0.029	0.017	0.003		0.169	0.115	0.07	0.035	0.012	0.001	0.166	0.116	0.072	0.034	0.013	0.002		0.096	0.059	0.03	0.011	0.005	0.094	0.06	0.031	0.011	0.005		0.065	0.043	0.017	0.01	0.002	0.065	0.043	0.018	0.008	0.002
235.2	0.107	0.062	0.027	0.017	0.001	0.107	0.064	0.029	0.017	0.003		0.169	0.115	0.07	0.035	0.013	0.001	0.166	0.116	0.072	0.034	0.013	0.002		0.096	0.06	0.03	0.011	0.005	0.094	0.06	0.031	0.011	0.005		0.066	0.043	0.018	0.01	0.001	0.065	0.043	0.018	0.008	0.002
235.4	0.107	0.062	0.027	0.017	0.001	0.107	0.064	0.029	0.017	0.003		0.169	0.115	0.07	0.035	0.013	0.001	0.166	0.116	0.072	0.034	0.013	0.002		0.096	0.06	0.031	0.011	0.006	0.094	0.06	0.031	0.011	0.005		0.066	0.043	0.018	0.01	0.001	0.065	0.043	0.018	0.009	0.002
235.6	0.108	0.062	0.028	0.016	0	0.107	0.064	0.029	0.017	0.003		0.169	0.115	0.071	0.034	0.012	0.001	0.166	0.116	0.072	0.034	0.013	0.002		0.096	0.061	0.032	0.011	0.006	0.094	0.06	0.031	0.011	0.005		0.066	0.043	0.018	0.011	0.001	0.065	0.043	0.018	0.009	0.002
235.8	0.108	0.062	0.028	0.016	0.001	0.107	0.064	0.029	0.017	0.003		0.168	0.115	0.071	0.034	0.012	0.001	0.166	0.116	0.072	0.034	0.013	0.002		0.096	0.061	0.032	0.011	0.007	0.094	0.06	0.031	0.011	0.005		0.066	0.043	0.017	0.011	0.001	0.065	0.043	0.018	0.009	0.002
236	0.108	0.063	0.028	0.016	0.001	0.107	0.064	0.029	0.017	0.003		0.168	0.115	0.071	0.033	0.012	0.001	0.166	0.116	0.072	0.034	0.013	0.002		0.096	0.061	0.032	0.01	0.007	0.094	0.06	0.031	0.011	0.005		0.066	0.043	0.018	0.011	0.002	0.065	0.043	0.018	0.009	0.002
236.2	0.108	0.063	0.029	0.016	0.001	0.107	0.064	0.029	0.017	0.003		0.168	0.114	0.07	0.033	0.012	0.001	0.166	0.116	0.072	0.034	0.013	0.002		0.096	0.06	0.032	0.01	0.006	0.094	0.061	0.031	0.011	0.005		0.066	0.043	0.018	0.011	0.002	0.065	0.043	0.018	0.009	0.002
236.4	0.108	0.062	0.028	0.016	0.001	0.107	0.064	0.029	0.017	0.003		0.167	0.114	0.07	0.033	0.012	0.001	0.166	0.116	0.072	0.034	0.013	0.002		0.096	0.06	0.033	0.01	0.006	0.094	0.061	0.031	0.011	0.005		0.066	0.043	0.018	0.011	0.002	0.065	0.043	0.018	0.009	0.002
236.6	0.108	0.063	0.028	0.016	0.002	0.107	0.064	0.029	0.017	0.003		0.167	0.114	0.07	0.033	0.012	0.001	0.166	0.116	0.072	0.034	0.013	0.002		0.095	0.06	0.032	0.01	0.006	0.094	0.061	0.031	0.011	0.005		0.066	0.043	0.018	0.011	0.002	0.065	0.043	0.018	0.009	0.002
236.8	0.108	0.063	0.029	0.017	0.002	0.107	0.064	0.029	0.017	0.003		0.167	0.114	0.07	0.032	0.012	0.001	0.166	0.116	0.072	0.034	0.013	0.002		0.095	0.059	0.032	0.01	0.005	0.094	0.061	0.031	0.011	0.005		0.066	0.043	0.018	0.01	0.002	0.065	0.043	0.018	0.009	0.002
237	0.108	0.063	0.029	0.017	0.002	0.107	0.064	0.029	0.017	0.003		0.166	0.115	0.069	0.032	0.012	0.001	0.166	0.116	0.072	0.034	0.013	0.002		0.095	0.059	0.031	0.01	0.005	0.095	0.061	0.031	0.011	0.005		0.066	0.044	0.018	0.011	0.002	0.065	0.043	0.018	0.009	0.002
237.2	0.108	0.063	0.029	0.017	0.002	0.107	0.064	0.029	0.017	0.003		0.166	0.114	0.069	0.032	0.012	0.001	0.166	0.116	0.072	0.034	0.013	0.002		0.095	0.059	0.031	0.01	0.005	0.095	0.061	0.031	0.011	0.005		0.065	0.044	0.018	0.011	0.002	0.065	0.043	0.018	0.009	0.002
237.4	0.108	0.063	0.029	0.017	0.002	0.107	0.064	0.029	0.017	0.003		0.167	0.115	0.069	0.032	0.012	0.001	0.166	0.116	0.072	0.034	0.013	0.002		0.094	0.059	0.031	0.01	0.004	0.095	0.061	0.031	0.011	0.005		0.065	0.044	0.017	0.01	0.002	0.065	0.043	0.018	0.009	0.002
237.6	0.108	0.063	0.028	0.017	0.002	0.107	0.064	0.029	0.017	0.003		0.166	0.114	0.069	0.032	0.012	0.001	0.166	0.116	0.072	0.034	0.013	0.002		0.094	0.059	0.03	0.01	0.004	0.095	0.061	0.031	0.011	0.005		0.065	0.043	0.017	0.009	0.002	0.065	0.043	0.018	0.009	0.002
237.8	0.108	0.063	0.029	0.017	0.002	0.107	0.064	0.029	0.017	0.003		0.167	0.114	0.069	0.032	0.012	0.001	0.166	0.116	0.072	0.034	0.013	0.002		0.095	0.059	0.03	0.01	0.005	0.095	0.061	0.031	0.011	0.005		0.065	0.043	0.016	0.008	0.001	0.065	0.043	0.018	0.009	0.002
238	0.107	0.063	0.028	0.017	0.002	0.107	0.064	0.029	0.017	0.003		0.167	0.115	0.069	0.033	0.012	0.002	0.166	0.116	0.072	0.034	0.013	0.002		0.095	0.059	0.03	0.01	0.005	0.095	0.061	0.031	0.011	0.005		0.065	0.043	0.015	0.008	0.001	0.065	0.043	0.018	0.009	0.002
238.2	0.107	0.063	0.028	0.016	0.002	0.107	0.064	0.029	0.017	0.003		0.166	0.115	0.069	0.032	0.012	0.002	0.166	0.116	0.072	0.034	0.013	0.002		0.095	0.059	0.03	0.011	0.005	0.095	0.061	0.031	0.011	0.005		0.065	0.043	0.015	0.009	0	0.065	0.043	0.018	0.009	0.002
238.4	0.107	0.063	0.028	0.016	0.002	0.107	0.064	0.029	0.017	0.003		0.166	0.115	0.069	0.032	0.011	0.001	0.166	0.116	0.072	0.034	0.013	0.002		0.095	0.059	0.03	0.011	0.005	0.095	0.061	0.031	0.011	0.005		0.065	0.043	0.016	0.009	0.001	0.065	0.043	0.018	0.009	0.002
238.6	0.107	0.063	0.028	0.016	0.002	0.107	0.064	0.029	0.017	0.003		0.166	0.115	0.069	0.032	0.012	0	0.166	0.116	0.072	0.034	0.013	0.002		0.095	0.06	0.03	0.012	0.006	0.095	0.061	0.031	0.011	0.005		0.065	0.044	0.016	0.009	0.001	0.065	0.043	0.018	0.009	0.002
238.8	0.107	0.064	0.029	0.016	0.001	0.107	0.064	0.029	0.017	0.003		0.166	0.115	0.069	0.031	0.011	0	0.166	0.116	0.072	0.034	0.013	0.002		0.095	0.06	0.031	0.012	0.006	0.095	0.061	0.031	0.011	0.005		0.065	0.044	0.016	0.009	0.001	0.065	0.043	0.018	0.009	0.002
239	0.107	0.064	0.028	0.016	0.001	0.107	0.064	0.029	0.017	0.003		0.165	0.115	0.069	0.031	0.011	0	0.166	0.116	0.072	0.034	0.013	0.002		0.095	0.06	0.031	0.012	0.006	0.095	0.061	0.031	0.011	0.005		0.065	0.043	0.017	0.01	0.001	0.065	0.043	0.018	0.009	0.002
239.2	0.107	0.064	0.028	0.016	0.001	0.107	0.064	0.029	0.017	0.003		0.165	0.115	0.069	0.031	0.011	-0.001	0.166	0.116	0.072	0.034	0.013	0.002		0.096	0.06	0.032	0.012	0.007	0.095	0.061	0.031	0.011	0.005		0.065	0.043	0.017	0.01	0.001	0.065	0.043	0.018	0.009	0.002
239.4	0.107	0.064	0.028	0.016	0.001	0.107	0.064	0.029	0.017	0.003		0.165	0.115	0.069	0.03	0.011	-0.001	0.166	0.116	0.072	0.034	0.013	0.002		0.096	0.06	0.032	0.011	0.007	0.095	0.061	0.031	0.011	0.005		0.066	0.043	0.017	0.01	0.001	0.065	0.043	0.018	0.009	0.002
239.6	0.107	0.064	0.028	0.016	0.001	0.107	0.064	0.029	0.017	0.003		0.165	0.115	0.069	0.03	0.011	-0.001	0.166	0.116	0.072	0.034	0.013	0.002		0.095	0.06	0.033	0.011	0.007	0.095	0.061	0.031	0.011	0.005		0.066	0.043	0.018	0.01	0.001	0.065	0.043	0.018	0.009	0.002
239.8	0.106	0.063	0.027	0.015	0	0.107	0.064	0.029	0.017	0.003		0.165	0.114	0.069	0.03	0.011	-0.001	0.166	0.116	0.072	0.034	0.013	0.002		0.095	0.059	0.032	0.011	0.007	0.095	0.061	0.031	0.011	0.005		0.066	0.043	0.018	0.01	0.002	0.065	0.043	0.018	0.009	0.002
240	0.106	0.063	0.027	0.015	0	0.107	0.064	0.029	0.017	0.003		0.165	0.114	0.069	0.03	0.011	-0.001	0.166	0.116	0.072	0.034	0.013	0.002		0.094	0.059	0.032	0.01	0.006	0.095	0.061	0.031	0.011	0.005		0.065	0.043	0.018	0.01	0.002	0.065	0.043	0.018	0.009	0.002
240.2	0.106	0.063	0.027	0.015	0	0.107	0.064	0.029	0.017	0.003		0.165	0.113	0.069	0.03	0.011	-0.002	0.166	0.116	0.072	0.034	0.013	0.002		0.094	0.058	0.031	0.009	0.005	0.095	0.061	0.031	0.011	0.005		0.065	0.043	0.017	0.01	0.002	0.065	0.043	0.018	0.009	0.002
240.4	0.106	0.062	0.026	0.015	0	0.107	0.064	0.029	0.017	0.003		0.165	0.113	0.069	0.03	0.011	-0.001	0.166	0.116	0.072	0.034	0.013	0.002		0.094	0.057	0.031	0.009	0.005	0.095	0.061	0.031	0.011	0.005		0.064	0.043	0.018	0.009	0.002	0.065	0.043	0.018	0.009	0.002
240.6	0.106	0.062	0.026	0.015	0	0.107	0.064	0.029	0.017	0.003		0.165	0.113	0.069	0.03	0.011	-0.001	0.166	0.116	0.072	0.034	0.013	0.002		0.094	0.057	0.03	0.009	0.005	0.095	0.061	0.031	0.011	0.005		0.064	0.043	0.018	0.009	0.002	0.065	0.043	0.018	0.009	0.002
240.8	0.107	0.061	0.026	0.016	0.001	0.107	0.064	0.029	0.017	0.003		0.165	0.114	0.068	0.03	0.011	-0.001	0.166	0.116	0.072	0.034	0.013	0.002		0.094	0.057	0.03	0.009	0.005	0.095	0.061	0.031	0.011	0.005		0.063	0.042	0.017	0.008	0.001	0.065	0.043	0.018	0.009	0.002
241	0.107	0.061	0.026	0.016	0.001	0.107	0.064	0.029	0.017	0.003		0.166	0.114	0.068	0.03	0.011	0	0.166	0.116	0.072	0.034	0.013	0.002		0.095	0.057	0.03	0.009	0.005	0.095	0.061	0.031	0.011	0.005		0.063	0.043	0.016	0.008	0.001	0.065	0.043	0.018	0.009	0.002
241.2	0.106	0.061	0.026	0.016	0.001	0.107	0.064	0.029	0.017	0.003		0.166	0.115	0.069	0.031	0.012	0	0.166	0.116	0.072	0.034	0.013	0.002		0.095	0.057	0.031	0.009	0.005	0.095	0.061	0.031	0.011	0.005		0.063	0.043	0.015	0.007	0.001	0.065	0.043	0.018	0.009	0.002
241.4	0.106	0.061	0.025	0.015	0.001	0.107	0.064	0.029	0.017	0.003		0.167	0.115	0.069	0.032	0.013	0.001	0.166	0.116	0.072	0.034	0.013	0.002		0.095	0.057	0.031	0.009	0.005	0.095	0.061	0.031	0.011	0.005		0.063	0.043	0.015	0.007	0	0.065	0.043	0.018	0.009	0.002
241.6	0.106	0.06	0.025	0.016	0.001	0.107	0.064	0.029	0.017	0.003		0.167	0.116	0.069	0.032	0.013	0.001	0.166	0.116	0.072	0.034	0.013	0.002		0.096	0.057	0.03	0.009	0.005	0.095	0.061	0.031	0.011	0.005		0.064	0.043	0.015	0.007	0	0.065	0.043	0.018	0.009	0.002
241.8	0.106	0.06	0.026	0.015	0.001	0.107	0.064	0.029	0.017	0.003		0.168	0.116	0.07	0.032	0.013	0.002	0.166	0.116	0.072	0.034	0.013	0.002		0.096	0.057	0.03	0.009	0.005	0.095	0.061	0.031	0.011	0.005		0.064	0.043	0.014	0.007	0	0.065	0.043	0.018	0.009	0.002
242	0.107	0.059	0.025	0.015	0.001	0.107	0.064	0.029	0.017	0.003		0.169	0.117	0.07	0.033	0.014	0.002	0.166	0.116	0.072	0.034	0.013	0.002		0.096	0.057	0.03	0.009	0.005	0.095	0.061	0.031	0.011	0.005		0.064	0.042	0.013	0.007	-0.001	0.065	0.043	0.018	0.009	0.002
242.2	0.106	0.06	0.026	0.015	0.001	0.107	0.064	0.029	0.017	0.003		0.168	0.117	0.07	0.033	0.014	0.002	0.166	0.116	0.072	0.034	0.013	0.002		0.096	0.057	0.03	0.009	0.005	0.095	0.061	0.031	0.011	0.005		0.064	0.043	0.013	0.007	-0.001	0.065	0.043	0.018	0.009	0.002
242.4	0.106	0.06	0.026	0.015	0.001	0.107	0.064	0.029	0.017	0.003		0.168	0.117	0.07	0.032	0.013	0.001	0.166	0.116	0.072	0.034	0.013	0.002		0.096	0.058	0.031	0.009	0.005	0.095	0.061	0.031	0.011	0.005		0.065	0.043	0.014	0.007	0	0.065	0.043	0.018	0.009	0.002
242.6	0.107	0.06	0.026	0.016	0.001	0.107	0.064	0.029	0.017	0.003		0.168	0.118	0.07	0.032	0.013	0.001	0.166	0.116	0.072	0.034	0.013	0.002		0.095	0.058	0.031	0.009	0.006	0.095	0.061	0.031	0.011	0.005		0.065	0.044	0.014	0.007	-0.001	0.065	0.043	0.018	0.009	0.002
242.8	0.107	0.061	0.027	0.016	0.002	0.107	0.064	0.029	0.017	0.003		0.168	0.118	0.07	0.032	0.013	0.002	0.166	0.116	0.072	0.034	0.013	0.002		0.096	0.059	0.031	0.01	0.006	0.095	0.061	0.031	0.011	0.005		0.066	0.043	0.014	0.007	-0.001	0.065	0.043	0.018	0.009	0.002
243	0.106	0.061	0.027	0.017	0.001	0.107	0.064	0.029	0.017	0.003		0.168	0.117	0.069	0.032	0.013	0	0.166	0.116	0.072	0.034	0.013	0.002		0.095	0.059	0.032	0.01	0.006	0.095	0.061	0.031	0.011	0.005		0.066	0.043	0.014	0.008	-0.001	0.065	0.043	0.018	0.009	0.002
243.2	0.107	0.062	0.027	0.017	0.002	0.107	0.064	0.029	0.017	0.003		0.168	0.117	0.069	0.031	0.012	0	0.166	0.116	0.072	0.034	0.013	0.002		0.095	0.059	0.032	0.01	0.006	0.095	0.061	0.031	0.011	0.005		0.066	0.042	0.015	0.007	-0.001	0.065	0.043	0.018	0.009	0.002
243.4	0.106	0.062	0.027	0.017	0.002	0.107	0.064	0.029	0.017	0.003		0.168	0.117	0.07	0.031	0.013	0	0.166	0.116	0.072	0.034	0.013	0.002		0.095	0.059	0.032	0.01	0.006	0.095	0.061	0.031	0.011	0.005		0.066	0.042	0.015	0.008	-0.001	0.065	0.043	0.018	0.009	0.002
243.6	0.107	0.062	0.027	0.017	0.002	0.107	0.064	0.029	0.017	0.003		0.168	0.116	0.07	0.031	0.012	0	0.166	0.116	0.072	0.034	0.013	0.002		0.094	0.059	0.033	0.01	0.005	0.095	0.061	0.031	0.011	0.005		0.066	0.042	0.016	0.008	0	0.065	0.043	0.018	0.009	0.002
243.8	0.107	0.062	0.027	0.017	0.002	0.107	0.064	0.029	0.017	0.003		0.168	0.116	0.07	0.031	0.012	0.001	0.166	0.116	0.072	0.034	0.013	0.002		0.093	0.059	0.032	0.009	0.005	0.095	0.061	0.031	0.011	0.005		0.066	0.042	0.016	0.008	0	0.065	0.043	0.018	0.009	0.002
244	0.107	0.063	0.028	0.018	0.003	0.107	0.064	0.029	0.017	0.003		0.168	0.116	0.071	0.032	0.012	0	0.166	0.116	0.072	0.034	0.013	0.002		0.094	0.059	0.032	0.009	0.005	0.095	0.061	0.031	0.011	0.005		0.065	0.041	0.016	0.008	0	0.065	0.043	0.018	0.009	0.002
244.2	0.107	0.063	0.028	0.017	0.003	0.107	0.064	0.029	0.017	0.003		0.168	0.116	0.071	0.032	0.012	0	0.166	0.116	0.072	0.034	0.013	0.002		0.094	0.059	0.033	0.009	0.005	0.095	0.061	0.031	0.011	0.005		0.065	0.041	0.017	0.008	0.001	0.065	0.043	0.018	0.009	0.002
244.4	0.107	0.062	0.028	0.017	0.003	0.107	0.064	0.029	0.017	0.003		0.167	0.116	0.07	0.033	0.012	0.001	0.166	0.116	0.072	0.034	0.013	0.002		0.094	0.059	0.033	0.01	0.005	0.095	0.061	0.031	0.011	0.005		0.065	0.041	0.017	0.008	0.001	0.065	0.043	0.018	0.009	0.002
244.6	0.107	0.062	0.028	0.016	0.003	0.107	0.064	0.029	0.017	0.003		0.167	0.115	0.07	0.033	0.012	0.001	0.166	0.116	0.072	0.034	0.013	0.002		0.094	0.059	0.033	0.01	0.005	0.095	0.061	0.031	0.011	0.005		0.065	0.041	0.017	0.008	0.001	0.065	0.043	0.018	0.009	0.002
244.8	0.107	0.062	0.028	0.016	0.003	0.107	0.064	0.029	0.017	0.003		0.167	0.115	0.07	0.032	0.012	0.002	0.166	0.116	0.072	0.034	0.013	0.002		0.094	0.059	0.033	0.01	0.005	0.095	0.061	0.031	0.011	0.005		0.065	0.041	0.017	0.009	0.001	0.065	0.043	0.018	0.009	0.002
245	0.107	0.063	0.028	0.017	0.003	0.107	0.064	0.029	0.017	0.003		0.166	0.115	0.07	0.032	0.012	0.002	0.166	0.116	0.072	0.034	0.013	0.002		0.094	0.058	0.033	0.01	0.005	0.095	0.061	0.031	0.011	0.005		0.065	0.043	0.018	0.009	0.002	0.065	0.043	0.018	0.009	0.002
245.2	0.106	0.063	0.028	0.016	0.003	0.107	0.064	0.029	0.017	0.003		0.167	0.115	0.07	0.033	0.013	0.002	0.166	0.116	0.072	0.034	0.013	0.002		0.095	0.058	0.032	0.011	0.005	0.095	0.061	0.031	0.011	0.005		0.066	0.043	0.018	0.009	0.002	0.065	0.043	0.018	0.009	0.002
245.4	0.106	0.062	0.029	0.016	0.003	0.107	0.064	0.029	0.017	0.003		0.168	0.115	0.07	0.033	0.013	0.002	0.166	0.116	0.072	0.034	0.013	0.002		0.095	0.058	0.031	0.011	0.005	0.095	0.061	0.031	0.011	0.005		0.066	0.043	0.018	0.009	0.002	0.065	0.043	0.018	0.009	0.002
245.6	0.106	0.062	0.029	0.016	0.004	0.107	0.064	0.029	0.017	0.003		0.168	0.115	0.069	0.033	0.013	0.002	0.166	0.116	0.072	0.034	0.013	0.002		0.095	0.058	0.031	0.011	0.005	0.095	0.061	0.031	0.011	0.005		0.066	0.043	0.018	0.009	0.002	0.065	0.043	0.018	0.009	0.002
245.8	0.106	0.062	0.029	0.015	0.003	0.107	0.064	0.029	0.017	0.003		0.169	0.115	0.069	0.034	0.013	0.003	0.166	0.116	0.072	0.034	0.013	0.002		0.095	0.057	0.031	0.011	0.005	0.095	0.061	0.031	0.011	0.005		0.067	0.043	0.018	0.01	0.002	0.065	0.043	0.018	0.009	0.002
246	0.106	0.061	0.029	0.015	0.003	0.107	0.064	0.029	0.017	0.003		0.169	0.116	0.069	0.034	0.013	0.002	0.166	0.116	0.072	0.034	0.013	0.002		0.095	0.057	0.031	0.011	0.004	0.095	0.061	0.031	0.011	0.005		0.067	0.043	0.018	0.01	0.002	0.065	0.043	0.018	0.009	0.002
246.2	0.106	0.061	0.028	0.015	0.002	0.107	0.064	0.029	0.017	0.003		0.169	0.115	0.068	0.034	0.012	0.002	0.166	0.116	0.072	0.034	0.013	0.002		0.095	0.057	0.03	0.01	0.004	0.095	0.061	0.031	0.011	0.005		0.067	0.043	0.018	0.01	0.002	0.065	0.043	0.018	0.009	0.002
246.4	0.105	0.061	0.028	0.015	0.002	0.107	0.064	0.029	0.017	0.003		0.169	0.115	0.068	0.033	0.012	0.001	0.166	0.116	0.072	0.034	0.013	0.002		0.095	0.057	0.03	0.01	0.004	0.095	0.061	0.031	0.011	0.005		0.067	0.043	0.018	0.009	0.002	0.065	0.043	0.018	0.009	0.002
246.6	0.105	0.061	0.027	0.015	0.001	0.107	0.064	0.029	0.017	0.003		0.169	0.114	0.068	0.033	0.012	0.001	0.166	0.116	0.072	0.034	0.013	0.002		0.095	0.057	0.03	0.01	0.005	0.095	0.061	0.031	0.011	0.005		0.067	0.042	0.018	0.009	0.001	0.065	0.043	0.018	0.009	0.002
246.8	0.104	0.061	0.027	0.016	0.001	0.107	0.064	0.029	0.017	0.003		0.169	0.114	0.068	0.033	0.012	0.001	0.166	0.116	0.072	0.034	0.013	0.002		0.095	0.058	0.03	0.01	0.005	0.095	0.061	0.031	0.011	0.005		0.067	0.042	0.018	0.009	0	0.065	0.043	0.018	0.009	0.002
247	0.105	0.061	0.026	0.016	0.001	0.107	0.064	0.029	0.017	0.003		0.169	0.114	0.069	0.033	0.012	0	0.166	0.116	0.072	0.034	0.013	0.002		0.095	0.059	0.03	0.01	0.005	0.095	0.061	0.031	0.011	0.005		0.066	0.041	0.018	0.009	0	0.065	0.043	0.018	0.009	0.002
247.2	0.105	0.06	0.026	0.016	0	0.107	0.064	0.029	0.017	0.003		0.17	0.115	0.07	0.033	0.012	0.001	0.166	0.116	0.072	0.034	0.013	0.002		0.095	0.059	0.031	0.011	0.006	0.095	0.061	0.031	0.011	0.005		0.066	0.041	0.017	0.008	0	0.065	0.043	0.018	0.009	0.002
247.4	0.105	0.061	0.025	0.016	0	0.107	0.064	0.029	0.017	0.003		0.17	0.115	0.07	0.033	0.012	0.001	0.166	0.116	0.072	0.034	0.013	0.002		0.095	0.06	0.031	0.011	0.005	0.095	0.061	0.031	0.011	0.005		0.065	0.041	0.017	0.008	0	0.065	0.043	0.018	0.009	0.002
247.6	0.106	0.061	0.026	0.017	0	0.107	0.064	0.029	0.017	0.003		0.17	0.114	0.07	0.033	0.012	0.001	0.166	0.116	0.072	0.034	0.013	0.002		0.094	0.06	0.031	0.01	0.005	0.095	0.061	0.031	0.011	0.005		0.065	0.041	0.017	0.008	0	0.065	0.043	0.018	0.009	0.002
247.8	0.106	0.062	0.026	0.017	0	0.107	0.064	0.029	0.017	0.003		0.17	0.115	0.071	0.033	0.012	0.001	0.166	0.116	0.072	0.034	0.013	0.002		0.094	0.06	0.031	0.01	0.004	0.095	0.061	0.031	0.011	0.005		0.065	0.04	0.017	0.007	0	0.065	0.043	0.018	0.009	0.002
248	0.106	0.062	0.026	0.018	0	0.107	0.064	0.029	0.017	0.003		0.169	0.115	0.071	0.033	0.012	0	0.166	0.116	0.072	0.034	0.013	0.002		0.094	0.059	0.031	0.009	0.004	0.095	0.061	0.031	0.011	0.005		0.064	0.04	0.017	0.007	-0.001	0.065	0.043	0.018	0.009	0.002
248.2	0.106	0.062	0.027	0.018	0	0.107	0.064	0.029	0.017	0.003		0.169	0.114	0.071	0.033	0.012	0	0.166	0.116	0.072	0.034	0.013	0.002		0.093	0.059	0.031	0.009	0.004	0.095	0.061	0.031	0.011	0.005		0.065	0.041	0.017	0.007	0.001	0.065	0.043	0.018	0.009	0.002
248.4	0.107	0.062	0.027	0.017	0.001	0.107	0.064	0.029	0.017	0.003		0.169	0.115	0.071	0.033	0.012	0	0.166	0.116	0.072	0.034	0.013	0.002		0.093	0.06	0.031	0.009	0.004	0.095	0.061	0.031	0.011	0.005		0.065	0.041	0.017	0.007	0	0.065	0.043	0.018	0.009	0.002
248.6	0.107	0.063	0.027	0.018	0.001	0.107	0.065	0.029	0.017	0.003		0.168	0.115	0.071	0.032	0.011	0	0.166	0.116	0.072	0.034	0.013	0.002		0.093	0.06	0.031	0.009	0.005	0.095	0.061	0.031	0.011	0.005		0.065	0.041	0.017	0.008	0.001	0.065	0.043	0.018	0.009	0.002
248.8	0.107	0.063	0.027	0.018	0.001	0.107	0.065	0.029	0.017	0.003		0.168	0.114	0.071	0.031	0.011	0	0.166	0.116	0.072	0.034	0.013	0.002		0.093	0.06	0.031	0.01	0.005	0.095	0.061	0.031	0.011	0.005		0.066	0.043	0.017	0.009	0.001	0.065	0.043	0.018	0.009	0.002
249	0.108	0.063	0.028	0.018	0.002	0.107	0.065	0.029	0.017	0.003		0.168	0.114	0.07	0.032	0.011	-0.001	0.166	0.116	0.072	0.034	0.013	0.002		0.094	0.06	0.031	0.01	0.005	0.095	0.061	0.031	0.011	0.005		0.066	0.044	0.018	0.009	0.001	0.065	0.043	0.018	0.009	0.002
249.2	0.108	0.064	0.028	0.018	0.002	0.107	0.065	0.029	0.017	0.003		0.168	0.115	0.071	0.032	0.011	0	0.166	0.116	0.072	0.034	0.013	0.002		0.095	0.06	0.031	0.01	0.006	0.095	0.061	0.031	0.011	0.005		0.067	0.044	0.017	0.01	0.001	0.065	0.043	0.018	0.009	0.002
249.4	0.108	0.064	0.029	0.018	0.003	0.107	0.065	0.029	0.017	0.003		0.168	0.115	0.071	0.032	0.011	0	0.166	0.116	0.072	0.034	0.013	0.002		0.095	0.06	0.031	0.01	0.006	0.095	0.061	0.031	0.011	0.005		0.067	0.044	0.017	0.009	0.001	0.065	0.043	0.018	0.009	0.002
249.6	0.108	0.064	0.029	0.018	0.003	0.107	0.065	0.029	0.017	0.003		0.168	0.115	0.07	0.032	0.011	0	0.166	0.116	0.072	0.034	0.013	0.002		0.095	0.06	0.031	0.01	0.006	0.095	0.061	0.031	0.011	0.005		0.067	0.044	0.016	0.01	0.001	0.065	0.043	0.018	0.009	0.002
249.8	0.108	0.064	0.029	0.018	0.003	0.107	0.065	0.029	0.017	0.003		0.168	0.116	0.07	0.032	0.011	0	0.166	0.116	0.072	0.034	0.013	0.002		0.095	0.06	0.031	0.01	0.006	0.095	0.061	0.031	0.011	0.005		0.067	0.044	0.016	0.009	0	0.065	0.043	0.018	0.009	0.002
250	0.108	0.064	0.029	0.017	0.003	0.107	0.065	0.029	0.017	0.003		0.167	0.115	0.07	0.031	0.01	-0.001	0.166	0.116	0.072	0.034	0.013	0.002		0.096	0.06	0.032	0.01	0.006	0.095	0.061	0.031	0.011	0.005		0.067	0.044	0.015	0.009	0	0.065	0.043	0.018	0.009	0.002
250.2	0.108	0.064	0.029	0.017	0.003	0.107	0.065	0.029	0.017	0.003		0.167	0.115	0.069	0.031	0.01	-0.001	0.166	0.116	0.072	0.034	0.013	0.002		0.096	0.059	0.032	0.011	0.006	0.095	0.061	0.031	0.011	0.005		0.067	0.044	0.015	0.009	0	0.065	0.043	0.018	0.009	0.002
250.4	0.107	0.065	0.029	0.016	0.003	0.107	0.065	0.029	0.017	0.003		0.168	0.114	0.069	0.031	0.01	0	0.166	0.116	0.072	0.034	0.013	0.002		0.096	0.06	0.032	0.011	0.006	0.095	0.061	0.031	0.011	0.005		0.067	0.044	0.015	0.009	0.001	0.065	0.043	0.018	0.009	0.002
250.6	0.107	0.064	0.029	0.016	0.003	0.107	0.065	0.029	0.017	0.003		0.168	0.115	0.069	0.032	0.011	0	0.166	0.116	0.072	0.034	0.013	0.002		0.097	0.06	0.031	0.012	0.007	0.095	0.061	0.032	0.011	0.005		0.067	0.043	0.014	0.009	0	0.065	0.043	0.018	0.009	0.002
250.8	0.107	0.064	0.029	0.017	0.003	0.107	0.065	0.029	0.017	0.003		0.168	0.114	0.069	0.032	0.011	0.001	0.166	0.116	0.072	0.034	0.013	0.002		0.097	0.061	0.031	0.012	0.007	0.095	0.061	0.032	0.011	0.005		0.066	0.044	0.014	0.009	0.001	0.065	0.043	0.018	0.009	0.002
251	0.107	0.065	0.029	0.017	0.003	0.107	0.065	0.029	0.017	0.003		0.169	0.115	0.07	0.033	0.012	0.001	0.166	0.116	0.072	0.034	0.013	0.002		0.097	0.061	0.032	0.012	0.008	0.095	0.061	0.032	0.011	0.005		0.066	0.043	0.014	0.009	0	0.065	0.043	0.018	0.009	0.002
251.2	0.107	0.064	0.029	0.016	0.003	0.107	0.065	0.029	0.017	0.003		0.169	0.115	0.07	0.033	0.012	0.001	0.166	0.116	0.072	0.034	0.013	0.002		0.097	0.06	0.032	0.012	0.007	0.095	0.061	0.032	0.011	0.005		0.065	0.042	0.014	0.008	0	0.065	0.043	0.018	0.009	0.002
251.4	0.107	0.065	0.029	0.017	0.003	0.107	0.065	0.029	0.017	0.003		0.169	0.114	0.07	0.033	0.011	0.001	0.166	0.116	0.072	0.034	0.013	0.002		0.097	0.06	0.031	0.011	0.006	0.095	0.061	0.032	0.011	0.005		0.065	0.042	0.014	0.007	0	0.065	0.043	0.018	0.009	0.002
251.6	0.106	0.065	0.03	0.016	0.003	0.107	0.065	0.029	0.017	0.003		0.169	0.114	0.07	0.033	0.012	0.001	0.166	0.116	0.072	0.034	0.013	0.002		0.096	0.06	0.031	0.011	0.005	0.095	0.061	0.032	0.011	0.005		0.065	0.041	0.015	0.007	0.001	0.065	0.043	0.018	0.009	0.002
251.8	0.106	0.064	0.03	0.017	0.003	0.107	0.065	0.029	0.017	0.003		0.17	0.114	0.07	0.033	0.012	0.002	0.166	0.116	0.072	0.034	0.013	0.002		0.096	0.059	0.031	0.011	0.005	0.095	0.061	0.032	0.011	0.005		0.065	0.041	0.015	0.007	0.001	0.065	0.043	0.018	0.009	0.002
252	0.106	0.064	0.029	0.017	0.003	0.107	0.065	0.029	0.017	0.003		0.17	0.115	0.071	0.033	0.012	0.002	0.166	0.116	0.072	0.034	0.013	0.002		0.097	0.059	0.031	0.011	0.005	0.095	0.061	0.032	0.011	0.005		0.065	0.041	0.016	0.008	0.001	0.065	0.043	0.018	0.009	0.002
252.2	0.106	0.064	0.029	0.016	0.003	0.107	0.065	0.029	0.017	0.003		0.17	0.115	0.072	0.033	0.012	0.002	0.166	0.116	0.072	0.034	0.013	0.002		0.096	0.059	0.031	0.011	0.005	0.095	0.061	0.032	0.011	0.005		0.064	0.041	0.016	0.008	0.001	0.065	0.043	0.018	0.009	0.002
252.4	0.107	0.064	0.029	0.016	0.003	0.107	0.065	0.029	0.017	0.003		0.17	0.115	0.072	0.033	0.012	0.002	0.166	0.116	0.072	0.034	0.013	0.002		0.097	0.06	0.032	0.011	0.006	0.095	0.061	0.032	0.011	0.005		0.064	0.041	0.016	0.008	0	0.065	0.043	0.018	0.009	0.002
252.6	0.106	0.064	0.029	0.017	0.003	0.107	0.065	0.029	0.017	0.003		0.17	0.116	0.073	0.033	0.012	0.003	0.166	0.116	0.072	0.034	0.013	0.002		0.097	0.06	0.033	0.011	0.007	0.095	0.061	0.032	0.011	0.005		0.064	0.041	0.017	0.008	0	0.065	0.043	0.018	0.009	0.002
252.8	0.107	0.064	0.029	0.017	0.003	0.107	0.065	0.029	0.017	0.003		0.17	0.116	0.073	0.034	0.012	0.002	0.166	0.116	0.072	0.034	0.013	0.002		0.097	0.059	0.033	0.011	0.006	0.095	0.061	0.032	0.011	0.005		0.065	0.041	0.018	0.009	0	0.065	0.043	0.018	0.009	0.002
253	0.108	0.065	0.029	0.018	0.003	0.107	0.065	0.029	0.017	0.003		0.17	0.116	0.073	0.034	0.012	0.002	0.166	0.116	0.072	0.034	0.013	0.002		0.096	0.059	0.033	0.011	0.006	0.095	0.061	0.032	0.011	0.005		0.064	0.041	0.018	0.009	0	0.065	0.043	0.018	0.009	0.002
253.2	0.107	0.064	0.029	0.018	0.003	0.107	0.065	0.029	0.017	0.003		0.169	0.116	0.073	0.035	0.013	0.002	0.166	0.116	0.072	0.034	0.013	0.002		0.096	0.059	0.032	0.011	0.006	0.095	0.061	0.032	0.011	0.005		0.064	0.041	0.017	0.008	-0.001	0.065	0.043	0.018	0.009	0.002
253.4	0.107	0.064	0.028	0.018	0.003	0.107	0.065	0.029	0.017	0.003		0.169	0.116	0.073	0.034	0.013	0.002	0.166	0.116	0.072	0.034	0.013	0.002		0.096	0.059	0.032	0.011	0.006	0.095	0.061	0.032	0.011	0.005		0.064	0.04	0.017	0.008	-0.001	0.065	0.043	0.018	0.009	0.002
253.6	0.106	0.064	0.028	0.018	0.003	0.107	0.065	0.029	0.017	0.003		0.169	0.117	0.073	0.034	0.013	0.001	0.166	0.116	0.072	0.034	0.013	0.002		0.095	0.059	0.032	0.01	0.006	0.095	0.061	0.032	0.011	0.005		0.065	0.04	0.018	0.008	0	0.065	0.043	0.018	0.009	0.002
253.8	0.107	0.064	0.028	0.018	0.003	0.107	0.065	0.029	0.017	0.003		0.168	0.117	0.073	0.034	0.013	0.002	0.166	0.116	0.072	0.034	0.013	0.002		0.095	0.059	0.031	0.01	0.005	0.095	0.061	0.032	0.011	0.005		0.065	0.041	0.018	0.008	0	0.065	0.043	0.018	0.009	0.002
254	0.107	0.064	0.028	0.018	0.003	0.107	0.065	0.029	0.017	0.003		0.169	0.117	0.073	0.034	0.013	0.002	0.166	0.116	0.072	0.034	0.013	0.002		0.095	0.059	0.032	0.01	0.005	0.095	0.061	0.032	0.011	0.005		0.066	0.041	0.018	0.009	0	0.065	0.043	0.018	0.009	0.002
254.2	0.107	0.064	0.028	0.017	0.003	0.107	0.065	0.029	0.017	0.003		0.169	0.117	0.073	0.034	0.013	0.001	0.166	0.116	0.072	0.034	0.013	0.002		0.095	0.059	0.031	0.01	0.006	0.095	0.061	0.032	0.011	0.005		0.066	0.042	0.018	0.009	0.001	0.065	0.043	0.018	0.009	0.002
254.4	0.107	0.064	0.028	0.018	0.003	0.107	0.065	0.029	0.017	0.003		0.169	0.117	0.073	0.034	0.013	0.002	0.166	0.116	0.072	0.034	0.013	0.002		0.095	0.059	0.031	0.01	0.006	0.095	0.061	0.032	0.011	0.005		0.066	0.042	0.018	0.009	0.002	0.065	0.043	0.018	0.009	0.002
254.6	0.107	0.063	0.028	0.018	0.003	0.107	0.065	0.029	0.017	0.003		0.169	0.117	0.073	0.035	0.013	0.002	0.166	0.116	0.072	0.034	0.013	0.002		0.096	0.059	0.031	0.011	0.006	0.095	0.061	0.032	0.011	0.005		0.066	0.043	0.019	0.009	0.002	0.065	0.043	0.018	0.009	0.002
254.8	0.107	0.063	0.028	0.018	0.003	0.107	0.065	0.029	0.017	0.003		0.169	0.117	0.072	0.035	0.014	0.003	0.166	0.116	0.072	0.034	0.013	0.002		0.096	0.059	0.031	0.01	0.006	0.095	0.061	0.032	0.011	0.005		0.067	0.043	0.019	0.01	0.002	0.065	0.043	0.018	0.009	0.002
255	0.107	0.063	0.028	0.018	0.003	0.107	0.065	0.029	0.017	0.003		0.169	0.117	0.073	0.035	0.014	0.002	0.166	0.116	0.072	0.034	0.013	0.002		0.096	0.058	0.031	0.011	0.006	0.095	0.061	0.032	0.011	0.005		0.067	0.043	0.019	0.009	0.002	0.065	0.043	0.018	0.009	0.002
255.2	0.107	0.063	0.027	0.017	0.002	0.107	0.065	0.029	0.017	0.003		0.17	0.117	0.073	0.035	0.013	0.002	0.166	0.116	0.072	0.034	0.013	0.002		0.096	0.058	0.031	0.01	0.006	0.095	0.061	0.032	0.011	0.005		0.067	0.043	0.018	0.009	0.002	0.065	0.043	0.018	0.009	0.002
255.4	0.107	0.063	0.028	0.017	0.003	0.107	0.065	0.029	0.017	0.003		0.17	0.117	0.073	0.035	0.013	0.003	0.166	0.116	0.072	0.034	0.013	0.002		0.095	0.058	0.031	0.011	0.006	0.095	0.061	0.032	0.011	0.005		0.067	0.043	0.018	0.01	0.002	0.065	0.043	0.018	0.009	0.002
255.6	0.107	0.063	0.028	0.017	0.002	0.107	0.065	0.029	0.017	0.003		0.17	0.117	0.073	0.036	0.013	0.003	0.166	0.116	0.072	0.034	0.013	0.002		0.095	0.058	0.031	0.011	0.006	0.095	0.061	0.032	0.011	0.005		0.067	0.043	0.019	0.01	0.002	0.065	0.043	0.018	0.009	0.002
255.8	0.107	0.062	0.028	0.017	0.002	0.107	0.065	0.029	0.017	0.003		0.17	0.117	0.074	0.035	0.013	0.003	0.166	0.116	0.072	0.034	0.013	0.002		0.095	0.057	0.031	0.011	0.006	0.095	0.061	0.032	0.011	0.005		0.067	0.043	0.018	0.01	0.002	0.065	0.043	0.018	0.009	0.002
256	0.107	0.062	0.028	0.017	0.002	0.107	0.065	0.029	0.017	0.003		0.17	0.118	0.074	0.035	0.013	0.002	0.166	0.116	0.072	0.034	0.013	0.002		0.095	0.058	0.031	0.011	0.006	0.095	0.061	0.032	0.011	0.005		0.067	0.043	0.018	0.01	0.001	0.065	0.043	0.018	0.009	0.002
256.2	0.107	0.062	0.028	0.016	0.002	0.107	0.065	0.029	0.017	0.003		0.17	0.117	0.073	0.035	0.013	0.002	0.166	0.116	0.072	0.034	0.013	0.002		0.095	0.057	0.03	0.011	0.006	0.095	0.061	0.032	0.011	0.005		0.067	0.044	0.017	0.01	0.001	0.065	0.043	0.018	0.009	0.002
256.4	0.107	0.062	0.028	0.017	0.002	0.107	0.065	0.029	0.017	0.003		0.17	0.116	0.072	0.034	0.012	0.002	0.166	0.116	0.072	0.034	0.013	0.002		0.095	0.057	0.03	0.011	0.006	0.095	0.061	0.032	0.011	0.005		0.067	0.044	0.017	0.01	0.001	0.065	0.043	0.018	0.009	0.002
256.6	0.107	0.062	0.029	0.018	0.002	0.107	0.065	0.029	0.017	0.003		0.17	0.116	0.072	0.034	0.012	0.001	0.166	0.116	0.072	0.034	0.013	0.002		0.094	0.057	0.03	0.011	0.006	0.095	0.061	0.032	0.011	0.005		0.066	0.044	0.017	0.01	0.001	0.065	0.043	0.018	0.009	0.002
256.8	0.107	0.062	0.029	0.017	0.002	0.107	0.065	0.029	0.017	0.003		0.17	0.116	0.071	0.034	0.012	0.001	0.166	0.116	0.072	0.034	0.013	0.002		0.094	0.057	0.029	0.011	0.006	0.095	0.061	0.032	0.011	0.005		0.066	0.044	0.017	0.009	0	0.065	0.043	0.018	0.009	0.002
257	0.106	0.061	0.029	0.016	0.001	0.107	0.065	0.029	0.017	0.003		0.17	0.115	0.071	0.033	0.012	0.001	0.166	0.116	0.072	0.034	0.013	0.002		0.094	0.057	0.029	0.011	0.006	0.095	0.061	0.032	0.011	0.005		0.065	0.043	0.016	0.009	0	0.065	0.043	0.018	0.009	0.002
257.2	0.106	0.061	0.028	0.016	0	0.107	0.065	0.029	0.017	0.003		0.169	0.115	0.07	0.033	0.012	0.001	0.166	0.116	0.072	0.034	0.013	0.002		0.094	0.057	0.029	0.01	0.005	0.095	0.061	0.032	0.011	0.005		0.065	0.042	0.015	0.008	0	0.065	0.043	0.018	0.009	0.002
257.4	0.106	0.061	0.028	0.016	0.001	0.107	0.065	0.029	0.017	0.003		0.169	0.114	0.07	0.032	0.012	0.001	0.166	0.116	0.072	0.034	0.013	0.002		0.094	0.056	0.029	0.01	0.005	0.095	0.061	0.032	0.011	0.005		0.065	0.042	0.015	0.008	0	0.065	0.043	0.018	0.009	0.002
257.6	0.106	0.062	0.028	0.015	0.001	0.107	0.065	0.029	0.017	0.003		0.169	0.115	0.07	0.033	0.012	0.001	0.166	0.116	0.072	0.034	0.013	0.002		0.095	0.057	0.029	0.011	0.005	0.095	0.061	0.032	0.011	0.005		0.065	0.043	0.015	0.009	0.001	0.065	0.043	0.018	0.009	0.002
257.8	0.107	0.062	0.028	0.016	0.002	0.107	0.065	0.029	0.017	0.003		0.17	0.115	0.07	0.033	0.012	0.001	0.166	0.116	0.072	0.034	0.013	0.002		0.095	0.057	0.03	0.011	0.005	0.095	0.061	0.032	0.011	0.005		0.065	0.043	0.015	0.009	0	0.065	0.043	0.018	0.009	0.002
258	0.107	0.062	0.028	0.016	0.002	0.107	0.065	0.029	0.017	0.003		0.171	0.115	0.071	0.033	0.012	0.001	0.166	0.116	0.072	0.034	0.013	0.002		0.095	0.058	0.031	0.011	0.005	0.095	0.061	0.032	0.011	0.005		0.065	0.043	0.015	0.009	0	0.065	0.043	0.018	0.009	0.002
258.2	0.107	0.062	0.029	0.016	0.002	0.107	0.065	0.029	0.017	0.003		0.17	0.115	0.071	0.033	0.012	0.001	0.166	0.116	0.072	0.034	0.013	0.002		0.095	0.058	0.031	0.011	0.005	0.095	0.061	0.032	0.011	0.005		0.066	0.043	0.016	0.009	0.001	0.065	0.043	0.018	0.009	0.002
258.4	0.108	0.063	0.029	0.016	0.002	0.107	0.065	0.029	0.017	0.003		0.17	0.115	0.07	0.033	0.012	0.001	0.166	0.116	0.072	0.034	0.013	0.002		0.095	0.058	0.031	0.011	0.005	0.095	0.061	0.032	0.011	0.005		0.066	0.043	0.016	0.009	0	0.065	0.043	0.018	0.009	0.002
258.6	0.108	0.063	0.029	0.016	0.002	0.107	0.065	0.029	0.017	0.003		0.17	0.116	0.071	0.034	0.013	0.002	0.166	0.116	0.072	0.034	0.013	0.002		0.095	0.057	0.032	0.011	0.005	0.095	0.061	0.032	0.011	0.005		0.066	0.043	0.016	0.009	0	0.065	0.043	0.018	0.009	0.002
258.8	0.108	0.063	0.029	0.016	0.003	0.107	0.065	0.029	0.017	0.003		0.17	0.117	0.071	0.034	0.013	0.002	0.166	0.116	0.072	0.034	0.013	0.002		0.095	0.057	0.032	0.011	0.005	0.095	0.061	0.032	0.011	0.005		0.067	0.043	0.016	0.008	0	0.065	0.043	0.018	0.009	0.002
259	0.108	0.064	0.03	0.017	0.003	0.107	0.065	0.029	0.017	0.003		0.169	0.116	0.071	0.034	0.012	0.002	0.166	0.116	0.072	0.034	0.013	0.002		0.095	0.058	0.033	0.011	0.005	0.095	0.061	0.032	0.011	0.005		0.067	0.042	0.016	0.008	0	0.065	0.043	0.018	0.009	0.002
259.2	0.109	0.064	0.03	0.017	0.003	0.107	0.065	0.029	0.017	0.003		0.17	0.117	0.072	0.035	0.013	0.002	0.166	0.116	0.072	0.034	0.013	0.002		0.095	0.059	0.032	0.011	0.005	0.095	0.061	0.032	0.011	0.005		0.067	0.042	0.016	0.008	0.001	0.065	0.043	0.018	0.009	0.002
259.4	0.109	0.064	0.03	0.017	0.004	0.107	0.065	0.029	0.017	0.003		0.17	0.118	0.072	0.036	0.013	0.002	0.166	0.116	0.072	0.034	0.013	0.002		0.095	0.059	0.032	0.011	0.005	0.095	0.061	0.032	0.011	0.005		0.068	0.042	0.017	0.008	0	0.065	0.043	0.018	0.009	0.002
259.6	0.109	0.064	0.03	0.017	0.004	0.107	0.065	0.029	0.017	0.003		0.169	0.118	0.072	0.035	0.013	0.002	0.166	0.116	0.072	0.035	0.013	0.002		0.095	0.059	0.032	0.011	0.005	0.095	0.061	0.032	0.011	0.005		0.068	0.042	0.017	0.008	0.001	0.065	0.043	0.018	0.009	0.002
259.8	0.109	0.064	0.03	0.017	0.004	0.107	0.065	0.029	0.017	0.003		0.169	0.118	0.072	0.035	0.013	0.001	0.166	0.116	0.072	0.035	0.013	0.002		0.095	0.059	0.032	0.011	0.005	0.095	0.061	0.032	0.011	0.005		0.067	0.042	0.017	0.008	0	0.065	0.043	0.018	0.009	0.002
260	0.109	0.064	0.03	0.018	0.004	0.107	0.065	0.029	0.017	0.003		0.169	0.119	0.071	0.035	0.013	0.001	0.166	0.116	0.072	0.035	0.013	0.002		0.095	0.06	0.032	0.011	0.005	0.095	0.061	0.032	0.011	0.005		0.067	0.042	0.017	0.008	0.001	0.065	0.043	0.018	0.009	0.002
260.2	0.109	0.064	0.03	0.018	0.004	0.107	0.065	0.029	0.017	0.003		0.169	0.118	0.071	0.035	0.013	0.001	0.166	0.116	0.072	0.035	0.013	0.002		0.095	0.059	0.032	0.011	0.005	0.095	0.061	0.032	0.011	0.005		0.067	0.042	0.017	0.008	0.001	0.065	0.043	0.018	0.009	0.002
260.4	0.108	0.064	0.03	0.018	0.004	0.107	0.065	0.029	0.017	0.003		0.169	0.118	0.07	0.034	0.013	0.001	0.166	0.116	0.072	0.035	0.013	0.002		0.096	0.06	0.032	0.011	0.005	0.095	0.061	0.032	0.011	0.005		0.067	0.042	0.017	0.007	0.001	0.065	0.043	0.018	0.009	0.002
260.6	0.108	0.063	0.029	0.017	0.004	0.107	0.065	0.029	0.017	0.003		0.169	0.118	0.07	0.034	0.013	0	0.166	0.116	0.072	0.035	0.013	0.002		0.096	0.06	0.032	0.011	0.006	0.095	0.061	0.032	0.011	0.005		0.066	0.042	0.017	0.007	0.001	0.065	0.043	0.018	0.009	0.002
260.8	0.107	0.062	0.028	0.016	0.003	0.107	0.065	0.029	0.017	0.003		0.169	0.117	0.07	0.034	0.013	0.001	0.166	0.116	0.072	0.035	0.013	0.002		0.096	0.061	0.032	0.011	0.006	0.095	0.061	0.032	0.011	0.005		0.066	0.042	0.016	0.007	0.001	0.065	0.043	0.018	0.009	0.002
261	0.107	0.063	0.028	0.016	0.002	0.107	0.065	0.029	0.017	0.003		0.169	0.117	0.069	0.033	0.012	0	0.166	0.116	0.072	0.035	0.013	0.002		0.096	0.061	0.032	0.011	0.006	0.095	0.061	0.032	0.011	0.005		0.065	0.042	0.015	0.007	0.002	0.065	0.043	0.018	0.009	0.002
261.2	0.107	0.063	0.028	0.015	0.002	0.107	0.065	0.029	0.017	0.003		0.168	0.116	0.069	0.033	0.012	0	0.166	0.116	0.072	0.035	0.013	0.002		0.097	0.061	0.032	0.011	0.006	0.095	0.061	0.032	0.011	0.005		0.065	0.041	0.015	0.007	0.001	0.065	0.043	0.018	0.009	0.002
261.4	0.107	0.063	0.027	0.015	0.002	0.107	0.065	0.029	0.017	0.003		0.169	0.116	0.069	0.033	0.012	0	0.166	0.116	0.072	0.035	0.013	0.002		0.096	0.061	0.032	0.011	0.006	0.095	0.061	0.032	0.011	0.005		0.065	0.041	0.016	0.008	0.001	0.065	0.043	0.018	0.009	0.002
261.6	0.106	0.062	0.027	0.015	0.001	0.107	0.065	0.029	0.017	0.003		0.169	0.116	0.069	0.033	0.012	0	0.166	0.116	0.072	0.035	0.013	0.002		0.096	0.061	0.032	0.011	0.006	0.095	0.061	0.032	0.011	0.005		0.065	0.042	0.016	0.008	0.001	0.065	0.043	0.018	0.009	0.002
261.8	0.105	0.062	0.026	0.015	0.001	0.107	0.065	0.029	0.017	0.003		0.169	0.116	0.069	0.033	0.012	0.001	0.166	0.116	0.072	0.035	0.013	0.002		0.096	0.061	0.032	0.011	0.006	0.095	0.061	0.032	0.011	0.005		0.066	0.042	0.016	0.009	0.001	0.065	0.043	0.018	0.009	0.002
262	0.105	0.062	0.026	0.014	0	0.107	0.065	0.029	0.017	0.003		0.169	0.116	0.069	0.033	0.012	0.001	0.166	0.116	0.072	0.035	0.013	0.002		0.095	0.062	0.031	0.011	0.006	0.095	0.061	0.032	0.011	0.005		0.066	0.043	0.017	0.01	0.001	0.065	0.043	0.018	0.009	0.002
262.2	0.105	0.062	0.026	0.015	-0.001	0.107	0.065	0.029	0.017	0.003		0.169	0.115	0.069	0.032	0.011	0.001	0.166	0.116	0.072	0.035	0.013	0.002		0.095	0.061	0.031	0.011	0.006	0.095	0.061	0.032	0.011	0.005		0.066	0.042	0.017	0.009	0.001	0.065	0.043	0.018	0.009	0.002
262.4	0.105	0.062	0.027	0.015	-0.001	0.107	0.065	0.029	0.017	0.003		0.169	0.115	0.069	0.032	0.011	0.001	0.166	0.116	0.072	0.035	0.013	0.002		0.095	0.06	0.03	0.01	0.005	0.095	0.061	0.032	0.011	0.005		0.066	0.042	0.017	0.009	0.001	0.065	0.043	0.018	0.009	0.002
262.6	0.105	0.062	0.027	0.015	-0.001	0.107	0.065	0.029	0.017	0.003		0.168	0.115	0.068	0.033	0.01	0.001	0.166	0.116	0.072	0.035	0.013	0.002		0.095	0.06	0.03	0.01	0.005	0.095	0.061	0.032	0.011	0.005		0.066	0.043	0.017	0.009	0.001	0.065	0.043	0.018	0.009	0.002
262.8	0.106	0.062	0.028	0.015	-0.001	0.107	0.065	0.029	0.017	0.003		0.168	0.115	0.068	0.032	0.01	0.001	0.166	0.116	0.072	0.035	0.013	0.002		0.095	0.061	0.03	0.01	0.004	0.095	0.061	0.032	0.011	0.005		0.067	0.043	0.018	0.01	0.001	0.065	0.043	0.018	0.009	0.002
263	0.106	0.063	0.028	0.016	0	0.107	0.065	0.029	0.017	0.003		0.168	0.114	0.068	0.032	0.01	0	0.166	0.116	0.072	0.035	0.013	0.002		0.095	0.061	0.031	0.01	0.004	0.095	0.061	0.032	0.011	0.005		0.066	0.043	0.018	0.01	0.001	0.065	0.043	0.018	0.009	0.002
263.2	0.106	0.063	0.028	0.016	0	0.107	0.065	0.029	0.017	0.003		0.168	0.115	0.069	0.033	0.011	0	0.166	0.116	0.072	0.035	0.013	0.002		0.096	0.062	0.031	0.01	0.004	0.095	0.061	0.032	0.011	0.005		0.066	0.043	0.018	0.01	0.001	0.065	0.043	0.018	0.009	0.002
263.4	0.107	0.063	0.028	0.016	0	0.107	0.065	0.029	0.017	0.003		0.168	0.114	0.069	0.032	0.011	0	0.166	0.116	0.072	0.035	0.013	0.002		0.096	0.061	0.032	0.01	0.004	0.095	0.061	0.032	0.011	0.005		0.066	0.043	0.018	0.01	0.001	0.065	0.043	0.018	0.009	0.002
263.6	0.107	0.063	0.028	0.016	0	0.107	0.065	0.029	0.017	0.003		0.168	0.114	0.068	0.032	0.011	0	0.166	0.116	0.072	0.035	0.013	0.002		0.096	0.061	0.033	0.01	0.004	0.095	0.061	0.032	0.011	0.005		0.066	0.043	0.018	0.01	0.001	0.065	0.043	0.018	0.009	0.002
263.8	0.107	0.063	0.028	0.016	0.001	0.107	0.065	0.029	0.017	0.003		0.168	0.115	0.068	0.032	0.011	-0.001	0.166	0.116	0.072	0.035	0.013	0.002		0.096	0.062	0.034	0.011	0.004	0.095	0.061	0.032	0.011	0.005		0.066	0.043	0.017	0.009	0.001	0.065	0.043	0.018	0.009	0.002
264	0.107	0.063	0.027	0.015	0	0.107	0.065	0.029	0.017	0.003		0.167	0.115	0.068	0.032	0.011	0	0.166	0.116	0.072	0.035	0.013	0.002		0.096	0.062	0.035	0.011	0.005	0.095	0.061	0.032	0.011	0.005		0.066	0.043	0.017	0.009	0.001	0.065	0.043	0.018	0.009	0.002
264.2	0.107	0.063	0.027	0.016	0.001	0.107	0.065	0.029	0.017	0.003		0.168	0.115	0.069	0.033	0.011	0	0.166	0.116	0.072	0.035	0.013	0.002		0.097	0.062	0.035	0.012	0.005	0.095	0.061	0.032	0.011	0.005		0.065	0.043	0.016	0.008	0.001	0.065	0.043	0.018	0.009	0.002
264.4	0.107	0.063	0.027	0.015	0.001	0.107	0.065	0.029	0.017	0.003		0.168	0.115	0.069	0.032	0.011	0	0.166	0.116	0.072	0.035	0.013	0.002		0.097	0.062	0.036	0.013	0.006	0.095	0.061	0.032	0.011	0.005		0.065	0.043	0.016	0.008	0	0.065	0.043	0.018	0.009	0.002
264.6	0.106	0.063	0.027	0.016	0.002	0.107	0.065	0.029	0.017	0.003		0.168	0.115	0.069	0.033	0.012	0	0.166	0.116	0.072	0.035	0.013	0.002		0.097	0.062	0.036	0.014	0.006	0.095	0.061	0.032	0.011	0.005		0.065	0.043	0.016	0.007	0	0.065	0.043	0.018	0.009	0.002
264.8	0.106	0.062	0.027	0.016	0.001	0.107	0.065	0.029	0.017	0.003		0.168	0.115	0.07	0.033	0.011	0.001	0.166	0.116	0.072	0.035	0.013	0.002		0.097	0.062	0.036	0.014	0.007	0.095	0.061	0.032	0.011	0.005		0.064	0.043	0.016	0.007	0	0.065	0.043	0.018	0.009	0.002
265	0.106	0.062	0.028	0.017	0.002	0.107	0.065	0.029	0.017	0.003		0.168	0.116	0.071	0.033	0.011	0.001	0.166	0.116	0.072	0.035	0.013	0.002		0.097	0.062	0.036	0.013	0.007	0.095	0.061	0.032	0.011	0.005		0.064	0.042	0.016	0.007	0	0.065	0.043	0.018	0.009	0.002
265.2	0.106	0.063	0.028	0.018	0.002	0.107	0.065	0.029	0.017	0.003		0.168	0.116	0.071	0.034	0.012	0.001	0.166	0.116	0.072	0.035	0.013	0.002		0.096	0.061	0.036	0.013	0.007	0.095	0.061	0.032	0.011	0.005		0.065	0.042	0.016	0.007	0	0.065	0.043	0.018	0.009	0.002
265.4	0.106	0.063	0.027	0.018	0.002	0.107	0.065	0.029	0.017	0.003		0.169	0.116	0.072	0.034	0.012	0.002	0.166	0.116	0.072	0.035	0.013	0.002		0.096	0.062	0.035	0.013	0.007	0.095	0.061	0.032	0.011	0.005		0.065	0.043	0.017	0.008	0	0.065	0.043	0.018	0.009	0.002
265.6	0.106	0.062	0.028	0.018	0.002	0.107	0.065	0.029	0.017	0.003		0.169	0.116	0.072	0.034	0.013	0.002	0.166	0.116	0.072	0.035	0.013	0.002		0.096	0.062	0.035	0.013	0.007	0.095	0.061	0.032	0.011	0.005		0.066	0.044	0.017	0.008	0.001	0.065	0.043	0.018	0.009	0.002
265.8	0.106	0.062	0.028	0.018	0.002	0.107	0.065	0.029	0.017	0.003		0.169	0.116	0.072	0.034	0.013	0.002	0.166	0.116	0.072	0.035	0.013	0.002		0.096	0.061	0.034	0.012	0.007	0.095	0.061	0.032	0.011	0.005		0.066	0.045	0.018	0.009	0.002	0.065	0.043	0.018	0.009	0.002
266	0.107	0.063	0.028	0.018	0.002	0.107	0.065	0.029	0.017	0.003		0.169	0.116	0.072	0.034	0.013	0.002	0.166	0.116	0.072	0.035	0.013	0.002		0.096	0.061	0.033	0.012	0.007	0.095	0.061	0.032	0.011	0.005		0.066	0.044	0.018	0.009	0.002	0.065	0.043	0.018	0.009	0.002
266.2	0.107	0.064	0.028	0.018	0.002	0.107	0.065	0.029	0.017	0.003		0.169	0.116	0.072	0.034	0.013	0.002	0.166	0.116	0.072	0.035	0.013	0.002		0.096	0.06	0.032	0.013	0.007	0.095	0.061	0.032	0.011	0.005		0.066	0.044	0.018	0.009	0.002	0.065	0.043	0.018	0.009	0.002
266.4	0.108	0.064	0.029	0.018	0.002	0.107	0.065	0.029	0.017	0.003		0.169	0.117	0.072	0.035	0.013	0.003	0.166	0.116	0.072	0.035	0.013	0.002		0.096	0.06	0.031	0.012	0.006	0.095	0.061	0.032	0.011	0.005		0.066	0.044	0.018	0.009	0.002	0.065	0.043	0.018	0.009	0.002
266.6	0.108	0.064	0.029	0.018	0.003	0.107	0.065	0.029	0.017	0.003		0.17	0.116	0.071	0.035	0.014	0.003	0.166	0.116	0.072	0.035	0.013	0.002		0.096	0.06	0.031	0.011	0.006	0.095	0.061	0.032	0.011	0.005		0.066	0.045	0.018	0.01	0.003	0.065	0.043	0.018	0.009	0.002
266.8	0.109	0.064	0.029	0.018	0.003	0.107	0.065	0.029	0.017	0.003		0.17	0.116	0.072	0.034	0.014	0.002	0.166	0.116	0.072	0.035	0.013	0.002		0.097	0.06	0.03	0.011	0.006	0.095	0.061	0.032	0.011	0.005		0.066	0.045	0.019	0.011	0.003	0.065	0.043	0.018	0.009	0.002
267	0.109	0.064	0.029	0.018	0.003	0.107	0.065	0.029	0.017	0.003		0.17	0.116	0.072	0.034	0.013	0.002	0.166	0.116	0.072	0.035	0.013	0.002		0.097	0.06	0.03	0.011	0.005	0.095	0.061	0.032	0.011	0.005		0.066	0.044	0.018	0.01	0.002	0.065	0.043	0.018	0.009	0.002
267.2	0.109	0.063	0.029	0.018	0.003	0.107	0.065	0.029	0.017	0.003		0.171	0.116	0.072	0.034	0.014	0.002	0.166	0.116	0.072	0.035	0.013	0.002		0.097	0.06	0.03	0.01	0.005	0.095	0.061	0.032	0.011	0.005		0.066	0.044	0.018	0.01	0.001	0.065	0.043	0.018	0.009	0.002
267.4	0.109	0.063	0.028	0.017	0.002	0.107	0.065	0.029	0.017	0.003		0.171	0.116	0.071	0.033	0.013	0.002	0.166	0.116	0.072	0.035	0.013	0.002		0.096	0.06	0.03	0.011	0.005	0.095	0.061	0.032	0.011	0.005		0.066	0.044	0.017	0.01	0.002	0.065	0.043	0.018	0.009	0.002
267.6	0.109	0.063	0.028	0.017	0.002	0.107	0.065	0.029	0.017	0.003		0.171	0.116	0.071	0.033	0.013	0.002	0.166	0.116	0.072	0.035	0.013	0.002		0.097	0.06	0.031	0.011	0.006	0.095	0.061	0.032	0.011	0.005		0.066	0.044	0.018	0.01	0.002	0.065	0.043	0.018	0.009	0.002
267.8	0.108	0.062	0.028	0.017	0.002	0.107	0.065	0.029	0.017	0.003		0.171	0.117	0.072	0.034	0.014	0.003	0.166	0.116	0.072	0.035	0.013	0.002		0.096	0.06	0.031	0.011	0.006	0.095	0.061	0.032	0.011	0.005		0.066	0.044	0.017	0.009	0.001	0.065	0.043	0.018	0.009	0.002
268	0.109	0.063	0.028	0.016	0.002	0.107	0.065	0.029	0.017	0.003		0.171	0.117	0.072	0.034	0.014	0.003	0.166	0.116	0.072	0.035	0.013	0.002		0.096	0.06	0.031	0.011	0.006	0.095	0.061	0.032	0.011	0.005		0.066	0.043	0.017	0.009	0.001	0.065	0.043	0.018	0.009	0.002
268.2	0.109	0.063	0.028	0.017	0.002	0.107	0.065	0.029	0.017	0.003		0.172	0.116	0.071	0.034	0.013	0.004	0.166	0.116	0.072	0.035	0.013	0.002		0.096	0.06	0.031	0.011	0.006	0.095	0.061	0.032	0.011	0.005		0.066	0.043	0.017	0.008	0.001	0.065	0.043	0.018	0.009	0.002
268.4	0.108	0.062	0.027	0.017	0.002	0.107	0.065	0.029	0.017	0.003		0.172	0.116	0.071	0.034	0.013	0.003	0.166	0.116	0.072	0.035	0.013	0.002		0.095	0.06	0.031	0.011	0.006	0.095	0.061	0.032	0.011	0.005		0.066	0.043	0.017	0.008	0.001	0.065	0.043	0.018	0.009	0.002
268.6	0.107	0.062	0.027	0.017	0.002	0.107	0.065	0.029	0.017	0.003		0.172	0.116	0.072	0.034	0.013	0.003	0.166	0.116	0.072	0.035	0.013	0.002		0.094	0.059	0.03	0.01	0.005	0.095	0.061	0.032	0.011	0.005		0.066	0.043	0.018	0.007	0.001	0.065	0.043	0.018	0.009	0.002
268.8	0.108	0.063	0.027	0.017	0.002	0.107	0.065	0.029	0.017	0.003		0.172	0.116	0.072	0.033	0.013	0.003	0.166	0.116	0.072	0.035	0.013	0.002		0.094	0.06	0.031	0.01	0.006	0.095	0.061	0.032	0.011	0.005		0.066	0.043	0.018	0.007	0	0.065	0.043	0.018	0.009	0.002
269	0.107	0.063	0.027	0.017	0.002	0.107	0.065	0.029	0.017	0.003		0.172	0.116	0.072	0.033	0.013	0.002	0.166	0.116	0.072	0.035	0.013	0.002		0.094	0.06	0.031	0.01	0.006	0.095	0.061	0.032	0.011	0.005		0.066	0.043	0.018	0.007	0	0.065	0.043	0.018	0.009	0.002
269.2	0.108	0.063	0.027	0.018	0.003	0.107	0.065	0.029	0.017	0.003		0.172	0.116	0.073	0.033	0.013	0.003	0.166	0.116	0.072	0.035	0.013	0.002		0.093	0.06	0.031	0.01	0.006	0.095	0.061	0.032	0.011	0.005		0.066	0.043	0.018	0.007	0.001	0.065	0.043	0.018	0.009	0.002
269.4	0.108	0.063	0.027	0.018	0.003	0.107	0.065	0.029	0.017	0.003		0.171	0.116	0.073	0.033	0.013	0.002	0.166	0.116	0.072	0.035	0.013	0.002		0.094	0.06	0.031	0.01	0.006	0.095	0.061	0.032	0.011	0.005		0.066	0.044	0.018	0.007	0.002	0.065	0.043	0.018	0.009	0.002
269.6	0.108	0.063	0.027	0.017	0.003	0.107	0.065	0.029	0.017	0.003		0.171	0.116	0.073	0.034	0.013	0.002	0.166	0.116	0.072	0.035	0.013	0.002		0.093	0.06	0.032	0.01	0.006	0.095	0.061	0.032	0.011	0.005		0.067	0.045	0.018	0.007	0.002	0.065	0.043	0.018	0.009	0.002
269.8	0.108	0.063	0.027	0.017	0.003	0.107	0.065	0.029	0.017	0.003		0.17	0.117	0.073	0.034	0.013	0.002	0.166	0.116	0.072	0.035	0.013	0.002		0.094	0.06	0.032	0.01	0.006	0.095	0.061	0.032	0.011	0.005		0.066	0.044	0.018	0.007	0.002	0.065	0.043	0.018	0.009	0.002
270	0.108	0.063	0.028	0.017	0.003	0.107	0.065	0.029	0.017	0.003		0.17	0.118	0.073	0.034	0.014	0.002	0.166	0.116	0.072	0.035	0.013	0.002		0.094	0.06	0.032	0.01	0.006	0.095	0.061	0.032	0.011	0.005		0.066	0.043	0.017	0.007	0.001	0.065	0.043	0.018	0.009	0.002
270.2	0.108	0.062	0.028	0.017	0.003	0.107	0.065	0.029	0.017	0.003		0.17	0.118	0.073	0.035	0.014	0.002	0.166	0.116	0.072	0.035	0.013	0.002		0.094	0.059	0.032	0.01	0.006	0.095	0.061	0.032	0.011	0.005		0.065	0.043	0.017	0.007	0.001	0.065	0.043	0.018	0.009	0.002
270.4	0.108	0.062	0.028	0.017	0.002	0.107	0.065	0.029	0.017	0.003		0.17	0.118	0.073	0.034	0.014	0.001	0.166	0.116	0.072	0.035	0.013	0.002		0.094	0.059	0.032	0.01	0.006	0.095	0.061	0.032	0.011	0.005		0.065	0.043	0.017	0.008	0.001	0.065	0.043	0.018	0.009	0.002
270.6	0.108	0.062	0.029	0.017	0.002	0.107	0.065	0.029	0.017	0.003		0.17	0.118	0.073	0.034	0.013	0.001	0.166	0.116	0.072	0.035	0.013	0.002		0.095	0.059	0.033	0.009	0.005	0.095	0.061	0.032	0.011	0.005		0.064	0.043	0.017	0.008	0	0.065	0.043	0.018	0.009	0.002
270.8	0.109	0.062	0.029	0.017	0.003	0.107	0.065	0.029	0.017	0.003		0.17	0.118	0.073	0.034	0.013	0.001	0.166	0.116	0.072	0.035	0.013	0.002		0.095	0.058	0.033	0.009	0.005	0.095	0.061	0.032	0.011	0.005		0.064	0.042	0.017	0.008	0	0.065	0.043	0.018	0.009	0.002
271	0.108	0.062	0.029	0.017	0.002	0.107	0.065	0.029	0.017	0.003		0.17	0.118	0.073	0.034	0.013	0.001	0.166	0.116	0.072	0.035	0.013	0.002		0.094	0.058	0.032	0.009	0.005	0.095	0.061	0.032	0.011	0.005		0.064	0.042	0.017	0.008	0	0.065	0.043	0.018	0.009	0.002
271.2	0.108	0.062	0.028	0.017	0.001	0.107	0.065	0.029	0.017	0.003		0.17	0.119	0.073	0.035	0.013	0.001	0.166	0.116	0.072	0.035	0.013	0.002		0.095	0.058	0.033	0.009	0.005	0.095	0.061	0.032	0.011	0.005		0.065	0.043	0.017	0.009	0.001	0.065	0.043	0.018	0.009	0.002
271.4	0.108	0.063	0.029	0.017	0.001	0.107	0.065	0.029	0.017	0.003		0.17	0.119	0.073	0.034	0.013	0.002	0.166	0.116	0.072	0.035	0.013	0.002		0.095	0.058	0.033	0.01	0.006	0.095	0.061	0.032	0.011	0.005		0.066	0.043	0.018	0.009	0.001	0.065	0.043	0.018	0.009	0.002
271.6	0.108	0.063	0.028	0.017	0.001	0.107	0.065	0.029	0.017	0.003		0.171	0.119	0.073	0.035	0.013	0.002	0.166	0.116	0.072	0.035	0.013	0.002		0.095	0.058	0.032	0.011	0.006	0.095	0.061	0.032	0.011	0.005		0.066	0.043	0.019	0.01	0.001	0.065	0.043	0.018	0.009	0.002
271.8	0.108	0.063	0.029	0.017	0.001	0.107	0.065	0.029	0.017	0.003		0.17	0.118	0.072	0.035	0.013	0.002	0.166	0.116	0.072	0.035	0.013	0.002		0.095	0.058	0.032	0.011	0.006	0.095	0.061	0.032	0.011	0.005		0.066	0.043	0.018	0.01	0.001	0.065	0.043	0.018	0.009	0.002
272	0.107	0.064	0.028	0.017	0	0.107	0.065	0.029	0.017	0.003		0.17	0.118	0.072	0.034	0.012	0.003	0.166	0.116	0.072	0.035	0.013	0.002		0.095	0.059	0.031	0.011	0.006	0.095	0.061	0.032	0.011	0.005		0.066	0.043	0.018	0.01	0.001	0.065	0.043	0.018	0.009	0.002
272.2	0.106	0.064	0.028	0.017	0	0.107	0.065	0.029	0.017	0.003		0.17	0.117	0.071	0.034	0.012	0.003	0.166	0.116	0.072	0.035	0.013	0.002		0.095	0.059	0.032	0.011	0.006	0.095	0.061	0.032	0.011	0.005		0.067	0.043	0.019	0.01	0.001	0.065	0.043	0.018	0.009	0.002
272.4	0.105	0.064	0.027	0.016	0	0.107	0.065	0.029	0.017	0.003		0.17	0.117	0.071	0.034	0.012	0.002	0.166	0.116	0.072	0.035	0.013	0.002		0.096	0.059	0.031	0.01	0.006	0.095	0.061	0.032	0.011	0.005		0.067	0.043	0.019	0.01	0.001	0.065	0.043	0.018	0.009	0.002
272.6	0.106	0.064	0.027	0.017	0.001	0.107	0.065	0.029	0.017	0.003		0.17	0.116	0.071	0.034	0.012	0.002	0.166	0.116	0.072	0.035	0.013	0.002		0.095	0.059	0.031	0.011	0.006	0.095	0.061	0.032	0.011	0.005		0.067	0.043	0.019	0.01	0.001	0.065	0.043	0.018	0.009	0.002
272.8	0.106	0.065	0.028	0.017	0.001	0.107	0.065	0.029	0.017	0.003		0.17	0.116	0.071	0.035	0.012	0.002	0.166	0.116	0.072	0.035	0.013	0.002		0.096	0.059	0.031	0.012	0.006	0.095	0.061	0.032	0.011	0.005		0.067	0.043	0.019	0.01	0.002	0.065	0.043	0.018	0.009	0.002
273	0.107	0.065	0.028	0.018	0.001	0.107	0.065	0.029	0.017	0.003		0.17	0.115	0.07	0.034	0.012	0.001	0.166	0.116	0.072	0.035	0.013	0.002		0.096	0.06	0.031	0.012	0.006	0.095	0.061	0.032	0.011	0.005		0.068	0.044	0.019	0.01	0.002	0.065	0.043	0.018	0.009	0.002
273.2	0.107	0.064	0.028	0.018	0.002	0.107	0.065	0.029	0.017	0.003		0.169	0.115	0.07	0.034	0.012	0.001	0.166	0.116	0.072	0.035	0.013	0.002		0.097	0.06	0.031	0.012	0.006	0.095	0.061	0.032	0.011	0.005		0.068	0.044	0.019	0.01	0.002	0.065	0.043	0.018	0.009	0.002
273.4	0.106	0.064	0.028	0.017	0.002	0.107	0.065	0.029	0.017	0.003		0.169	0.115	0.07	0.034	0.011	0.001	0.166	0.116	0.072	0.035	0.013	0.002		0.097	0.061	0.031	0.012	0.006	0.095	0.061	0.032	0.011	0.005		0.068	0.044	0.019	0.01	0.002	0.065	0.043	0.018	0.009	0.002
273.6	0.107	0.063	0.028	0.017	0.002	0.107	0.065	0.029	0.017	0.003		0.169	0.115	0.07	0.034	0.012	0	0.166	0.116	0.072	0.035	0.013	0.002		0.097	0.062	0.032	0.012	0.007	0.095	0.061	0.032	0.011	0.005		0.067	0.045	0.019	0.01	0.002	0.065	0.043	0.018	0.009	0.002
273.8	0.107	0.063	0.028	0.017	0.002	0.107	0.065	0.029	0.017	0.003		0.168	0.115	0.07	0.034	0.012	0	0.166	0.116	0.072	0.035	0.013	0.002		0.098	0.062	0.032	0.012	0.006	0.095	0.061	0.032	0.011	0.005		0.067	0.044	0.018	0.01	0.001	0.065	0.043	0.018	0.009	0.002
274	0.107	0.064	0.029	0.018	0.003	0.107	0.065	0.029	0.017	0.003		0.168	0.114	0.069	0.034	0.013	0	0.166	0.116	0.072	0.035	0.013	0.002		0.098	0.062	0.032	0.012	0.006	0.095	0.061	0.032	0.011	0.005		0.066	0.044	0.017	0.01	0	0.065	0.043	0.018	0.009	0.002
274.2	0.108	0.064	0.029	0.018	0.002	0.107	0.065	0.029	0.017	0.003		0.168	0.114	0.069	0.034	0.013	0	0.166	0.116	0.072	0.035	0.013	0.002		0.098	0.062	0.033	0.012	0.006	0.095	0.061	0.032	0.011	0.005		0.066	0.044	0.017	0.01	0	0.065	0.043	0.018	0.009	0.002
274.4	0.108	0.064	0.029	0.018	0.002	0.107	0.065	0.029	0.017	0.003		0.169	0.114	0.069	0.034	0.013	0	0.166	0.116	0.072	0.035	0.013	0.002		0.099	0.062	0.034	0.012	0.006	0.095	0.061	0.032	0.011	0.005		0.066	0.043	0.017	0.01	0	0.065	0.043	0.018	0.009	0.002
274.6	0.108	0.064	0.029	0.018	0.002	0.107	0.065	0.029	0.017	0.003		0.169	0.115	0.07	0.034	0.013	0	0.166	0.116	0.072	0.035	0.013	0.002		0.098	0.062	0.034	0.011	0.005	0.095	0.061	0.032	0.011	0.005		0.066	0.043	0.017	0.01	0	0.065	0.043	0.018	0.009	0.002
274.8	0.109	0.064	0.029	0.018	0.002	0.107	0.065	0.029	0.017	0.003		0.169	0.115	0.07	0.034	0.013	0	0.166	0.116	0.072	0.035	0.013	0.002		0.098	0.062	0.033	0.011	0.005	0.095	0.061	0.032	0.011	0.005		0.066	0.043	0.018	0.01	0.001	0.065	0.043	0.018	0.009	0.002
275	0.108	0.064	0.028	0.018	0.001	0.107	0.065	0.029	0.017	0.003		0.169	0.115	0.07	0.034	0.014	0.001	0.166	0.116	0.072	0.035	0.013	0.002		0.098	0.061	0.033	0.011	0.005	0.095	0.061	0.032	0.011	0.005		0.067	0.043	0.018	0.01	0.001	0.065	0.043	0.018	0.009	0.002
275.2	0.109	0.065	0.028	0.018	0.001	0.107	0.065	0.029	0.017	0.003		0.169	0.116	0.071	0.034	0.014	0.002	0.166	0.116	0.072	0.035	0.013	0.002		0.098	0.062	0.034	0.012	0.005	0.095	0.061	0.032	0.011	0.005		0.068	0.044	0.018	0.011	0.001	0.065	0.043	0.018	0.009	0.002
275.4	0.109	0.065	0.029	0.019	0.001	0.107	0.065	0.029	0.017	0.003		0.169	0.117	0.071	0.033	0.014	0.002	0.166	0.116	0.072	0.035	0.013	0.002		0.098	0.062	0.034	0.011	0.005	0.095	0.061	0.032	0.011	0.005		0.067	0.044	0.019	0.011	0	0.065	0.043	0.018	0.009	0.002
275.6	0.109	0.065	0.029	0.018	0.001	0.107	0.065	0.029	0.017	0.003		0.169	0.117	0.071	0.034	0.014	0.001	0.166	0.116	0.072	0.035	0.013	0.002		0.098	0.062	0.034	0.011	0.005	0.095	0.061	0.032	0.011	0.005		0.068	0.044	0.018	0.011	0	0.065	0.043	0.018	0.009	0.002
275.8	0.109	0.065	0.029	0.019	0.001	0.107	0.065	0.029	0.017	0.003		0.169	0.117	0.071	0.034	0.014	0.001	0.166	0.116	0.072	0.035	0.013	0.002		0.098	0.061	0.033	0.011	0.006	0.095	0.061	0.032	0.011	0.005		0.068	0.045	0.018	0.012	0.001	0.065	0.043	0.018	0.009	0.002
276	0.109	0.064	0.029	0.019	0.001	0.107	0.065	0.029	0.017	0.003		0.17	0.118	0.072	0.034	0.014	0.001	0.166	0.116	0.072	0.035	0.013	0.002		0.097	0.061	0.033	0.011	0.006	0.095	0.061	0.032	0.011	0.005		0.068	0.045	0.019	0.012	0.001	0.065	0.043	0.018	0.009	0.002
276.2	0.109	0.064	0.028	0.019	0.001	0.107	0.065	0.029	0.017	0.003		0.17	0.117	0.071	0.033	0.014	0.001	0.166	0.116	0.072	0.035	0.013	0.002		0.097	0.061	0.033	0.01	0.006	0.095	0.061	0.032	0.011	0.005		0.068	0.045	0.019	0.012	0.001	0.065	0.043	0.018	0.009	0.002
276.4	0.109	0.064	0.028	0.018	0.001	0.107	0.065	0.029	0.017	0.003		0.17	0.118	0.072	0.034	0.014	0.001	0.166	0.116	0.072	0.035	0.013	0.002		0.097	0.061	0.033	0.01	0.006	0.095	0.061	0.032	0.011	0.005		0.068	0.044	0.018	0.012	0.001	0.065	0.043	0.018	0.009	0.002
276.6	0.109	0.064	0.028	0.018	0.002	0.107	0.065	0.029	0.017	0.003		0.17	0.118	0.072	0.034	0.013	0.001	0.166	0.116	0.072	0.035	0.013	0.002		0.097	0.06	0.033	0.011	0.006	0.095	0.061	0.032	0.011	0.005		0.068	0.045	0.018	0.012	0.002	0.065	0.043	0.018	0.009	0.002
276.8	0.109	0.064	0.028	0.018	0.002	0.107	0.065	0.029	0.017	0.003		0.169	0.117	0.071	0.034	0.013	0.001	0.166	0.116	0.072	0.035	0.013	0.002		0.097	0.06	0.032	0.011	0.006	0.095	0.061	0.032	0.011	0.005		0.068	0.045	0.018	0.012	0.002	0.065	0.043	0.018	0.009	0.002
277	0.109	0.064	0.029	0.019	0.002	0.107	0.065	0.029	0.017	0.003		0.169	0.117	0.071	0.034	0.012	0.001	0.166	0.116	0.072	0.035	0.013	0.002		0.097	0.06	0.032	0.011	0.006	0.095	0.061	0.032	0.011	0.005		0.068	0.045	0.018	0.011	0.002	0.065	0.043	0.018	0.009	0.002
277.2	0.109	0.063	0.028	0.018	0.002	0.107	0.065	0.029	0.017	0.003		0.169	0.116	0.071	0.033	0.011	0.001	0.166	0.116	0.072	0.035	0.013	0.002		0.098	0.06	0.033	0.012	0.006	0.095	0.061	0.032	0.011	0.005		0.068	0.045	0.018	0.012	0.002	0.065	0.043	0.018	0.009	0.002
277.4	0.108	0.062	0.028	0.017	0.002	0.107	0.065	0.029	0.017	0.003		0.169	0.116	0.071	0.034	0.012	0	0.166	0.116	0.072	0.035	0.013	0.002		0.097	0.06	0.032	0.012	0.006	0.095	0.061	0.032	0.011	0.005		0.068	0.046	0.018	0.011	0.002	0.065	0.043	0.018	0.009	0.002
277.6	0.108	0.063	0.028	0.017	0.003	0.107	0.065	0.029	0.017	0.003		0.168	0.115	0.071	0.033	0.012	0	0.166	0.116	0.072	0.035	0.013	0.002		0.097	0.06	0.032	0.012	0.007	0.095	0.061	0.032	0.011	0.005		0.067	0.045	0.017	0.01	0.002	0.065	0.043	0.018	0.009	0.002
277.8	0.108	0.063	0.028	0.016	0.003	0.107	0.065	0.029	0.017	0.003		0.168	0.114	0.07	0.033	0.012	0	0.166	0.116	0.072	0.035	0.013	0.002		0.097	0.059	0.032	0.012	0.006	0.095	0.061	0.032	0.011	0.005		0.067	0.044	0.016	0.01	0.001	0.065	0.043	0.018	0.009	0.002
278	0.108	0.063	0.028	0.016	0.003	0.107	0.065	0.029	0.017	0.003		0.168	0.114	0.07	0.033	0.012	0	0.166	0.116	0.072	0.035	0.013	0.002		0.097	0.06	0.033	0.012	0.007	0.095	0.061	0.032	0.011	0.005		0.067	0.044	0.016	0.01	0.001	0.065	0.043	0.018	0.009	0.002
278.2	0.108	0.063	0.028	0.017	0.003	0.107	0.065	0.029	0.017	0.003		0.168	0.114	0.07	0.034	0.012	0	0.166	0.116	0.072	0.035	0.013	0.002		0.098	0.061	0.034	0.013	0.007	0.095	0.061	0.032	0.011	0.005		0.066	0.043	0.016	0.009	0.001	0.065	0.043	0.018	0.009	0.002
278.4	0.108	0.063	0.028	0.016	0.003	0.107	0.065	0.029	0.017	0.003		0.168	0.114	0.07	0.033	0.012	0	0.166	0.116	0.072	0.035	0.013	0.002		0.098	0.061	0.034	0.013	0.007	0.095	0.061	0.032	0.011	0.005		0.065	0.042	0.016	0.009	0.001	0.065	0.043	0.018	0.009	0.002
278.6	0.107	0.063	0.027	0.016	0.003	0.107	0.065	0.029	0.017	0.003		0.167	0.114	0.07	0.033	0.012	0	0.166	0.116	0.072	0.035	0.013	0.002		0.097	0.061	0.034	0.013	0.007	0.095	0.061	0.032	0.011	0.005		0.065	0.042	0.017	0.009	0.001	0.065	0.043	0.018	0.009	0.002
278.8	0.108	0.063	0.028	0.016	0.003	0.107	0.065	0.029	0.017	0.003		0.168	0.114	0.07	0.034	0.012	0.001	0.166	0.116	0.072	0.035	0.013	0.002		0.097	0.061	0.034	0.013	0.007	0.095	0.061	0.032	0.011	0.005		0.064	0.043	0.017	0.009	0.001	0.065	0.043	0.018	0.009	0.002
279	0.108	0.064	0.028	0.016	0.003	0.107	0.065	0.029	0.017	0.003		0.168	0.115	0.07	0.034	0.012	0.001	0.166	0.116	0.072	0.035	0.013	0.002		0.098	0.062	0.034	0.014	0.008	0.095	0.061	0.032	0.011	0.005		0.064	0.043	0.017	0.008	0.001	0.065	0.043	0.018	0.009	0.002
279.2	0.108	0.065	0.029	0.016	0.003	0.107	0.065	0.029	0.017	0.003		0.168	0.115	0.071	0.034	0.012	0.001	0.166	0.116	0.072	0.035	0.013	0.002		0.098	0.062	0.035	0.014	0.008	0.095	0.061	0.032	0.011	0.005		0.064	0.043	0.017	0.009	0.001	0.065	0.043	0.018	0.009	0.002
279.4	0.108	0.065	0.03	0.017	0.004	0.107	0.065	0.029	0.017	0.003		0.168	0.115	0.072	0.034	0.012	0.001	0.166	0.116	0.072	0.035	0.013	0.002		0.098	0.061	0.034	0.013	0.007	0.095	0.061	0.032	0.011	0.005		0.063	0.043	0.017	0.009	0.001	0.065	0.043	0.018	0.009	0.002
279.6	0.109	0.065	0.03	0.017	0.004	0.107	0.065	0.029	0.017	0.003		0.169	0.116	0.072	0.035	0.013	0.002	0.166	0.116	0.072	0.035	0.013	0.002		0.097	0.061	0.034	0.013	0.008	0.095	0.061	0.032	0.011	0.005		0.064	0.044	0.017	0.009	0.001	0.065	0.043	0.018	0.009	0.002
279.8	0.109	0.065	0.03	0.018	0.004	0.107	0.065	0.029	0.017	0.003		0.169	0.116	0.072	0.035	0.013	0.002	0.166	0.116	0.073	0.035	0.013	0.002		0.097	0.061	0.034	0.013	0.007	0.095	0.061	0.032	0.011	0.005		0.064	0.044	0.018	0.009	0.001	0.065	0.043	0.018	0.009	0.002
280	0.11	0.065	0.03	0.018	0.005	0.107	0.065	0.029	0.017	0.003		0.17	0.116	0.072	0.034	0.013	0.002	0.166	0.116	0.073	0.035	0.013	0.002		0.097	0.061	0.034	0.013	0.007	0.095	0.061	0.032	0.011	0.005		0.064	0.044	0.018	0.009	0.001	0.065	0.043	0.018	0.009	0.002
280.2	0.109	0.065	0.03	0.018	0.005	0.107	0.065	0.029	0.017	0.003		0.17	0.115	0.072	0.034	0.013	0.002	0.166	0.116	0.073	0.035	0.013	0.002		0.097	0.061	0.033	0.012	0.006	0.095	0.061	0.032	0.011	0.005		0.064	0.044	0.018	0.009	0.001	0.065	0.043	0.018	0.009	0.002
280.4	0.109	0.065	0.03	0.018	0.004	0.107	0.065	0.029	0.017	0.003		0.17	0.116	0.072	0.034	0.013	0.003	0.166	0.116	0.073	0.035	0.013	0.002		0.097	0.061	0.033	0.012	0.006	0.095	0.061	0.032	0.011	0.005		0.065	0.044	0.018	0.009	0.001	0.065	0.043	0.018	0.009	0.002
280.6	0.109	0.065	0.03	0.018	0.004	0.107	0.065	0.029	0.017	0.003		0.17	0.116	0.073	0.034	0.013	0.003	0.166	0.116	0.073	0.035	0.013	0.002		0.096	0.061	0.032	0.012	0.006	0.095	0.061	0.032	0.011	0.005		0.065	0.044	0.017	0.009	0.001	0.065	0.043	0.018	0.009	0.002
280.8	0.109	0.065	0.03	0.018	0.004	0.107	0.065	0.029	0.017	0.003		0.17	0.115	0.072	0.033	0.012	0.002	0.166	0.116	0.073	0.035	0.013	0.002		0.096	0.06	0.031	0.012	0.006	0.095	0.061	0.032	0.011	0.005		0.065	0.044	0.018	0.009	0.001	0.065	0.043	0.018	0.009	0.002
281	0.109	0.065	0.03	0.018	0.004	0.107	0.065	0.029	0.017	0.003		0.17	0.115	0.072	0.033	0.012	0.002	0.166	0.116	0.073	0.035	0.013	0.002		0.096	0.06	0.031	0.011	0.006	0.095	0.061	0.032	0.011	0.005		0.066	0.044	0.018	0.009	0.001	0.065	0.043	0.018	0.009	0.002
281.2	0.108	0.064	0.029	0.018	0.003	0.107	0.065	0.029	0.017	0.003		0.17	0.114	0.072	0.032	0.011	0.002	0.166	0.116	0.073	0.035	0.013	0.002		0.096	0.06	0.031	0.012	0.006	0.095	0.061	0.032	0.011	0.005		0.065	0.044	0.018	0.009	0.001	0.065	0.043	0.018	0.009	0.002
281.4	0.108	0.064	0.029	0.017	0.004	0.107	0.065	0.029	0.017	0.003		0.17	0.114	0.072	0.033	0.012	0.002	0.166	0.116	0.073	0.035	0.013	0.002		0.095	0.06	0.03	0.012	0.006	0.095	0.061	0.032	0.011	0.005		0.066	0.043	0.017	0.008	0.001	0.065	0.043	0.018	0.009	0.002
281.6	0.107	0.064	0.029	0.017	0.003	0.107	0.065	0.029	0.017	0.003		0.169	0.114	0.072	0.032	0.012	0.002	0.166	0.116	0.073	0.035	0.013	0.002		0.095	0.06	0.031	0.012	0.006	0.095	0.061	0.032	0.011	0.005		0.065	0.042	0.017	0.008	0.001	0.065	0.043	0.018	0.009	0.002
281.8	0.106	0.064	0.028	0.017	0.003	0.107	0.065	0.029	0.017	0.003		0.17	0.114	0.071	0.032	0.012	0.002	0.166	0.116	0.073	0.035	0.013	0.002		0.095	0.061	0.031	0.012	0.006	0.095	0.061	0.032	0.011	0.005		0.065	0.041	0.017	0.008	0.001	0.065	0.043	0.018	0.009	0.002
282	0.106	0.064	0.028	0.017	0.003	0.107	0.065	0.029	0.017	0.003		0.17	0.114	0.071	0.032	0.012	0.002	0.166	0.116	0.073	0.035	0.013	0.002		0.095	0.061	0.032	0.012	0.006	0.095	0.061	0.032	0.011	0.005		0.065	0.041	0.017	0.008	0.001	0.065	0.043	0.018	0.009	0.002
282.2	0.106	0.064	0.028	0.017	0.002	0.107	0.065	0.029	0.017	0.003		0.169	0.115	0.071	0.032	0.012	0.001	0.166	0.116	0.073	0.035	0.013	0.002		0.096	0.062	0.032	0.012	0.006	0.095	0.061	0.032	0.011	0.005		0.064	0.041	0.016	0.008	0.001	0.065	0.043	0.018	0.009	0.002
282.4	0.106	0.063	0.027	0.017	0.002	0.107	0.065	0.029	0.017	0.003		0.169	0.115	0.071	0.032	0.013	0.001	0.166	0.116	0.073	0.035	0.013	0.002		0.096	0.062	0.032	0.013	0.007	0.095	0.061	0.032	0.011	0.005		0.065	0.041	0.016	0.008	0.001	0.065	0.043	0.018	0.009	0.002
282.6	0.106	0.063	0.027	0.016	0.002	0.107	0.065	0.029	0.017	0.003		0.169	0.115	0.07	0.032	0.012	0.001	0.166	0.116	0.073	0.035	0.013	0.002		0.095	0.062	0.031	0.012	0.006	0.095	0.061	0.032	0.011	0.005		0.065	0.041	0.017	0.008	0.001	0.065	0.043	0.018	0.009	0.002
282.8	0.106	0.064	0.027	0.016	0.001	0.107	0.065	0.029	0.017	0.003		0.169	0.116	0.07	0.033	0.013	0.002	0.166	0.116	0.073	0.035	0.013	0.002		0.095	0.061	0.031	0.012	0.007	0.095	0.061	0.032	0.011	0.005		0.064	0.041	0.017	0.009	0.001	0.065	0.043	0.018	0.009	0.002
283	0.106	0.063	0.027	0.016	0.001	0.107	0.065	0.029	0.017	0.003		0.168	0.116	0.07	0.033	0.013	0.001	0.166	0.116	0.073	0.035	0.013	0.002		0.095	0.061	0.03	0.012	0.007	0.095	0.061	0.032	0.011	0.005		0.064	0.042	0.017	0.009	0.001	0.065	0.043	0.018	0.009	0.002
283.2	0.105	0.062	0.026	0.016	0.001	0.107	0.065	0.029	0.017	0.003		0.168	0.117	0.071	0.034	0.013	0.001	0.166	0.116	0.073	0.035	0.013	0.002		0.094	0.06	0.03	0.012	0.006	0.095	0.061	0.032	0.011	0.005		0.065	0.042	0.017	0.009	0.001	0.065	0.043	0.018	0.009	0.002
283.4	0.106	0.062	0.027	0.016	0.001	0.107	0.065	0.029	0.017	0.003		0.168	0.117	0.071	0.034	0.014	0.002	0.166	0.116	0.073	0.035	0.013	0.002		0.095	0.06	0.029	0.011	0.006	0.095	0.061	0.032	0.011	0.005		0.065	0.043	0.016	0.01	0.001	0.065	0.043	0.018	0.009	0.002
283.6	0.107	0.063	0.027	0.016	0.002	0.107	0.065	0.029	0.017	0.003		0.169	0.118	0.071	0.034	0.014	0.001	0.166	0.116	0.073	0.035	0.013	0.002		0.094	0.06	0.03	0.011	0.005	0.095	0.061	0.032	0.011	0.005		0.066	0.044	0.017	0.01	0.002	0.065	0.043	0.018	0.009	0.002
283.8	0.107	0.064	0.028	0.016	0.002	0.107	0.065	0.029	0.017	0.003		0.169	0.118	0.071	0.034	0.014	0.002	0.166	0.116	0.073	0.035	0.013	0.002		0.094	0.06	0.029	0.01	0.005	0.095	0.061	0.032	0.011	0.005		0.067	0.044	0.018	0.011	0.002	0.065	0.043	0.018	0.009	0.002
284	0.108	0.064	0.028	0.016	0.003	0.107	0.065	0.029	0.017	0.003		0.169	0.118	0.071	0.034	0.014	0.002	0.166	0.116	0.073	0.035	0.013	0.002		0.094	0.059	0.03	0.01	0.005	0.095	0.061	0.032	0.011	0.005		0.067	0.045	0.018	0.011	0.002	0.065	0.043	0.018	0.009	0.002
284.2	0.108	0.063	0.027	0.016	0.003	0.107	0.065	0.029	0.017	0.003		0.169	0.119	0.071	0.034	0.014	0.002	0.166	0.116	0.073	0.035	0.013	0.002		0.095	0.06	0.03	0.01	0.006	0.095	0.061	0.032	0.011	0.005		0.067	0.045	0.018	0.01	0.002	0.065	0.043	0.018	0.009	0.002
284.4	0.108	0.063	0.028	0.015	0.003	0.107	0.065	0.029	0.017	0.003		0.17	0.119	0.072	0.034	0.015	0.002	0.166	0.116	0.073	0.035	0.013	0.002		0.095	0.06	0.03	0.01	0.006	0.095	0.061	0.032	0.011	0.005		0.067	0.046	0.019	0.011	0.002	0.065	0.043	0.018	0.009	0.002
284.6	0.108	0.063	0.027	0.015	0.003	0.107	0.065	0.029	0.017	0.003		0.17	0.119	0.072	0.034	0.014	0.001	0.166	0.116	0.073	0.035	0.013	0.002		0.095	0.06	0.03	0.01	0.006	0.095	0.061	0.032	0.011	0.005		0.067	0.046	0.019	0.011	0.002	0.065	0.043	0.018	0.009	0.002
284.8	0.108	0.063	0.027	0.015	0.003	0.107	0.065	0.029	0.017	0.003		0.17	0.118	0.071	0.034	0.014	0.001	0.166	0.116	0.073	0.035	0.013	0.002		0.096	0.06	0.031	0.01	0.007	0.095	0.061	0.032	0.011	0.005		0.068	0.046	0.019	0.011	0.002	0.065	0.043	0.018	0.009	0.002
285	0.108	0.063	0.027	0.016	0.003	0.107	0.065	0.029	0.017	0.003		0.169	0.118	0.072	0.033	0.014	0.001	0.166	0.116	0.073	0.035	0.013	0.002		0.096	0.06	0.031	0.01	0.007	0.095	0.061	0.032	0.011	0.005		0.068	0.045	0.019	0.01	0.002	0.065	0.043	0.018	0.009	0.002
285.2	0.108	0.062	0.027	0.016	0.003	0.107	0.065	0.029	0.017	0.003		0.17	0.118	0.072	0.034	0.014	0.001	0.166	0.116	0.073	0.035	0.013	0.002		0.096	0.06	0.031	0.01	0.007	0.095	0.061	0.032	0.011	0.005		0.067	0.045	0.019	0.01	0.002	0.065	0.043	0.018	0.009	0.002
285.4	0.108	0.062	0.027	0.015	0.003	0.107	0.065	0.029	0.017	0.003		0.17	0.118	0.072	0.034	0.014	0.001	0.166	0.116	0.073	0.035	0.013	0.002		0.096	0.059	0.031	0.01	0.007	0.095	0.061	0.032	0.011	0.005		0.068	0.044	0.019	0.01	0.003	0.065	0.043	0.018	0.009	0.002
285.6	0.108	0.062	0.027	0.016	0.003	0.107	0.065	0.029	0.017	0.003		0.17	0.117	0.073	0.033	0.014	0.001	0.166	0.116	0.073	0.035	0.013	0.002		0.096	0.06	0.032	0.01	0.007	0.095	0.061	0.032	0.011	0.005		0.068	0.044	0.019	0.009	0.003	0.065	0.043	0.018	0.009	0.002
285.8	0.108	0.062	0.027	0.016	0.002	0.107	0.065	0.029	0.017	0.003		0.17	0.117	0.073	0.033	0.014	0.001	0.166	0.116	0.073	0.035	0.013	0.002		0.096	0.06	0.032	0.01	0.006	0.095	0.061	0.032	0.011	0.005		0.067	0.044	0.018	0.009	0.003	0.065	0.043	0.018	0.009	0.002
286	0.108	0.062	0.027	0.016	0.002	0.107	0.065	0.029	0.017	0.003		0.17	0.117	0.073	0.033	0.014	0.001	0.166	0.116	0.073	0.035	0.013	0.002		0.096	0.06	0.032	0.011	0.007	0.095	0.061	0.032	0.011	0.005		0.067	0.043	0.018	0.009	0.003	0.065	0.043	0.018	0.009	0.002
286.2	0.108	0.062	0.027	0.016	0.002	0.107	0.065	0.029	0.017	0.003		0.17	0.117	0.073	0.034	0.014	0.001	0.166	0.116	0.073	0.035	0.013	0.002		0.096	0.06	0.031	0.011	0.007	0.095	0.061	0.032	0.011	0.005		0.067	0.043	0.018	0.009	0.002	0.065	0.043	0.018	0.009	0.002
286.4	0.108	0.062	0.027	0.015	0.002	0.107	0.065	0.029	0.017	0.003		0.17	0.117	0.073	0.033	0.014	0.001	0.166	0.116	0.073	0.035	0.013	0.002		0.096	0.06	0.031	0.01	0.007	0.095	0.061	0.032	0.011	0.005		0.067	0.042	0.018	0.009	0.002	0.065	0.043	0.018	0.009	0.002
286.6	0.108	0.062	0.027	0.016	0.001	0.107	0.065	0.029	0.017	0.003		0.17	0.116	0.073	0.033	0.014	0.002	0.166	0.116	0.073	0.035	0.013	0.002		0.096	0.06	0.03	0.01	0.007	0.095	0.061	0.032	0.011	0.005		0.067	0.042	0.018	0.009	0.002	0.065	0.043	0.018	0.009	0.002
286.8	0.107	0.062	0.028	0.016	0.002	0.107	0.065	0.029	0.017	0.003		0.17	0.116	0.073	0.033	0.013	0.001	0.166	0.116	0.073	0.035	0.013	0.002		0.096	0.059	0.03	0.009	0.007	0.095	0.061	0.032	0.011	0.005		0.066	0.042	0.018	0.009	0.001	0.065	0.043	0.018	0.009	0.002
287	0.107	0.063	0.028	0.017	0.002	0.107	0.065	0.029	0.017	0.003		0.17	0.116	0.072	0.033	0.013	0.001	0.166	0.116	0.073	0.035	0.013	0.002		0.096	0.059	0.03	0.009	0.006	0.095	0.061	0.032	0.011	0.005		0.066	0.041	0.017	0.009	0.001	0.065	0.043	0.018	0.009	0.002
287.2	0.108	0.063	0.028	0.017	0.002	0.107	0.065	0.029	0.017	0.003		0.17	0.115	0.073	0.033	0.013	0.001	0.166	0.116	0.073	0.035	0.013	0.002		0.096	0.058	0.029	0.009	0.006	0.095	0.061	0.032	0.011	0.005		0.066	0.041	0.017	0.009	0.001	0.065	0.043	0.018	0.009	0.002
287.4	0.108	0.063	0.029	0.017	0.002	0.107	0.065	0.029	0.017	0.003		0.17	0.115	0.072	0.033	0.013	0.001	0.166	0.116	0.073	0.035	0.013	0.002		0.097	0.059	0.03	0.009	0.006	0.095	0.061	0.032	0.011	0.005		0.066	0.041	0.018	0.009	0.001	0.065	0.043	0.018	0.009	0.002
287.6	0.108	0.063	0.029	0.016	0.003	0.107	0.065	0.029	0.017	0.003		0.17	0.115	0.072	0.033	0.013	0	0.166	0.116	0.073	0.035	0.013	0.002		0.096	0.058	0.029	0.009	0.006	0.095	0.061	0.032	0.011	0.005		0.066	0.042	0.018	0.009	0.001	0.065	0.043	0.018	0.009	0.002
287.8	0.108	0.063	0.029	0.016	0.003	0.107	0.065	0.029	0.017	0.003		0.17	0.115	0.071	0.033	0.013	0.001	0.166	0.116	0.073	0.035	0.013	0.002		0.097	0.058	0.03	0.009	0.007	0.095	0.061	0.032	0.011	0.005		0.066	0.042	0.017	0.009	0.001	0.065	0.043	0.018	0.009	0.002
288	0.108	0.063	0.029	0.017	0.003	0.107	0.065	0.029	0.017	0.003		0.17	0.115	0.071	0.033	0.013	0.001	0.166	0.116	0.073	0.035	0.013	0.002		0.097	0.059	0.03	0.01	0.006	0.095	0.061	0.032	0.011	0.005		0.065	0.042	0.018	0.009	0.001	0.065	0.043	0.018	0.009	0.002
288.2	0.107	0.062	0.028	0.016	0.002	0.107	0.065	0.029	0.017	0.003		0.17	0.115	0.07	0.032	0.012	0	0.166	0.116	0.073	0.035	0.013	0.002		0.097	0.059	0.031	0.011	0.007	0.095	0.061	0.032	0.011	0.005		0.065	0.042	0.017	0.009	0	0.065	0.043	0.018	0.009	0.002
288.4	0.107	0.062	0.028	0.016	0.002	0.107	0.065	0.029	0.017	0.003		0.17	0.115	0.07	0.032	0.012	0	0.166	0.116	0.073	0.035	0.013	0.002		0.098	0.06	0.031	0.011	0.008	0.095	0.061	0.032	0.011	0.005		0.065	0.042	0.017	0.01	0	0.065	0.043	0.018	0.009	0.002
288.6	0.107	0.062	0.028	0.016	0.001	0.107	0.065	0.029	0.017	0.003		0.17	0.115	0.069	0.032	0.011	0	0.166	0.116	0.073	0.035	0.013	0.002		0.098	0.06	0.031	0.011	0.007	0.095	0.061	0.032	0.011	0.005		0.065	0.042	0.017	0.01	0	0.065	0.043	0.018	0.009	0.002
288.8	0.107	0.062	0.028	0.016	0.001	0.107	0.065	0.029	0.017	0.003		0.17	0.115	0.069	0.032	0.011	0	0.166	0.116	0.073	0.035	0.013	0.002		0.097	0.06	0.031	0.011	0.007	0.095	0.061	0.032	0.011	0.005		0.065	0.042	0.017	0.01	0	0.065	0.043	0.018	0.009	0.002
289	0.106	0.062	0.028	0.016	0	0.107	0.065	0.029	0.017	0.003		0.17	0.114	0.069	0.031	0.011	0	0.166	0.116	0.073	0.035	0.013	0.002		0.096	0.06	0.031	0.011	0.006	0.095	0.061	0.032	0.011	0.005		0.065	0.042	0.017	0.01	0	0.065	0.043	0.018	0.009	0.002
289.2	0.106	0.062	0.028	0.015	-0.001	0.107	0.065	0.029	0.017	0.003		0.17	0.114	0.069	0.031	0.011	0.001	0.166	0.116	0.073	0.035	0.013	0.002		0.096	0.06	0.031	0.011	0.006	0.095	0.061	0.032	0.011	0.005		0.065	0.043	0.017	0.011	0	0.065	0.043	0.018	0.009	0.002
289.4	0.106	0.062	0.028	0.015	0	0.107	0.065	0.029	0.017	0.003		0.169	0.114	0.069	0.031	0.011	0	0.166	0.116	0.073	0.035	0.013	0.002		0.096	0.06	0.031	0.011	0.006	0.095	0.061	0.032	0.011	0.005		0.065	0.043	0.017	0.011	0	0.065	0.043	0.018	0.009	0.002
289.6	0.107	0.063	0.028	0.016	0	0.107	0.065	0.029	0.017	0.003		0.169	0.113	0.069	0.031	0.011	0.001	0.166	0.116	0.073	0.035	0.013	0.002		0.096	0.06	0.031	0.011	0.006	0.095	0.061	0.032	0.011	0.005		0.065	0.043	0.017	0.01	0	0.065	0.043	0.018	0.009	0.002
289.8	0.108	0.063	0.029	0.016	0.001	0.107	0.065	0.029	0.017	0.003		0.169	0.113	0.069	0.031	0.011	0.001	0.166	0.116	0.073	0.035	0.013	0.002		0.096	0.06	0.031	0.011	0.006	0.095	0.061	0.032	0.011	0.005		0.065	0.043	0.017	0.01	0	0.065	0.043	0.018	0.009	0.002
290	0.108	0.064	0.029	0.016	0.001	0.107	0.065	0.029	0.017	0.003		0.169	0.114	0.069	0.031	0.011	0.001	0.166	0.116	0.073	0.035	0.013	0.002		0.096	0.06	0.03	0.011	0.005	0.095	0.061	0.032	0.011	0.005		0.065	0.042	0.016	0.01	-0.001	0.065	0.043	0.018	0.009	0.002
290.2	0.108	0.064	0.029	0.016	0.002	0.107	0.065	0.029	0.017	0.003		0.169	0.114	0.069	0.031	0.011	0.001	0.166	0.116	0.073	0.035	0.013	0.002		0.095	0.06	0.03	0.011	0.005	0.095	0.061	0.032	0.011	0.005		0.065	0.042	0.016	0.009	-0.002	0.065	0.043	0.018	0.009	0.002
290.4	0.108	0.065	0.029	0.017	0.003	0.107	0.065	0.029	0.017	0.003		0.169	0.114	0.069	0.031	0.01	0	0.166	0.116	0.073	0.035	0.013	0.002		0.095	0.059	0.03	0.009	0.005	0.095	0.061	0.032	0.011	0.005		0.065	0.042	0.016	0.009	-0.002	0.065	0.043	0.018	0.009	0.002
290.6	0.108	0.065	0.029	0.017	0.004	0.107	0.065	0.029	0.017	0.003		0.168	0.113	0.07	0.031	0.01	0	0.166	0.116	0.073	0.035	0.013	0.002		0.095	0.059	0.03	0.009	0.005	0.095	0.061	0.032	0.011	0.005		0.066	0.042	0.017	0.009	-0.001	0.065	0.043	0.018	0.009	0.002
290.8	0.109	0.066	0.03	0.018	0.005	0.107	0.065	0.029	0.017	0.003		0.168	0.113	0.07	0.031	0.01	-0.001	0.166	0.116	0.073	0.035	0.013	0.002		0.096	0.059	0.03	0.009	0.005	0.095	0.061	0.032	0.011	0.005		0.066	0.042	0.016	0.008	-0.001	0.065	0.043	0.018	0.009	0.002
291	0.109	0.066	0.03	0.018	0.005	0.107	0.065	0.029	0.017	0.003		0.168	0.113	0.07	0.031	0.01	-0.001	0.166	0.116	0.073	0.035	0.013	0.002		0.096	0.059	0.029	0.01	0.005	0.095	0.061	0.032	0.011	0.005		0.066	0.042	0.016	0.008	-0.001	0.065	0.043	0.018	0.009	0.002
291.2	0.109	0.066	0.03	0.018	0.005	0.107	0.065	0.029	0.017	0.003		0.168	0.113	0.07	0.031	0.01	-0.001	0.166	0.116	0.073	0.035	0.013	0.002		0.097	0.058	0.029	0.009	0.004	0.095	0.061	0.032	0.011	0.005		0.066	0.042	0.016	0.008	-0.001	0.065	0.043	0.018	0.009	0.002
291.4	0.109	0.065	0.03	0.017	0.005	0.107	0.065	0.029	0.017	0.003		0.167	0.114	0.07	0.032	0.011	-0.001	0.166	0.116	0.073	0.035	0.013	0.002		0.097	0.059	0.03	0.009	0.005	0.095	0.061	0.032	0.011	0.005		0.066	0.042	0.016	0.008	0	0.065	0.043	0.018	0.009	0.002
291.6	0.109	0.065	0.03	0.017	0.005	0.107	0.065	0.029	0.017	0.003		0.167	0.114	0.071	0.032	0.011	-0.001	0.166	0.116	0.073	0.035	0.013	0.002		0.097	0.059	0.03	0.009	0.004	0.095	0.061	0.032	0.011	0.005		0.066	0.043	0.016	0.008	0	0.065	0.043	0.018	0.009	0.002
291.8	0.11	0.065	0.03	0.018	0.006	0.107	0.065	0.029	0.017	0.003		0.167	0.114	0.07	0.032	0.011	-0.001	0.166	0.116	0.073	0.035	0.013	0.002		0.097	0.059	0.03	0.01	0.004	0.095	0.061	0.032	0.011	0.005		0.067	0.043	0.016	0.008	0.001	0.065	0.043	0.018	0.009	0.002
292	0.109	0.065	0.03	0.018	0.005	0.107	0.065	0.029	0.017	0.003		0.167	0.115	0.07	0.032	0.01	-0.001	0.166	0.116	0.073	0.035	0.013	0.002		0.097	0.059	0.031	0.01	0.004	0.095	0.061	0.032	0.011	0.005		0.066	0.043	0.016	0.008	0.001	0.065	0.043	0.018	0.009	0.002
292.2	0.109	0.065	0.03	0.018	0.004	0.107	0.065	0.029	0.017	0.003		0.168	0.115	0.07	0.032	0.011	-0.001	0.166	0.116	0.073	0.035	0.013	0.002		0.097	0.059	0.031	0.01	0.004	0.095	0.061	0.032	0.011	0.005		0.067	0.043	0.016	0.008	0	0.065	0.043	0.018	0.009	0.002
292.4	0.108	0.065	0.03	0.018	0.003	0.107	0.065	0.029	0.017	0.003		0.168	0.116	0.07	0.033	0.011	0	0.166	0.116	0.073	0.035	0.013	0.002		0.097	0.059	0.031	0.011	0.004	0.095	0.061	0.032	0.011	0.005		0.067	0.043	0.017	0.009	0.001	0.065	0.043	0.018	0.009	0.002
292.6	0.108	0.064	0.03	0.017	0.002	0.107	0.065	0.029	0.017	0.003		0.168	0.116	0.07	0.033	0.011	0	0.166	0.116	0.073	0.035	0.013	0.002		0.096	0.059	0.031	0.011	0.004	0.095	0.061	0.032	0.011	0.005		0.067	0.043	0.016	0.009	0	0.065	0.043	0.018	0.009	0.002
292.8	0.108	0.064	0.03	0.017	0.002	0.107	0.065	0.029	0.017	0.003		0.168	0.116	0.07	0.033	0.011	0	0.166	0.116	0.073	0.035	0.013	0.002		0.097	0.06	0.031	0.011	0.004	0.095	0.061	0.032	0.011	0.005		0.067	0.043	0.016	0.009	0	0.065	0.043	0.018	0.009	0.002
293	0.107	0.064	0.03	0.016	0.001	0.107	0.065	0.029	0.017	0.003		0.168	0.116	0.07	0.032	0.011	0	0.166	0.116	0.073	0.035	0.013	0.002		0.096	0.06	0.031	0.011	0.004	0.095	0.061	0.032	0.011	0.005		0.067	0.044	0.017	0.01	0.001	0.065	0.043	0.018	0.009	0.002
293.2	0.107	0.064	0.03	0.017	0.001	0.107	0.065	0.029	0.017	0.003		0.168	0.116	0.071	0.032	0.011	0.001	0.166	0.116	0.073	0.035	0.013	0.002		0.096	0.06	0.03	0.011	0.004	0.095	0.061	0.032	0.011	0.005		0.068	0.044	0.018	0.01	0.001	0.065	0.043	0.018	0.009	0.002
293.4	0.107	0.064	0.03	0.018	0.002	0.107	0.065	0.029	0.017	0.003		0.168	0.116	0.07	0.032	0.011	0	0.166	0.116	0.073	0.035	0.013	0.002		0.096	0.06	0.031	0.011	0.005	0.095	0.061	0.032	0.011	0.005		0.067	0.043	0.017	0.01	0.001	0.065	0.043	0.018	0.009	0.002
293.6	0.108	0.065	0.03	0.018	0.002	0.107	0.065	0.029	0.017	0.003		0.169	0.117	0.071	0.033	0.011	0.001	0.166	0.116	0.073	0.035	0.013	0.002		0.096	0.061	0.031	0.012	0.005	0.095	0.061	0.032	0.011	0.005		0.067	0.043	0.017	0.009	0.001	0.065	0.043	0.018	0.009	0.002
293.8	0.108	0.065	0.03	0.019	0.003	0.107	0.065	0.029	0.017	0.003		0.169	0.117	0.071	0.032	0.011	0.001	0.166	0.116	0.073	0.035	0.013	0.002		0.096	0.06	0.031	0.012	0.005	0.095	0.061	0.032	0.011	0.005		0.067	0.043	0.017	0.009	0.001	0.065	0.043	0.018	0.009	0.002
294	0.107	0.064	0.03	0.017	0.002	0.107	0.065	0.029	0.017	0.003		0.169	0.117	0.071	0.032	0.011	0.001	0.166	0.116	0.073	0.035	0.013	0.002		0.096	0.06	0.031	0.011	0.005	0.095	0.061	0.032	0.011	0.005		0.067	0.042	0.017	0.008	0	0.065	0.043	0.018	0.009	0.002
294.2	0.107	0.065	0.029	0.017	0.002	0.107	0.065	0.029	0.017	0.003		0.169	0.117	0.071	0.032	0.01	0.001	0.166	0.116	0.073	0.035	0.013	0.002		0.096	0.061	0.032	0.011	0.005	0.095	0.061	0.032	0.011	0.005		0.067	0.042	0.017	0.008	0	0.065	0.043	0.018	0.009	0.002
294.4	0.108	0.065	0.029	0.018	0.003	0.107	0.065	0.029	0.017	0.003		0.169	0.117	0.071	0.032	0.01	0.001	0.166	0.116	0.073	0.035	0.013	0.002		0.096	0.061	0.032	0.011	0.006	0.095	0.061	0.032	0.011	0.005		0.067	0.043	0.017	0.008	0	0.065	0.043	0.018	0.009	0.002
294.6	0.108	0.065	0.029	0.018	0.003	0.107	0.065	0.029	0.017	0.003		0.17	0.117	0.072	0.032	0.011	0.001	0.166	0.116	0.073	0.035	0.013	0.002		0.096	0.061	0.031	0.011	0.006	0.095	0.061	0.032	0.011	0.005		0.067	0.043	0.017	0.008	0.001	0.065	0.043	0.018	0.009	0.002
294.8	0.108	0.064	0.029	0.017	0.003	0.107	0.065	0.029	0.017	0.003		0.17	0.116	0.072	0.033	0.011	0.001	0.166	0.116	0.073	0.035	0.013	0.002		0.096	0.061	0.032	0.011	0.006	0.095	0.061	0.032	0.011	0.005		0.066	0.044	0.017	0.008	0.001	0.065	0.043	0.018	0.009	0.002
295	0.108	0.064	0.029	0.017	0.003	0.107	0.065	0.029	0.017	0.003		0.169	0.116	0.072	0.033	0.012	0.001	0.166	0.116	0.073	0.035	0.013	0.002		0.096	0.061	0.031	0.011	0.006	0.095	0.061	0.032	0.011	0.005		0.067	0.044	0.017	0.008	0.002	0.065	0.043	0.018	0.009	0.002
295.2	0.108	0.064	0.028	0.017	0.003	0.107	0.065	0.029	0.017	0.003		0.169	0.116	0.072	0.033	0.013	0.001	0.166	0.116	0.073	0.035	0.013	0.002		0.096	0.061	0.032	0.011	0.006	0.095	0.061	0.032	0.011	0.005		0.067	0.044	0.018	0.009	0.002	0.065	0.043	0.018	0.009	0.002
295.4	0.108	0.064	0.028	0.017	0.003	0.107	0.065	0.029	0.017	0.003		0.17	0.116	0.072	0.033	0.013	0.001	0.166	0.116	0.073	0.035	0.013	0.002		0.095	0.061	0.032	0.011	0.006	0.095	0.061	0.032	0.011	0.005		0.067	0.045	0.018	0.009	0.002	0.065	0.043	0.018	0.009	0.002
295.6	0.109	0.064	0.029	0.017	0.003	0.107	0.065	0.029	0.017	0.003		0.17	0.115	0.072	0.033	0.013	0.001	0.166	0.116	0.073	0.035	0.013	0.002		0.095	0.06	0.032	0.011	0.006	0.095	0.061	0.032	0.011	0.005		0.068	0.045	0.018	0.01	0.003	0.065	0.043	0.018	0.009	0.002
295.8	0.109	0.063	0.029	0.017	0.002	0.107	0.065	0.029	0.017	0.003		0.17	0.116	0.072	0.034	0.013	0.001	0.166	0.116	0.073	0.035	0.013	0.002		0.094	0.059	0.031	0.011	0.005	0.095	0.061	0.032	0.011	0.005		0.067	0.045	0.018	0.009	0.003	0.065	0.043	0.018	0.009	0.002
296	0.109	0.064	0.029	0.017	0.002	0.107	0.065	0.029	0.017	0.003		0.171	0.116	0.071	0.034	0.013	0.002	0.166	0.116	0.073	0.035	0.013	0.002		0.094	0.059	0.031	0.011	0.005	0.095	0.061	0.032	0.011	0.005		0.067	0.046	0.018	0.01	0.003	0.065	0.043	0.018	0.009	0.002
296.2	0.108	0.063	0.029	0.016	0.002	0.107	0.065	0.029	0.017	0.003		0.171	0.116	0.071	0.034	0.014	0.002	0.166	0.116	0.073	0.035	0.013	0.002		0.094	0.058	0.031	0.011	0.004	0.095	0.061	0.032	0.011	0.005		0.068	0.045	0.018	0.01	0.003	0.065	0.043	0.018	0.009	0.002
296.4	0.108	0.063	0.029	0.016	0.002	0.107	0.065	0.029	0.017	0.003		0.172	0.116	0.071	0.034	0.014	0.002	0.166	0.116	0.073	0.035	0.013	0.002		0.094	0.058	0.031	0.01	0.004	0.095	0.061	0.032	0.011	0.005		0.068	0.046	0.019	0.011	0.003	0.065	0.043	0.018	0.009	0.002
296.6	0.109	0.063	0.029	0.016	0.002	0.107	0.065	0.029	0.017	0.003		0.171	0.116	0.071	0.034	0.013	0.001	0.166	0.116	0.073	0.035	0.013	0.002		0.093	0.058	0.03	0.01	0.003	0.095	0.061	0.032	0.011	0.005		0.068	0.046	0.018	0.011	0.003	0.065	0.043	0.018	0.009	0.002
296.8	0.109	0.064	0.029	0.017	0.002	0.107	0.065	0.029	0.017	0.003		0.171	0.116	0.071	0.034	0.013	0.001	0.166	0.116	0.073	0.035	0.013	0.002		0.094	0.058	0.03	0.01	0.003	0.095	0.061	0.032	0.011	0.005		0.068	0.046	0.019	0.011	0.004	0.065	0.043	0.018	0.009	0.002
297	0.109	0.064	0.029	0.017	0.002	0.107	0.065	0.029	0.017	0.003		0.172	0.116	0.071	0.034	0.013	0.002	0.166	0.116	0.073	0.035	0.013	0.002		0.094	0.058	0.03	0.009	0.003	0.095	0.061	0.032	0.011	0.005		0.068	0.047	0.019	0.012	0.004	0.065	0.043	0.018	0.009	0.002
297.2	0.108	0.064	0.03	0.017	0.002	0.107	0.065	0.029	0.017	0.003		0.172	0.116	0.071	0.034	0.013	0.002	0.166	0.116	0.073	0.035	0.013	0.002		0.094	0.058	0.03	0.009	0.002	0.095	0.061	0.032	0.011	0.005		0.068	0.046	0.019	0.011	0.004	0.065	0.043	0.018	0.009	0.002
297.4	0.108	0.064	0.03	0.017	0.003	0.107	0.065	0.029	0.017	0.003		0.172	0.116	0.071	0.034	0.014	0.002	0.166	0.116	0.073	0.035	0.013	0.002		0.094	0.058	0.031	0.009	0.002	0.095	0.061	0.032	0.011	0.005		0.066	0.045	0.018	0.01	0.003	0.065	0.043	0.018	0.009	0.002
297.6	0.108	0.064	0.03	0.017	0.003	0.107	0.065	0.029	0.017	0.003		0.172	0.117	0.071	0.034	0.014	0.002	0.166	0.116	0.073	0.035	0.013	0.002		0.095	0.058	0.031	0.009	0.002	0.095	0.061	0.032	0.011	0.005		0.066	0.046	0.018	0.009	0.002	0.065	0.043	0.018	0.009	0.002
297.8	0.108	0.064	0.03	0.017	0.003	0.107	0.065	0.029	0.017	0.003		0.172	0.117	0.071	0.034	0.013	0.002	0.166	0.116	0.073	0.035	0.013	0.002		0.094	0.057	0.03	0.009	0.002	0.095	0.061	0.032	0.011	0.005		0.066	0.045	0.018	0.009	0.002	0.065	0.043	0.018	0.009	0.002
298	0.108	0.064	0.03	0.016	0.003	0.107	0.065	0.029	0.017	0.003		0.171	0.116	0.071	0.034	0.013	0.002	0.166	0.116	0.073	0.035	0.013	0.002		0.094	0.058	0.03	0.008	0.002	0.095	0.061	0.032	0.011	0.005		0.066	0.044	0.018	0.009	0.002	0.065	0.043	0.018	0.009	0.002
298.2	0.108	0.064	0.03	0.016	0.003	0.107	0.065	0.029	0.017	0.003		0.172	0.117	0.072	0.035	0.013	0.002	0.166	0.116	0.073	0.035	0.013	0.002		0.094	0.058	0.03	0.009	0.002	0.095	0.061	0.032	0.011	0.005		0.066	0.044	0.018	0.009	0.001	0.065	0.043	0.018	0.009	0.002
298.4	0.108	0.064	0.029	0.017	0.003	0.107	0.065	0.029	0.017	0.003		0.172	0.117	0.072	0.035	0.012	0.001	0.166	0.116	0.073	0.035	0.013	0.002		0.095	0.059	0.031	0.009	0.003	0.095	0.061	0.032	0.011	0.005		0.065	0.044	0.018	0.008	0.001	0.065	0.043	0.018	0.009	0.002
298.6	0.108	0.064	0.029	0.017	0.003	0.107	0.065	0.029	0.017	0.003		0.171	0.117	0.072	0.034	0.012	0.001	0.166	0.116	0.073	0.035	0.013	0.002		0.095	0.059	0.031	0.01	0.003	0.095	0.061	0.032	0.011	0.005		0.065	0.043	0.018	0.008	0.001	0.065	0.043	0.018	0.009	0.002
298.8	0.108	0.064	0.029	0.017	0.003	0.107	0.065	0.029	0.017	0.003		0.171	0.116	0.072	0.034	0.012	0.001	0.166	0.116	0.073	0.035	0.013	0.002		0.095	0.06	0.032	0.011	0.004	0.095	0.061	0.032	0.011	0.005		0.065	0.043	0.018	0.008	0	0.065	0.043	0.018	0.009	0.002
299	0.107	0.064	0.028	0.016	0.003	0.107	0.065	0.029	0.017	0.003		0.17	0.116	0.071	0.034	0.012	0.001	0.166	0.116	0.073	0.035	0.013	0.002		0.096	0.061	0.032	0.011	0.004	0.095	0.061	0.032	0.011	0.005		0.065	0.043	0.018	0.008	0	0.065	0.043	0.018	0.009	0.002
299.2	0.107	0.064	0.028	0.016	0.003	0.107	0.065	0.029	0.017	0.003		0.17	0.115	0.071	0.033	0.011	0.001	0.166	0.116	0.073	0.035	0.013	0.002		0.096	0.061	0.032	0.011	0.004	0.095	0.061	0.032	0.011	0.005		0.065	0.043	0.017	0.007	0	0.065	0.043	0.018	0.009	0.002
299.4	0.108	0.064	0.028	0.017	0.003	0.107	0.065	0.029	0.017	0.003		0.169	0.115	0.07	0.032	0.011	0.001	0.166	0.116	0.073	0.035	0.013	0.002		0.096	0.061	0.031	0.012	0.004	0.095	0.061	0.032	0.011	0.005		0.065	0.043	0.017	0.007	0.001	0.065	0.043	0.018	0.009	0.002
299.6	0.108	0.063	0.028	0.017	0.003	0.107	0.065	0.029	0.017	0.003		0.169	0.114	0.071	0.033	0.011	0	0.166	0.116	0.073	0.035	0.013	0.002		0.096	0.061	0.031	0.013	0.005	0.095	0.061	0.032	0.011	0.005		0.066	0.043	0.017	0.008	0.001	0.065	0.043	0.018	0.009	0.002
299.8	0.107	0.063	0.028	0.016	0.003	0.107	0.065	0.029	0.017	0.003		0.169	0.115	0.071	0.033	0.011	0.001	0.166	0.116	0.073	0.035	0.013	0.002		0.096	0.061	0.031	0.013	0.005	0.095	0.061	0.032	0.011	0.005		0.066	0.044	0.018	0.008	0.003	0.065	0.043	0.018	0.009	0.002
300	0.107	0.063	0.027	0.016	0.003	0.107	0.065	0.029	0.017	0.003		0.168	0.114	0.07	0.033	0.01	0.001	0.166	0.116	0.073	0.035	0.013	0.002		0.096	0.061	0.031	0.012	0.005	0.095	0.061	0.032	0.011	0.005		0.066	0.044	0.018	0.009	0.004	0.065	0.043	0.018	0.009	0.002
300.2	0.107	0.063	0.027	0.016	0.002	0.107	0.065	0.029	0.017	0.003		0.168	0.115	0.07	0.033	0.01	0	0.166	0.116	0.073	0.035	0.013	0.002		0.097	0.061	0.031	0.012	0.005	0.095	0.061	0.032	0.011	0.005		0.066	0.044	0.018	0.009	0.004	0.065	0.043	0.018	0.009	0.002
300.4	0.107	0.063	0.027	0.017	0.002	0.107	0.065	0.029	0.017	0.003		0.167	0.114	0.07	0.032	0.01	0	0.166	0.116	0.073	0.035	0.013	0.002		0.098	0.061	0.032	0.013	0.006	0.095	0.061	0.032	0.011	0.005		0.066	0.044	0.017	0.009	0.004	0.065	0.043	0.018	0.009	0.002
300.6	0.108	0.063	0.027	0.018	0.002	0.107	0.065	0.029	0.017	0.003		0.167	0.113	0.07	0.032	0.01	0	0.166	0.116	0.073	0.035	0.013	0.002		0.098	0.061	0.031	0.012	0.006	0.095	0.061	0.032	0.011	0.005		0.066	0.044	0.018	0.009	0.004	0.065	0.043	0.018	0.009	0.002
300.8	0.108	0.064	0.027	0.018	0.003	0.107	0.065	0.029	0.017	0.003		0.168	0.114	0.071	0.032	0.011	0	0.166	0.116	0.073	0.035	0.013	0.002		0.099	0.061	0.032	0.012	0.006	0.095	0.061	0.032	0.011	0.005		0.066	0.044	0.018	0.009	0.003	0.065	0.043	0.018	0.009	0.002
301	0.107	0.063	0.027	0.018	0.002	0.107	0.065	0.029	0.017	0.003		0.168	0.114	0.071	0.032	0.011	0.001	0.166	0.116	0.073	0.035	0.013	0.002		0.099	0.061	0.033	0.012	0.007	0.095	0.061	0.032	0.011	0.005		0.065	0.044	0.017	0.009	0.003	0.065	0.043	0.018	0.009	0.002
301.2	0.107	0.063	0.027	0.018	0.002	0.107	0.065	0.029	0.017	0.003		0.168	0.114	0.071	0.032	0.011	0.001	0.166	0.116	0.073	0.035	0.013	0.002		0.098	0.061	0.032	0.01	0.006	0.095	0.061	0.032	0.011	0.005		0.065	0.044	0.018	0.008	0.003	0.065	0.043	0.018	0.009	0.002
301.4	0.107	0.063	0.027	0.019	0.002	0.107	0.065	0.029	0.017	0.003		0.168	0.115	0.072	0.033	0.012	0.001	0.166	0.116	0.073	0.035	0.013	0.002		0.098	0.06	0.033	0.01	0.007	0.095	0.061	0.032	0.011	0.005		0.065	0.044	0.017	0.008	0.002	0.065	0.043	0.018	0.009	0.002
301.6	0.107	0.063	0.027	0.019	0.002	0.107	0.065	0.029	0.017	0.003		0.168	0.116	0.071	0.033	0.012	0.001	0.166	0.116	0.073	0.035	0.013	0.002		0.098	0.06	0.033	0.01	0.006	0.095	0.061	0.032	0.011	0.005		0.066	0.044	0.018	0.008	0.002	0.065	0.043	0.018	0.009	0.002
301.8	0.107	0.063	0.026	0.019	0.002	0.107	0.065	0.029	0.017	0.003		0.169	0.116	0.072	0.034	0.012	0.001	0.166	0.116	0.073	0.035	0.013	0.002		0.097	0.059	0.032	0.01	0.005	0.095	0.061	0.032	0.011	0.005		0.066	0.044	0.018	0.008	0.002	0.065	0.043	0.018	0.009	0.002
302	0.107	0.063	0.027	0.019	0.002	0.107	0.065	0.029	0.017	0.003		0.169	0.116	0.072	0.034	0.012	0.001	0.166	0.116	0.073	0.035	0.013	0.002		0.096	0.06	0.032	0.009	0.005	0.095	0.061	0.032	0.011	0.005		0.066	0.044	0.017	0.009	0.001	0.065	0.043	0.018	0.009	0.002
302.2	0.107	0.063	0.027	0.019	0.002	0.107	0.065	0.029	0.017	0.003		0.169	0.117	0.072	0.034	0.012	0.001	0.166	0.116	0.073	0.035	0.013	0.002		0.096	0.06	0.033	0.01	0.005	0.095	0.061	0.032	0.011	0.005		0.066	0.043	0.017	0.008	0.001	0.065	0.043	0.018	0.009	0.002
302.4	0.107	0.063	0.027	0.019	0.002	0.107	0.065	0.029	0.017	0.003		0.169	0.117	0.072	0.034	0.012	0.001	0.166	0.116	0.073	0.035	0.013	0.002		0.096	0.06	0.034	0.01	0.005	0.095	0.061	0.032	0.011	0.005		0.066	0.043	0.017	0.008	0	0.065	0.043	0.018	0.009	0.002
302.6	0.107	0.064	0.027	0.019	0.002	0.107	0.065	0.029	0.017	0.003		0.169	0.117	0.072	0.035	0.013	0.001	0.166	0.116	0.073	0.035	0.013	0.002		0.096	0.059	0.033	0.01	0.005	0.095	0.061	0.032	0.011	0.005		0.066	0.044	0.017	0.008	0	0.065	0.043	0.018	0.009	0.002
302.8	0.107	0.064	0.028	0.018	0.002	0.107	0.065	0.029	0.017	0.003		0.169	0.117	0.071	0.035	0.013	0.001	0.166	0.116	0.073	0.035	0.013	0.002		0.096	0.059	0.033	0.011	0.005	0.095	0.061	0.032	0.011	0.005		0.066	0.044	0.017	0.008	0	0.065	0.043	0.018	0.009	0.002
303	0.107	0.065	0.027	0.018	0.002	0.107	0.065	0.029	0.017	0.003		0.169	0.117	0.071	0.035	0.013	0.001	0.166	0.116	0.073	0.035	0.013	0.002		0.096	0.059	0.032	0.011	0.004	0.095	0.061	0.032	0.011	0.005		0.066	0.044	0.017	0.008	0	0.065	0.043	0.018	0.009	0.002
303.2	0.108	0.066	0.028	0.019	0.003	0.107	0.065	0.03	0.017	0.003		0.169	0.117	0.071	0.035	0.013	0.001	0.166	0.116	0.073	0.035	0.013	0.002		0.095	0.059	0.031	0.011	0.004	0.095	0.061	0.032	0.011	0.005		0.067	0.044	0.018	0.009	0.001	0.065	0.043	0.018	0.009	0.002
303.4	0.108	0.066	0.028	0.019	0.003	0.107	0.065	0.03	0.017	0.003		0.169	0.117	0.071	0.035	0.013	0.001	0.166	0.116	0.073	0.035	0.013	0.002		0.096	0.059	0.032	0.012	0.004	0.095	0.061	0.032	0.011	0.005		0.067	0.045	0.018	0.01	0.001	0.065	0.043	0.018	0.009	0.002
303.6	0.108	0.066	0.029	0.018	0.003	0.107	0.065	0.03	0.017	0.003		0.169	0.117	0.072	0.035	0.013	0.002	0.166	0.116	0.073	0.035	0.013	0.002		0.096	0.059	0.031	0.012	0.005	0.095	0.061	0.032	0.011	0.005		0.068	0.046	0.019	0.011	0.002	0.065	0.043	0.018	0.009	0.002
303.8	0.108	0.066	0.029	0.018	0.003	0.107	0.065	0.03	0.017	0.003		0.169	0.116	0.071	0.034	0.013	0.002	0.166	0.116	0.073	0.035	0.013	0.002		0.096	0.059	0.031	0.011	0.005	0.095	0.061	0.032	0.011	0.005		0.068	0.046	0.019	0.011	0.003	0.065	0.043	0.018	0.009	0.002
304	0.109	0.067	0.029	0.019	0.003	0.107	0.065	0.03	0.017	0.003		0.169	0.117	0.071	0.034	0.013	0.002	0.166	0.116	0.073	0.035	0.013	0.002		0.096	0.059	0.03	0.011	0.005	0.095	0.061	0.032	0.011	0.005		0.068	0.046	0.019	0.012	0.004	0.065	0.043	0.018	0.009	0.002
304.2	0.109	0.067	0.03	0.019	0.004	0.107	0.065	0.03	0.017	0.003		0.169	0.116	0.071	0.034	0.013	0.002	0.166	0.116	0.073	0.035	0.013	0.002		0.097	0.06	0.03	0.011	0.005	0.095	0.061	0.032	0.011	0.005		0.068	0.046	0.019	0.011	0.003	0.065	0.043	0.018	0.009	0.002
304.4	0.109	0.067	0.03	0.019	0.004	0.107	0.065	0.03	0.017	0.003		0.169	0.116	0.071	0.033	0.013	0.002	0.166	0.116	0.073	0.035	0.013	0.002		0.096	0.06	0.03	0.011	0.005	0.095	0.061	0.032	0.011	0.005		0.067	0.045	0.019	0.011	0.003	0.065	0.043	0.018	0.009	0.002
304.6	0.109	0.067	0.031	0.019	0.005	0.107	0.065	0.03	0.017	0.003		0.169	0.116	0.071	0.033	0.013	0.001	0.166	0.116	0.073	0.035	0.013	0.002		0.097	0.06	0.03	0.011	0.006	0.095	0.061	0.032	0.011	0.005		0.067	0.045	0.019	0.011	0.003	0.065	0.043	0.018	0.009	0.002
304.8	0.11	0.067	0.031	0.019	0.005	0.107	0.065	0.03	0.017	0.003		0.169	0.116	0.071	0.034	0.013	0.002	0.166	0.116	0.073	0.035	0.013	0.002		0.096	0.06	0.03	0.011	0.006	0.095	0.061	0.032	0.011	0.005		0.067	0.045	0.018	0.011	0.003	0.065	0.043	0.018	0.009	0.002
305	0.11	0.066	0.031	0.019	0.005	0.107	0.065	0.03	0.017	0.003		0.169	0.116	0.071	0.034	0.013	0.001	0.166	0.116	0.073	0.035	0.013	0.002		0.096	0.06	0.029	0.01	0.005	0.095	0.061	0.032	0.011	0.005		0.067	0.044	0.018	0.011	0.004	0.065	0.043	0.018	0.009	0.002
305.2	0.11	0.066	0.031	0.019	0.005	0.107	0.065	0.03	0.017	0.003		0.169	0.116	0.072	0.034	0.013	0.001	0.166	0.116	0.073	0.035	0.013	0.002		0.096	0.06	0.029	0.01	0.005	0.095	0.061	0.032	0.011	0.005		0.067	0.044	0.018	0.011	0.004	0.065	0.043	0.018	0.009	0.002
305.4	0.111	0.066	0.031	0.019	0.006	0.107	0.065	0.03	0.017	0.003		0.168	0.116	0.072	0.034	0.013	0.001	0.166	0.116	0.073	0.035	0.013	0.002		0.095	0.06	0.029	0.009	0.006	0.095	0.061	0.032	0.011	0.005		0.067	0.044	0.018	0.011	0.004	0.065	0.043	0.018	0.009	0.002
305.6	0.11	0.066	0.03	0.018	0.005	0.107	0.065	0.03	0.017	0.003		0.168	0.116	0.072	0.034	0.012	0.001	0.166	0.116	0.073	0.035	0.013	0.002		0.095	0.06	0.029	0.009	0.006	0.095	0.061	0.032	0.011	0.005		0.067	0.044	0.017	0.011	0.004	0.065	0.043	0.018	0.009	0.002
305.8	0.11	0.066	0.03	0.018	0.005	0.107	0.065	0.03	0.017	0.003		0.168	0.116	0.071	0.033	0.012	0.001	0.166	0.116	0.073	0.035	0.013	0.002		0.095	0.06	0.03	0.009	0.006	0.095	0.061	0.032	0.011	0.005		0.067	0.044	0.017	0.01	0.003	0.065	0.043	0.018	0.009	0.002
306	0.11	0.066	0.031	0.019	0.004	0.107	0.065	0.03	0.017	0.003		0.169	0.116	0.072	0.033	0.013	0.001	0.166	0.116	0.073	0.035	0.013	0.002		0.095	0.059	0.03	0.009	0.005	0.095	0.061	0.032	0.011	0.005		0.067	0.044	0.017	0.01	0.003	0.065	0.043	0.018	0.009	0.002
306.2	0.11	0.065	0.03	0.018	0.004	0.107	0.065	0.03	0.017	0.003		0.169	0.117	0.072	0.034	0.013	0.001	0.166	0.116	0.073	0.035	0.013	0.002		0.094	0.059	0.03	0.009	0.005	0.095	0.061	0.032	0.011	0.005		0.067	0.043	0.017	0.01	0.003	0.065	0.043	0.018	0.009	0.002
306.4	0.109	0.065	0.03	0.018	0.003	0.107	0.065	0.03	0.017	0.003		0.17	0.117	0.073	0.034	0.013	0.001	0.166	0.116	0.073	0.035	0.013	0.002		0.094	0.059	0.03	0.009	0.006	0.095	0.061	0.032	0.011	0.005		0.066	0.044	0.017	0.01	0.002	0.065	0.043	0.018	0.009	0.002
306.6	0.109	0.064	0.029	0.018	0.003	0.107	0.065	0.03	0.017	0.003		0.171	0.117	0.074	0.035	0.014	0.001	0.166	0.116	0.073	0.035	0.013	0.002		0.094	0.059	0.03	0.009	0.006	0.095	0.061	0.032	0.011	0.005		0.066	0.044	0.017	0.01	0.002	0.065	0.043	0.018	0.009	0.002
306.8	0.108	0.064	0.029	0.018	0.002	0.107	0.065	0.03	0.017	0.003		0.171	0.117	0.074	0.035	0.014	0.002	0.166	0.116	0.073	0.035	0.013	0.002		0.094	0.06	0.03	0.009	0.006	0.095	0.061	0.032	0.011	0.005		0.067	0.044	0.018	0.01	0.002	0.065	0.043	0.018	0.009	0.002
307	0.109	0.064	0.029	0.018	0.003	0.107	0.065	0.03	0.017	0.003		0.171	0.117	0.074	0.035	0.014	0.002	0.166	0.116	0.073	0.035	0.013	0.002		0.094	0.06	0.031	0.009	0.005	0.095	0.061	0.032	0.011	0.005		0.067	0.044	0.019	0.011	0.003	0.065	0.043	0.018	0.009	0.002
307.2	0.109	0.064	0.029	0.018	0.002	0.107	0.065	0.03	0.017	0.003		0.171	0.117	0.074	0.035	0.014	0.003	0.166	0.116	0.073	0.035	0.013	0.002		0.094	0.06	0.031	0.009	0.005	0.095	0.061	0.032	0.011	0.005		0.067	0.045	0.019	0.011	0.003	0.065	0.043	0.018	0.009	0.002
307.4	0.109	0.064	0.029	0.018	0.002	0.107	0.065	0.03	0.017	0.003		0.172	0.117	0.074	0.035	0.015	0.003	0.166	0.116	0.073	0.035	0.013	0.002		0.094	0.06	0.031	0.01	0.005	0.095	0.061	0.032	0.011	0.005		0.067	0.045	0.02	0.011	0.003	0.065	0.043	0.018	0.009	0.002
307.6	0.108	0.064	0.029	0.018	0.002	0.107	0.065	0.03	0.017	0.003		0.172	0.117	0.073	0.035	0.015	0.003	0.166	0.116	0.073	0.035	0.013	0.002		0.094	0.06	0.031	0.009	0.004	0.095	0.061	0.032	0.011	0.005		0.067	0.045	0.021	0.012	0.004	0.065	0.043	0.018	0.009	0.002
307.8	0.108	0.065	0.029	0.018	0.002	0.107	0.065	0.03	0.017	0.003		0.172	0.117	0.073	0.034	0.015	0.003	0.166	0.116	0.073	0.035	0.013	0.002		0.093	0.06	0.031	0.009	0.004	0.095	0.061	0.032	0.011	0.005		0.067	0.045	0.021	0.012	0.004	0.065	0.043	0.018	0.009	0.002
308	0.108	0.064	0.028	0.018	0.002	0.107	0.065	0.03	0.017	0.003		0.172	0.117	0.073	0.034	0.015	0.003	0.166	0.116	0.073	0.035	0.013	0.002		0.093	0.06	0.031	0.009	0.003	0.095	0.061	0.032	0.011	0.005		0.067	0.046	0.021	0.012	0.004	0.065	0.043	0.018	0.009	0.002
308.2	0.108	0.065	0.028	0.018	0.002	0.107	0.065	0.03	0.017	0.003		0.173	0.117	0.072	0.034	0.015	0.002	0.166	0.116	0.073	0.035	0.013	0.002		0.094	0.06	0.032	0.009	0.003	0.095	0.061	0.032	0.011	0.005		0.066	0.045	0.02	0.011	0.004	0.065	0.043	0.018	0.009	0.002
308.4	0.108	0.064	0.028	0.018	0.002	0.107	0.065	0.03	0.017	0.003		0.172	0.117	0.072	0.034	0.014	0.001	0.166	0.116	0.073	0.035	0.013	0.002		0.094	0.06	0.033	0.009	0.004	0.095	0.061	0.032	0.011	0.005		0.065	0.044	0.019	0.01	0.003	0.065	0.043	0.018	0.009	0.002
308.6	0.107	0.064	0.027	0.017	0.002	0.107	0.065	0.03	0.017	0.003		0.172	0.117	0.072	0.033	0.013	0	0.166	0.116	0.073	0.035	0.013	0.002		0.094	0.06	0.033	0.01	0.004	0.095	0.061	0.032	0.011	0.005		0.065	0.044	0.019	0.01	0.003	0.065	0.043	0.018	0.009	0.002
308.8	0.107	0.063	0.027	0.016	0.002	0.107	0.065	0.03	0.017	0.003		0.171	0.117	0.072	0.033	0.013	0	0.166	0.116	0.073	0.035	0.013	0.002		0.095	0.06	0.033	0.01	0.004	0.095	0.061	0.032	0.011	0.005		0.065	0.043	0.018	0.01	0.003	0.065	0.043	0.018	0.009	0.002
309	0.107	0.063	0.027	0.016	0.002	0.107	0.065	0.03	0.017	0.003		0.171	0.117	0.072	0.033	0.012	-0.001	0.166	0.116	0.073	0.035	0.013	0.002		0.095	0.06	0.032	0.009	0.004	0.095	0.061	0.032	0.011	0.005		0.066	0.043	0.018	0.01	0.003	0.065	0.043	0.018	0.009	0.002
309.2	0.108	0.063	0.027	0.016	0.003	0.107	0.065	0.03	0.017	0.003		0.171	0.117	0.072	0.033	0.012	-0.001	0.166	0.116	0.073	0.035	0.013	0.002		0.096	0.06	0.032	0.009	0.004	0.095	0.061	0.032	0.011	0.005		0.065	0.043	0.018	0.009	0.003	0.065	0.043	0.018	0.009	0.002
309.4	0.108	0.063	0.027	0.016	0.003	0.107	0.065	0.03	0.017	0.003		0.17	0.116	0.071	0.032	0.011	-0.002	0.166	0.116	0.073	0.035	0.013	0.002		0.096	0.06	0.032	0.009	0.004	0.095	0.061	0.032	0.011	0.005		0.065	0.043	0.017	0.009	0.002	0.065	0.043	0.018	0.009	0.002
309.6	0.108	0.064	0.027	0.016	0.003	0.107	0.065	0.03	0.017	0.003		0.17	0.117	0.071	0.032	0.011	-0.002	0.166	0.116	0.073	0.035	0.013	0.002		0.097	0.06	0.033	0.01	0.005	0.095	0.061	0.032	0.011	0.005		0.065	0.042	0.017	0.009	0.002	0.065	0.043	0.018	0.009	0.002
309.8	0.108	0.064	0.027	0.016	0.003	0.107	0.065	0.03	0.017	0.003		0.169	0.117	0.071	0.032	0.011	-0.001	0.166	0.116	0.073	0.035	0.013	0.002		0.097	0.06	0.033	0.01	0.006	0.095	0.061	0.032	0.011	0.005		0.065	0.042	0.017	0.009	0.002	0.065	0.043	0.018	0.009	0.002
310	0.108	0.063	0.027	0.016	0.003	0.107	0.065	0.03	0.017	0.003		0.17	0.117	0.072	0.033	0.012	-0.001	0.166	0.116	0.073	0.035	0.013	0.002		0.096	0.059	0.032	0.01	0.006	0.095	0.061	0.032	0.011	0.005		0.065	0.042	0.016	0.009	0.001	0.065	0.043	0.018	0.009	0.002
[truncated: 3,449 more rows]

## Sheet: Fig.1B
Fig. 1B
ELISA binding of MAb 3C1 to mutant S antigens
Antigen concentration		Coating antigen
Antigen (μg/mL)	Antigen (ng)	WT-S			Beta-S			Kappa-S
[truncated: 21 more rows]

## Sheet: Fig.1C
Fig. 1C
[truncated: 22 more rows]

[truncated: 2 more sheets: Fig.1D, Supplementary Figure 1]
